# Supplementary material for: The Things You Do: Internal Models of Others’ Expected Behaviour Guide Action Observation
Source: PLoS One. 2016 Jul 19;11(7):e0158910. doi: 10.1371/journal.pone.0158910 (PMC4951130; doi:10.1371/journal.pone.0158910)
Supplement: S1 File — (XLSX) [file pone.0158910.s001.xlsx]

## Sheet: Ex1a computer task data
Subject	Tril	Event Type	Code	Time	TTime	Stim Type
ex1a1	1	Response	3	525124	524958
ex1a1	2	Response	3	586883	61735
ex1a1	5	Picture	F1StandLeft F1KickBallLeft 1 745 850	607452	0	hit
ex1a1	5	Response	1	624483	17031
ex1a1	8	Picture	F1SitRight F1TypeRight 1 740 850	650271	0	hit
ex1a1	8	Response	1	657522	7251
ex1a1	11	Picture	M2SitRight M2SitRightBackTurn 2 654 150	675429	0	hit
ex1a1	11	Response	2	683121	7692
ex1a1	14	Picture	M2SitRight M2SitRightBackTurn 2 760 850	709083	0	hit
ex1a1	14	Response	2	716721	7638
ex1a1	17	Picture	F1SitLeft F1SitLeftBackTurn 2 682 150	734741	0	hit
ex1a1	17	Response	2	743680	8939
ex1a1	20	Picture	M2StandLeft M2KickBallLeft 1 424 850	766230	0	hit
ex1a1	20	Response	1	776959	10729
ex1a1	23	Picture	M2SitLeft M2SitLeftBackTurn 2 491 150	793221	0	hit
ex1a1	23	Response	2	800959	7738
ex1a1	26	Picture	M2StandLeft M2StandLeftBackTurn 2 513 850	824376	0	hit
ex1a1	26	Response	2	833838	9462
ex1a1	29	Picture	M2SitRight M2SitRightBackTurn 2 668 850	858864	0	hit
ex1a1	29	Response	2	864477	5613
ex1a1	32	Picture	M2StandRight M2KickBallRight 1 520 150	881023	0	hit
ex1a1	32	Response	1	887597	6574
ex1a1	35	Picture	F1StandLeft F1StandLeftBackTurn 2 720 850	913178	0	hit
ex1a1	35	Response	2	921516	8338
ex1a1	38	Picture	F1SitRight F1TypeRight 1 483 150	937670	0	hit
ex1a1	38	Response	1	947276	9606
ex1a1	41	Picture	M2StandLeft M2KickBallLeft 1 732 150	965827	0	hit
ex1a1	41	Response	1	975355	9528
ex1a1	44	Picture	M2StandRight M2KickBallRight 1 736 150	994150	0	hit
ex1a1	44	Response	1	998795	4645
ex1a1	47	Picture	F1SitRight F1TypeRight 1 551 150	1015643	0	hit
ex1a1	47	Response	1	1024554	8911
ex1a1	50	Picture	M2SitLeft M2SitLeftBackTurn 2 770 850	1050630	0	hit
ex1a1	50	Response	2	1058073	7443
ex1a1	53	Picture	F1SitRight F1SitRightBackTurn 2 796 150	1077288	0	hit
ex1a1	53	Response	2	1083433	6145
ex1a1	56	Picture	F1StandRight F1StandRightBackTurn 2 508 850	1106777	0	hit
ex1a1	56	Response	2	1115192	8415
ex1a1	59	Picture	F1StandRight F1StandRightBackTurn 2 738 150	1133934	0	hit
ex1a1	59	Response	2	1140631	6697
ex1a1	62	Picture	M2SitRight M2SitRightBackTurn 2 721 850	1166256	0	hit
ex1a1	62	Response	2	1171591	5335
ex1a1	65	Picture	M2SitLeft M2SitLeftBackTurn 2 560 850	1195579	0	hit
ex1a1	65	Response	2	1203910	8331
ex1a1	68	Picture	M2StandLeft M2KickBallLeft 1 508 150	1220404	0	hit
ex1a1	68	Response	1	1227429	7025
ex1a1	71	Picture	M2SitRight M2SitRightBackTurn 2 526 150	1244062	0	hit
ex1a1	71	Response	2	1250389	6327
ex1a1	74	Picture	M2StandRight M2KickBallRight 1 665 850	1275385	0	hit
ex1a1	74	Response	1	1282308	6923
ex1a1	77	Picture	M2StandLeft M2KickBallLeft 1 452 150	1298210	0	hit
ex1a1	77	Response	1	1307028	8818
ex1a1	80	Picture	F1StandLeft F1StandLeftBackTurn 2 562 150	1323868	0	hit
ex1a1	80	Response	2	1330067	6199
ex1a1	83	Picture	F1SitRight F1TypeRight 1 570 850	1354190	0	hit
ex1a1	83	Response	1	1360387	6197
ex1a1	86	Picture	F1StandLeft F1StandLeftBackTurn 2 539 850	1384180	0	hit
ex1a1	86	Response	2	1389586	5406
ex1a1	89	Picture	F1StandRight F1StandRightBackTurn 2 400 850	1412003	0	hit
ex1a1	89	Response	2	1419425	7422
ex1a1	92	Picture	M2StandLeft M2StandLeftBackTurn 2 578 150	1436495	0	hit
ex1a1	92	Response	2	1444065	7570
ex1a1	95	Picture	F1SitRight F1TypeRight 1 415 850	1466484	0	hit
ex1a1	95	Response	1	1473344	6860
ex1a1	98	Picture	F1SitLeft F1TypeLeft 1 778 150	1492475	0	hit
ex1a1	98	Response	1	1501263	8788
ex1a1	101	Picture	M2StandRight M2KickBallRight 1 666 150	1519133	0	hit
ex1a1	101	Response	1	1523823	4690
ex1a1	104	Picture	F1SitRight F1SitRightBackTurn 2 745 850	1549622	0	hit
ex1a1	104	Response	2	1554622	5000
ex1a1	107	Picture	F1StandRight F1StandRightBackTurn 2 529 150	1571281	0	hit
ex1a1	107	Response	2	1579982	8701
ex1a1	110	Picture	F1SitLeft F1TypeLeft 1 427 150	1595606	0	hit
ex1a1	110	Response	1	1603741	8135
ex1a1	113	Picture	M2SitLeft M2SitLeftBackTurn 2 697 150	1621930	0	hit
ex1a1	113	Response	2	1629101	7171
ex1a1	116	Picture	F1StandRight F1KickBallRight 1 736 150	1647921	0	hit
ex1a1	116	Response	1	1657420	9499
ex1a1	119	Picture	F1SitLeft F1TypeLeft 1 471 150	1673578	0	hit
ex1a1	119	Response	1	1678780	5202
ex1a1	122	Picture	F1StandLeft F1KickBallLeft 1 537 150	1695571	0	hit
ex1a1	122	Response	1	1705739	10168
ex1a1	125	Picture	M2SitLeft M2SitLeftBackTurn 2 420 850	1728392	0	hit
ex1a1	125	Response	2	1735978	7586
ex1a1	128	Picture	F1StandRight F1StandRightBackTurn 2 716 150	1754383	0	hit
ex1a1	128	Response	2	1762138	7755
ex1a1	131	Picture	M2SitRight M2TypeRight 1 430 850	1784706	0	hit
ex1a1	131	Response	1	1789417	4711
ex1a1	134	Picture	M2SitLeft M2TypeLeft 1 530 850	1813029	0	hit
ex1a1	134	Response	1	1827496	14467
ex1a1	137	Picture	F1StandRight F1StandRightBackTurn 2 660 850	1852349	0	hit
ex1a1	137	Response	2	1857576	5227
ex1a1	140	Picture	M2StandRight M2KickBallRight 1 589 850	1881839	0	hit
ex1a1	140	Response	1	1893655	11816
ex1a1	143	Picture	F1SitLeft F1TypeLeft 1 674 850	1918659	0	hit
ex1a1	143	Response	1	1929974	11315
ex1a1	146	Picture	M2StandLeft M2KickBallLeft 1 456 850	1952814	0	hit
ex1a1	146	Response	1	1956134	3320
ex1a1	149	Picture	F1StandLeft F1StandLeftBackTurn 2 781 150	1975139	0	hit
ex1a1	149	Response	2	1984053	8914
ex1a1	152	Picture	M2StandRight M2KickBallRight 1 628 850	2008627	0	hit
ex1a1	152	Response	1	2014132	5505
ex1a1	155	Picture	F1StandLeft F1StandLeftBackTurn 2 759 150	2033119	0	hit
ex1a1	155	Response	2	2039892	6773
ex1a1	158	Picture	F1SitLeft F1TypeLeft 1 426 850	2062442	0	hit
ex1a1	158	Response	1	2067171	4729
ex1a1	161	Picture	F1SitRight F1TypeRight 1 509 850	2090599	0	hit
ex1a1	161	Response	1	2095570	4971
ex1a1	164	Picture	F1StandRight F1KickBallRight 1 703 850	2120921	0	hit
ex1a1	164	Response	1	2127890	6969
ex1a1	167	Picture	F1SitLeft F1TypeLeft 1 630 850	2152410	0	hit
ex1a1	167	Response	1	2156769	4359
ex1a1	170	Picture	F1SitLeft F1SitLeftBackTurn 2 584 850	2181067	0	hit
ex1a1	170	Response	2	2187089	6022
ex1a1	173	Picture	M2StandRight M2KickBallRight 1 605 850	2211563	0	hit
ex1a1	173	Response	1	2221008	9445
ex1a1	176	Picture	F1SitRight F1TypeRight 1 540 150	2237714	0	hit
ex1a1	176	Response	1	2242287	4573
ex1a1	179	Picture	M2StandRight M2StandRightBackTurn 2 588 850	2266537	0	hit
ex1a1	179	Response	2	2271247	4710
ex1a1	182	Picture	M2SitRight M2SitRightBackTurn 2 538 150	2288029	0	hit
ex1a1	182	Response	2	2294845	6816
ex1a1	185	Picture	M2SitRight M2TypeRight 1 630 150	2312354	0	hit
ex1a1	185	Response	1	2320366	8012
ex1a1	188	Picture	F1SitLeft F1TypeLeft 1 659 850	2345343	0	hit
ex1a1	188	Response	1	2350845	5502
ex1a1	191	Picture	M2SitLeft M2TypeLeft 1 502 150	2367335	0	hit
ex1a1	191	Response	1	2373804	6469
ex1a1	194	Picture	F1StandRight F1StandRightBackTurn 2 528 150	2390327	0	hit
ex1a1	194	Response	2	2395964	5637
ex1a1	197	Picture	M2StandLeft M2KickBallLeft 1 634 150	2413652	0	hit
ex1a1	197	Response	1	2420123	6471
ex1a1	200	Picture	M2StandLeft M2KickBallLeft 1 556 850	2443975	0	hit
ex1a1	200	Response	1	2450363	6388
ex1a1	203	Picture	M2StandRight M2StandRightBackTurn 2 793 150	2469632	0	hit
ex1a1	203	Response	2	2479002	9370
ex1a1	206	Picture	F1StandLeft F1StandLeftBackTurn 2 744 150	2497789	0	hit
ex1a1	206	Response	2	2505402	7613
ex1a1	209	Picture	M2SitLeft M2SitLeftBackTurn 2 698 150	2523613	0	hit
ex1a1	209	Response	2	2530521	6908
ex1a1	212	Picture	M2SitRight M2SitRightBackTurn 2 643 150	2548271	0	hit
ex1a1	212	Response	2	2553161	4890
ex1a1	215	Picture	M2SitLeft M2SitLeftBackTurn 2 660 850	2578094	0	hit
ex1a1	215	Response	2	2583240	5146
ex1a1	218	Picture	F1StandLeft F1StandLeftBackTurn 2 442 850	2605918	0	hit
ex1a1	218	Response	2	2610519	4601
ex1a1	221	Picture	F1SitLeft F1TypeLeft 1 642 150	2628243	0	hit
ex1a1	221	Response	1	2634599	6356
ex1a1	224	Picture	F1StandLeft F1StandLeftBackTurn 2 625 850	2659233	0	hit
ex1a1	224	Response	2	2665958	6725
ex1a1	227	Picture	M2StandRight M2KickBallRight 1 408 150	2681391	0	hit
ex1a1	227	Response	1	2692917	11526
ex1a1	230	Picture	M2StandLeft M2KickBallLeft 1 554 850	2716879	0	hit
ex1a1	230	Response	1	2723237	6358
ex1a1	233	Picture	F1SitRight F1TypeRight 1 559 150	2740204	0	hit
ex1a1	233	Response	1	2745076	4872
ex1a1	236	Picture	M2SitRight M2SitRightBackTurn 2 595 850	2769361	0	hit
ex1a1	236	Response	2	2775556	6195
ex1a1	239	Picture	M2SitLeft M2SitLeftBackTurn 2 403 150	2791020	0	hit
ex1a1	239	Response	2	2799155	8135
ex1a1	242	Picture	F1StandRight F1StandRightBackTurn 2 668 850	2824175	0	hit
ex1a1	242	Response	2	2830994	6819
ex1a1	245	Picture	M2SitRight M2SitRightBackTurn 2 580 150	2848000	0	hit
ex1a1	245	Response	2	2853154	5154
ex1a1	248	Picture	M2SitLeft M2SitLeftBackTurn 2 771 850	2879322	0	hit
ex1a1	248	Response	2	2882033	2711
ex1a1	251	Picture	M2StandLeft M2KickBallLeft 1 444 150	2897815	0	hit
ex1a1	251	Response	1	2906353	8538
ex1a1	254	Picture	M2SitLeft M2SitLeftBackTurn 2 509 850	2929804	0	hit
ex1a1	254	Response	2	2934352	4548
ex1a1	257	Picture	M2StandLeft M2StandLeftBackTurn 2 723 150	2952963	0	hit
ex1a1	257	Response	2	2959952	6989
ex1a1	260	Picture	M2StandRight M2KickBallRight 1 598 150	2977288	0	hit
ex1a1	260	Response	1	2984911	7623
ex1a1	263	Picture	F1SitRight F1TypeRight 1 728 150	3003445	0	hit
ex1a1	263	Response	1	3010431	6986
ex1a1	266	Picture	M2SitRight M2SitRightBackTurn 2 474 850	3033435	0	hit
ex1a1	266	Response	2	3039630	6195
ex1a1	269	Picture	F1StandRight F1StandRightBackTurn 2 405 150	3055094	0	hit
ex1a1	269	Response	2	3060909	5815
ex1a1	272	Picture	F1SitLeft F1TypeLeft 1 798 150	3080085	0	incorrect
ex1a1	272	Response	2	3084349	4264
ex1a1	275	Picture	M2SitLeft M2SitLeftBackTurn 2 544 150	3116072	0	hit
ex1a1	275	Response	2	3124508	8436
ex1a1	278	Picture	F1StandRight F1StandRightBackTurn 2 658 850	3149394	0	hit
ex1a1	278	Response	2	3159947	10553
ex1a1	281	Picture	M2StandRight M2KickBallRight 1 659 850	3184881	0	hit
ex1a1	281	Response	1	3192427	7546
ex1a1	284	Picture	F1SitRight F1TypeRight 1 471 150	3208540	0	hit
ex1a1	284	Response	1	3216426	7886
ex1a1	287	Picture	F1SitRight F1SitRightBackTurn 2 565 150	3233364	0	hit
ex1a1	287	Response	2	3240505	7141
ex1a1	290	Picture	F1StandLeft F1KickBallLeft 1 570 150	3257523	0	hit
ex1a1	290	Response	1	3265305	7782
ex1a1	293	Picture	M2SitRight M2SitRightBackTurn 2 667 850	3290344	0	hit
ex1a1	293	Response	2	3295384	5040
ex1a1	296	Picture	F1StandLeft F1StandLeftBackTurn 2 707 150	3313836	0	hit
ex1a1	296	Response	2	3322824	8988
ex1a1	299	Picture	M2SitRight M2SitRightBackTurn 2 648 150	3340660	0	hit
ex1a1	299	Response	2	3346263	5603
ex1a1	302	Picture	F1SitLeft F1TypeLeft 1 700 850	3371649	0	hit
ex1a1	302	Response	1	3378182	6533
ex1a1	305	Picture	F1SitRight F1TypeRight 1 465 150	3394141	0	hit
ex1a1	305	Response	1	3400982	6841
ex1a1	308	Picture	F1StandRight F1KickBallRight 1 788 150	3420299	0	hit
ex1a1	308	Response	1	3428021	7722
ex1a1	311	Picture	F1StandRight F1StandRightBackTurn 2 514 150	3444457	0	hit
ex1a1	311	Response	2	3449701	5244
ex1a1	314	Picture	M2StandLeft M2KickBallLeft 1 733 850	3475280	0	hit
ex1a1	314	Response	1	3481620	6340
ex1a1	317	Picture	M2StandRight M2KickBallRight 1 734 850	3507435	0	incorrect
ex1a1	317	Response	2	3511140	3705
ex1a1	320	Picture	M2SitRight M2SitRightBackTurn 2 484 150	3542423	0	hit
ex1a1	320	Response	2	3549219	6796
ex1a1	323	Picture	M2SitRight M2TypeRight 1 629 150	3566747	0	hit
ex1a1	323	Response	1	3574258	7511
ex1a1	326	Picture	M2StandRight M2StandRightBackTurn 2 727 150	3592905	0	hit
ex1a1	326	Response	2	3599458	6553
ex1a1	329	Picture	F1SitRight F1TypeRight 1 641 850	3624227	0	hit
ex1a1	329	Response	1	3631937	7710
ex1a1	332	Picture	M2SitLeft M2SitLeftBackTurn 2 709 150	3650385	0	hit
ex1a1	332	Response	2	3657056	6671
ex1a1	335	Picture	F1StandLeft F1StandLeftBackTurn 2 655 850	3682040	0	hit
ex1a1	335	Response	2	3688576	6536
ex1a1	338	Picture	F1StandRight F1KickBallRight 1 775 850	3714696	0	hit
ex1a1	338	Response	1	3721855	7159
ex1a1	341	Picture	F1StandLeft F1StandLeftBackTurn 2 439 850	3744685	0	hit
ex1a1	341	Response	2	3759374	14689
ex1a1	344	Picture	M2StandRight M2KickBallRight 1 752 150	3778340	0	hit
ex1a1	344	Response	1	3784734	6394
ex1a1	347	Picture	M2StandLeft M2KickBallLeft 1 534 850	3808496	0	hit
ex1a1	347	Response	1	3817853	9357
ex1a1	350	Picture	F1StandLeft F1StandLeftBackTurn 2 739 150	3836653	0	hit
ex1a1	350	Response	2	3843931	7278
ex1a1	353	Picture	M2SitRight M2SitRightBackTurn 2 734 150	3862644	0	hit
ex1a1	353	Response	2	3868252	5608
ex1a1	356	Picture	M2StandLeft M2KickBallLeft 1 492 850	3891467	0	hit
ex1a1	356	Response	1	3898171	6704
ex1a1	359	Picture	M2SitLeft M2SitLeftBackTurn 2 731 150	3916791	0	hit
ex1a1	359	Response	2	3923131	6340
ex1a1	362	Picture	F1SitLeft F1SitLeftBackTurn 2 449 150	3938950	0	hit
ex1a1	362	Response	2	3944570	5620
ex1a1	365	Picture	F1SitLeft F1TypeLeft 1 443 150	3960276	0	hit
ex1a1	365	Response	1	3973289	13013
ex1a1	368	Picture	M2StandLeft M2KickBallLeft 1 758 150	3992265	0	hit
ex1a1	368	Response	1	3998809	6544
ex1a1	371	Picture	F1StandLeft F1StandLeftBackTurn 2 723 850	4024420	0	hit
ex1a1	371	Response	2	4029288	4868
ex1a1	374	Picture	F1StandRight F1StandRightBackTurn 2 613 850	4053743	0	hit
ex1a1	374	Response	2	4058168	4425
ex1a1	377	Picture	F1SitRight F1TypeRight 1 604 850	4082566	0	hit
ex1a1	377	Response	1	4090407	7841
ex1a1	380	Picture	M2SitLeft M2SitLeftBackTurn 2 452 850	4113389	0	hit
ex1a1	380	Response	2	4119046	5657
ex1a1	383	Picture	F1SitRight F1SitRightBackTurn 2 711 850	4144545	0	hit
ex1a1	383	Response	2	4151446	6901
ex1a1	386	Picture	M2SitRight M2TypeRight 1 415 850	4173868	0	hit
ex1a1	386	Response	1	4180568	6700
ex1a1	389	Picture	M2StandRight M2StandRightBackTurn 2 787 850	4206856	0	hit
ex1a1	389	Response	2	4214484	7628
ex1a1	392	Picture	F1SitLeft F1TypeLeft 1 471 150	4230515	0	hit
ex1a1	392	Response	1	4238084	7569
ex1a1	395	Picture	F1StandLeft F1StandLeftBackTurn 2 439 150	4253840	0	hit
ex1a1	395	Response	2	4260323	6483
ex1a1	398	Picture	M2StandLeft M2StandLeftBackTurn 2 709 850	4285669	0	incorrect
ex1a1	398	Response	1	4292962	7293
ex1a1	401	Picture	F1SitLeft F1TypeLeft 1 501 850	4331313	0	hit
ex1a1	401	Response	1	4337841	6528
ex1a1	404	Picture	M2StandLeft M2KickBallLeft 1 446 850	4360636	0	hit
ex1a1	404	Response	1	4366881	6245
ex1a1	407	Picture	M2StandRight M2KickBallRight 1 735 850	4392624	0	hit
ex1a1	407	Response	1	4400960	8336
ex1a1	410	Picture	M2SitRight M2SitRightBackTurn 2 656 850	4425946	0	hit
ex1a1	410	Response	2	4429759	3813
ex1a1	413	Picture	F1SitRight F1TypeRight 1 606 850	4454103	0	hit
ex1a1	413	Response	1	4461199	7096
ex1a1	416	Picture	F1SitLeft F1TypeLeft 1 635 150	4478927	0	hit
ex1a1	416	Response	1	4486558	7631
ex1a1	419	Picture	F1StandRight F1StandRightBackTurn 2 507 150	4502919	0	hit
ex1a1	419	Response	2	4509918	6999
ex1a1	422	Picture	F1StandLeft F1KickBallLeft 1 618 850	4534575	0	hit
ex1a1	422	Response	1	4539437	4862
ex1a1	425	Picture	M2SitLeft M2SitLeftBackTurn 2 587 850	4563731	0	hit
ex1a1	425	Response	2	4568796	5065
ex1a1	428	Picture	M2StandRight M2KickBallRight 1 790 150	4588056	0	hit
ex1a1	428	Response	1	4597676	9620
ex1a1	431	Picture	M2SitLeft M2TypeLeft 1 626 150	4615213	0	hit
ex1a1	431	Response	1	4621995	6782
ex1a1	434	Picture	M2SitRight M2SitRightBackTurn 2 656 850	4646868	0	hit
ex1a1	434	Response	2	4656475	9607
ex1a1	437	Picture	M2StandRight M2KickBallRight 1 760 150	4675358	0	hit
ex1a1	437	Response	1	4682394	7036
ex1a1	440	Picture	F1StandRight F1StandRightBackTurn 2 722 850	4708014	0	hit
ex1a1	440	Response	2	4713833	5819
ex1a1	443	Picture	F1StandRight F1StandRightBackTurn 2 556 150	4730672	0	hit
ex1a1	443	Response	2	4736393	5721
ex1a1	446	Picture	F1SitRight F1TypeRight 1 691 150	4754664	0	hit
ex1a1	446	Response	1	4761032	6368
ex1a1	449	Picture	F1SitRight F1TypeRight 1 497 850	4784320	0	hit
ex1a1	449	Response	1	4790552	6232
ex1a1	452	Picture	F1StandRight F1StandRightBackTurn 2 704 850	4815976	0	hit
ex1a1	452	Response	2	4821831	5855
ex1a1	455	Picture	M2SitLeft M2SitLeftBackTurn 2 686 150	4840134	0	hit
ex1a1	455	Response	2	4846550	6416
ex1a1	458	Picture	M2SitLeft M2TypeLeft 1 756 850	4872456	0	hit
ex1a1	458	Response	1	4880070	7614
ex1a1	461	Picture	F1SitLeft F1TypeLeft 1 418 850	4902612	0	hit
ex1a1	461	Response	1	4909669	7057
ex1a1	464	Picture	F1SitLeft F1TypeLeft 1 555 850	4933601	0	hit
ex1a1	464	Response	1	4941188	7587
ex1a1	467	Picture	M2StandLeft M2KickBallLeft 1 596 150	4958426	0	incorrect
ex1a1	467	Response	2	4967988	9562
ex1a1	470	Picture	M2StandLeft M2KickBallLeft 1 420 150	4998578	0	hit
ex1a1	470	Response	1	5006627	8049
ex1a1	473	Picture	M2StandRight M2KickBallRight 1 506 850	5030067	0	hit
ex1a1	473	Response	1	5035986	5919
ex1a1	476	Picture	F1StandLeft F1StandLeftBackTurn 2 598 150	5053226	0	hit
ex1a1	476	Response	2	5060866	7640
ex1a1	479	Picture	F1StandLeft F1StandLeftBackTurn 2 613 850	5085215	0	hit
ex1a1	479	Response	2	5091585	6370
ex1a1	482	Picture	F1SitLeft F1SitLeftBackTurn 2 683 850	5116704	0	hit
ex1a1	482	Response	2	5122944	6240
ex1a1	485	Picture	M2StandRight M2KickBallRight 1 630 150	5140529	0	hit
ex1a1	485	Response	1	5147504	6975
ex1a1	488	Picture	F1SitRight F1TypeRight 1 717 850	5173017	0	hit
ex1a1	488	Response	1	5180143	7126
ex1a1	491	Picture	M2StandLeft M2StandLeftBackTurn 2 518 150	5196676	0	hit
ex1a1	491	Response	2	5201983	5307
ex1a1	494	Picture	F1SitLeft F1TypeLeft 1 650 150	5219834	0	hit
ex1a1	494	Response	1	5226222	6388
ex1a1	497	Picture	M2SitRight M2SitRightBackTurn 2 790 850	5252489	0	hit
ex1a1	497	Response	2	5256861	4372
ex1a1	500	Picture	F1SitLeft F1SitLeftBackTurn 2 655 850	5281812	0	hit
ex1a1	500	Response	2	5288141	6329
ex1a1	503	Picture	M2StandLeft M2KickBallLeft 1 781 850	5314301	0	hit
ex1a1	503	Response	1	5320140	5839
ex1a1	506	Picture	M2StandLeft M2StandLeftBackTurn 2 521 850	5343791	0	hit
ex1a1	506	Response	2	5351179	7388
ex1a1	509	Picture	F1StandLeft F1StandLeftBackTurn 2 718 850	5376779	0	hit
ex1a1	509	Response	2	5381819	5040
ex1a1	512	Picture	M2SitRight M2SitRightBackTurn 2 746 850	5407602	0	hit
ex1a1	512	Response	2	5411658	4056
ex1a1	515	Picture	M2StandRight M2KickBallRight 1 582 850	5435758	0	hit
ex1a1	515	Response	1	5440537	4779
ex1a1	518	Picture	F1SitLeft F1TypeLeft 1 704 150	5458917	0	hit
ex1a1	518	Response	1	5466936	8019
ex1a1	521	Picture	F1StandRight F1StandRightBackTurn 2 648 850	5491739	0	hit
ex1a1	521	Response	2	5495096	3357
ex1a1	524	Picture	M2SitLeft M2SitLeftBackTurn 2 651 850	5520062	0	hit
ex1a1	524	Response	2	5524536	4474
ex1a1	527	Picture	M2SitLeft M2SitLeftBackTurn 2 671 850	5549552	0	hit
ex1a1	527	Response	2	5557735	8183
ex1a1	530	Picture	F1StandLeft F1StandLeftBackTurn 2 422 850	5580374	0	hit
ex1a1	530	Response	2	5585814	5440
ex1a1	533	Picture	F1SitRight F1TypeRight 1 459 850	5608698	0	hit
ex1a1	533	Response	1	5614134	5436
ex1a1	536	Picture	F1StandRight F1KickBallRight 1 612 850	5638521	0	hit
ex1a1	536	Response	1	5645253	6732
ex1a1	539	Picture	M2StandRight M2StandRightBackTurn 2 535 150	5662012	0	hit
ex1a1	539	Response	2	5667972	5960
ex1a1	542	Picture	F1StandLeft F1StandLeftBackTurn 2 705 850	5693335	0	hit
ex1a1	542	Response	2	5697412	4077
ex1a1	545	Picture	F1StandLeft F1StandLeftBackTurn 2 623 150	5714994	0	hit
ex1a1	545	Response	2	5721411	6417
ex1a1	548	Picture	M2StandLeft M2KickBallLeft 1 614 150	5738819	0	hit
ex1a1	548	Response	1	5744771	5952
ex1a1	551	Picture	F1SitLeft F1TypeLeft 1 619 150	5762310	0	hit
ex1a1	551	Response	1	5768770	6460
ex1a1	554	Picture	M2SitLeft M2TypeLeft 1 601 150	5786135	0	hit
ex1a1	554	Response	1	5792050	5915
ex1a1	557	Picture	F1StandRight F1StandRightBackTurn 2 630 150	5809627	0	hit
ex1a1	557	Response	2	5815569	5942
ex1a1	560	Picture	M2SitLeft M2TypeLeft 1 707 850	5840950	0	hit
ex1a1	560	Response	1	5846369	5419
ex1a1	563	Picture	M2StandRight M2StandRightBackTurn 2 642 850	5871106	0	hit
ex1a1	563	Response	2	5874048	2942
ex1a1	566	Picture	F1SitRight F1SitRightBackTurn 2 482 850	5897096	0	hit
ex1a1	566	Response	2	5905487	8391
ex1a1	569	Picture	M2SitRight M2TypeRight 1 588 850	5929752	0	hit
ex1a1	569	Response	1	5936766	7014
ex1a1	572	Picture	M2SitRight M2SitRightBackTurn 2 524 150	5953410	0	incorrect
ex1a1	572	Response	1	5959326	5916
ex1a1	575	Picture	M2StandLeft M2KickBallLeft 1 641 850	5999061	0	hit
ex1a1	575	Response	1	6011325	12264
ex1a1	578	Picture	F1SitRight F1TypeRight 1 651 850	6036214	0	hit
ex1a1	578	Response	1	6041804	5590
ex1a1	581	Picture	F1SitLeft F1TypeLeft 1 661 850	6066704	0	hit
ex1a1	581	Response	1	6070764	4060
ex1a1	584	Picture	F1StandLeft F1StandLeftBackTurn 2 648 850	6095527	0	hit
ex1a1	584	Response	2	6098203	2676
ex1a1	587	Picture	F1SitRight F1TypeRight 1 641 150	6116020	0	hit
ex1a1	587	Response	1	6123562	7542
ex1a1	590	Picture	M2SitLeft M2SitLeftBackTurn 2 528 150	6140178	0	hit
ex1a1	590	Response	2	6149002	8824
ex1a1	593	Picture	F1SitLeft F1SitLeftBackTurn 2 525 150	6165669	0	hit
ex1a1	593	Response	2	6172201	6532
ex1a1	596	Picture	F1SitRight F1TypeRight 1 455 150	6188161	0	hit
ex1a1	596	Response	1	6192681	4520
ex1a1	599	Picture	M2StandRight M2KickBallRight 1 595 150	6209987	0	incorrect
ex1a1	599	Response	2	6213640	3653
ex1a1	602	Picture	F1SitLeft F1TypeLeft 1 620 850	6253305	0	hit
ex1a1	602	Response	1	6260279	6974
ex1a1	605	Picture	M2StandLeft M2KickBallLeft 1 534 850	6283961	0	hit
ex1a1	605	Response	1	6289639	5678
ex1a1	608	Picture	F1SitLeft F1TypeLeft 1 758 850	6315616	0	hit
ex1a1	608	Response	1	6322278	6662
ex1a1	611	Picture	F1StandLeft F1StandLeftBackTurn 2 640 150	6340108	0	hit
ex1a1	611	Response	2	6345398	5290
ex1a1	614	Picture	F1SitRight F1SitRightBackTurn 2 679 150	6363433	0	hit
ex1a1	614	Response	2	6368197	4764
ex1a1	617	Picture	M2StandLeft M2KickBallLeft 1 785 150	6387424	0	hit
ex1a1	617	Response	1	6393397	5973
ex1a1	620	Picture	M2SitRight M2TypeRight 1 736 150	6412082	0	hit
ex1a1	620	Response	1	6417236	5154
ex1a1	623	Picture	M2SitRight M2SitRightBackTurn 2 621 150	6434741	0	hit
ex1a1	623	Response	2	6442916	8175
ex1a1	626	Picture	F1StandRight F1StandRightBackTurn 2 783 150	6462065	0	hit
ex1a1	626	Response	2	6467475	5410
ex1a1	629	Picture	F1StandRight F1StandRightBackTurn 2 671 850	6492554	0	hit
ex1a1	629	Response	2	6497874	5320
ex1a1	632	Picture	M2StandRight M2KickBallRight 1 587 150	6515046	0	hit
ex1a1	632	Response	1	6520914	5868
ex1a1	635	Picture	M2SitRight M2SitRightBackTurn 2 610 850	6545369	0	hit
ex1a1	635	Response	2	6550593	5224
ex1a1	638	Picture	M2SitRight M2SitRightBackTurn 2 535 150	6567361	0	hit
ex1a1	638	Response	2	6571873	4512
ex1a1	641	Picture	F1StandRight F1StandRightBackTurn 2 550 850	6595851	0	hit
ex1a1	641	Response	2	6601312	5461
ex1a1	644	Picture	F1SitLeft F1TypeLeft 1 779 150	6620343	0	hit
ex1a1	644	Response	1	6624751	4408
ex1a1	647	Picture	M2StandRight M2KickBallRight 1 732 150	6643335	0	hit
ex1a1	647	Response	1	6649791	6456
ex1a1	650	Picture	M2StandRight M2KickBallRight 1 470 850	6672824	0	hit
ex1a1	650	Response	1	6676510	3686
ex1a1	653	Picture	F1StandLeft F1KickBallLeft 1 466 150	6692484	0	hit
ex1a1	653	Response	1	6697470	4986
ex1a1	656	Picture	M2SitLeft M2SitLeftBackTurn 2 706 850	6722807	0	hit
ex1a1	656	Response	2	6725549	2742
ex1a1	659	Picture	F1StandLeft F1StandLeftBackTurn 2 576 150	6742633	0	hit
ex1a1	659	Response	2	6747229	4596
ex1a1	662	Picture	F1SitRight F1TypeRight 1 605 150	6764625	0	hit
ex1a1	662	Response	1	6769388	4763
ex1a1	665	Picture	M2StandRight M2KickBallRight 1 447 850	6792116	0	hit
ex1a1	665	Response	1	6796748	4632
ex1a1	668	Picture	F1StandRight F1StandRightBackTurn 2 482 150	6812775	0	hit
ex1a1	668	Response	2	6820427	7652
ex1a1	671	Picture	F1StandRight F1StandRightBackTurn 2 476 150	6836434	0	hit
ex1a1	671	Response	2	6840667	4233
ex1a1	674	Picture	F1StandRight F1KickBallRight 1 621 150	6858259	0	hit
ex1a1	674	Response	1	6863066	4807
ex1a1	677	Picture	M2StandLeft M2KickBallLeft 1 582 850	6887082	0	hit
ex1a1	677	Response	1	6892026	4944
ex1a1	680	Picture	M2SitRight M2SitRightBackTurn 2 717 850	6917572	0	hit
ex1a1	680	Response	2	6920825	3253
ex1a1	683	Picture	M2SitRight M2SitRightBackTurn 2 413 150	6936232	0	hit
ex1a1	683	Response	2	6940585	4353
ex1a1	686	Picture	F1SitRight F1TypeRight 1 697 850	6965888	0	hit
ex1a1	686	Response	1	6970024	4136
ex1a1	689	Picture	F1StandLeft F1StandLeftBackTurn 2 609 150	6987381	0	hit
ex1a1	689	Response	2	6994023	6642
ex1a1	692	Picture	F1SitLeft F1TypeLeft 1 772 850	7020036	0	hit
ex1a1	692	Response	1	7025223	5187
ex1a1	695	Picture	M2StandLeft M2KickBallLeft 1 793 150	7044527	0	hit
ex1a1	695	Response	1	7052902	8375
ex1a1	698	Picture	M2StandLeft M2KickBallLeft 1 492 150	7069185	0	hit
ex1a1	698	Response	1	7075302	6117
ex1a1	701	Picture	M2StandRight M2KickBallRight 1 616 850	7099674	0	hit
ex1a1	701	Response	1	7104501	4827
ex1a1	704	Picture	F1SitRight F1TypeRight 1 430 150	7120167	0	hit
ex1a1	704	Response	1	7126900	6733
ex1a1	707	Picture	M2SitLeft M2SitLeftBackTurn 2 421 150	7142493	0	hit
ex1a1	707	Response	2	7150100	7607
ex1a1	710	Picture	M2SitLeft M2SitLeftBackTurn 2 431 150	7165651	0	hit
ex1a1	710	Response	2	7170260	4609
ex1a1	713	Picture	M2SitLeft M2SitLeftBackTurn 2 667 150	7188310	0	hit
ex1a1	713	Response	2	7194739	6429
ex1a1	716	Picture	M2SitLeft M2SitLeftBackTurn 2 795 850	7220965	0	hit
ex1a1	716	Response	2	7227138	6173
ex1a1	719	Picture	F1StandLeft F1KickBallLeft 1 755 850	7253121	0	hit
ex1a1	719	Response	1	7259938	6817
ex1a1	722	Picture	F1StandRight F1StandRightBackTurn 2 680 850	7284943	0	hit
ex1a1	722	Response	2	7289697	4754
ex1a1	723	Response	3	9613245	2318306
ex1B2	1	Response	3	410509	410343
ex1B2	2	Response	3	453469	42779
ex1B2	5	Picture	M2StandLeft M2StandLeftBackTurn 2 763 850	474168	0	hit
ex1B2	5	Response	2	492909	18741
ex1B2	8	Picture	F1StandLeft F1KickLeft 1 654 850	517820	0	hit
ex1B2	8	Response	1	522508	4688
ex1B2	11	Picture	M2StandRight M2KickRight 1 623 850	547143	0	hit
ex1B2	11	Response	1	550668	3525
ex1B2	13	Response	1	571467	5497
ex1B2	14	Picture	M2StandRight M2StandRightBackTurn 2 556 850	574633	0	hit
ex1B2	14	Response	2	581787	7154
ex1B2	17	Picture	F1StandLeft F1KickLeft 1 641 150	599625	0	hit
ex1B2	17	Response	1	609227	9602
ex1B2	20	Picture	M2SitRight M2TypeRight 1 572 850	633280	0	incorrect
ex1B2	20	Response	2	638186	4906
ex1B2	23	Picture	M2SitRight M2TypeRight 1 638 850	677931	0	hit
ex1B2	23	Response	1	682905	4974
ex1B2	26	Picture	M2StandLeft M2StandLeftBackTurn 2 408 850	705255	0	hit
ex1B2	26	Response	2	712105	6850
ex1B2	29	Picture	F1StandLeft F1KickLeft 1 571 150	729246	0	hit
ex1B2	29	Response	1	733544	4298
ex1B2	32	Picture	M2StandRight M2KickRight 1 479 150	749573	0	incorrect
ex1B2	32	Response	2	751544	1971
ex1B2	35	Picture	M2StandRight M2StandRightBackTurn 2 509 150	782894	0	hit
ex1B2	35	Response	2	789463	6569
ex1B2	38	Picture	F1StandLeft F1StandLeftBackTurn 2 517 150	806053	0	hit
ex1B2	38	Response	2	813303	7250
ex1B2	41	Picture	M2SitLeft M2TypeLeft 1 407 850	835710	0	hit
ex1B2	41	Response	1	840183	4473
ex1B2	44	Picture	M2SitLeft M2TypeLeft 1 625 150	857702	0	hit
ex1B2	44	Response	1	861462	3760
ex1B2	47	Picture	F1SitRight F1SitRightBackTurn 2 581 850	885526	0	hit
ex1B2	47	Response	2	889222	3696
ex1B2	50	Picture	M2StandLeft M2KickLeft 1 650 850	914182	0	hit
ex1B2	50	Response	1	916741	2559
ex1B2	53	Picture	M2StandRight M2StandRightBackTurn 2 703 150	935175	0	hit
ex1B2	53	Response	2	940661	5486
ex1B2	56	Picture	M2SitRight M2TypeRight 1 752 150	959500	0	hit
ex1B2	56	Response	1	962180	2680
ex1B2	59	Picture	M2SitRight M2TypeRight 1 545 150	978993	0	hit
ex1B2	59	Response	1	982500	3507
ex1B2	59	Response	2	982659	0
ex1B2	62	Picture	M2SitLeft M2SitLeftBackTurn 2 429 850	1005151	0	hit
ex1B2	62	Response	2	1007620	2469
ex1B2	64	Response	1	1026259	4447
ex1B2	65	Picture	F1StandRight F1KickRight 1 466 850	1030475	0	hit
ex1B2	65	Response	1	1043779	13304
ex1B2	68	Picture	M2SitLeft M2TypeLeft 1 743 850	1069462	0	hit
ex1B2	68	Response	1	1075218	5756
ex1B2	71	Picture	F1StandRight F1StandRightBackTurn 2 748 150	1093953	0	hit
ex1B2	71	Response	2	1098738	4785
ex1B2	74	Picture	F1SitRight F1SitRightBackTurn 2 747 150	1117445	0	hit
ex1B2	74	Response	2	1122578	5133
ex1B2	76	Response	1	1141297	4192
ex1B2	77	Picture	F1StandRight F1KickRight 1 487 850	1145769	0	hit
ex1B2	77	Response	1	1153937	8168
ex1B2	80	Picture	M2StandLeft M2StandLeftBackTurn 2 420 850	1176591	0	hit
ex1B2	80	Response	2	1181297	4706
ex1B2	83	Picture	F1SitLeft F1SitLeftBackTurn 2 415 850	1203749	0	hit
ex1B2	83	Response	2	1208256	4507
ex1B2	86	Picture	F1StandLeft F1KickLeft 1 695 150	1226574	0	hit
ex1B2	86	Response	1	1229376	2802
ex1B2	89	Picture	F1StandLeft F1StandLeftBackTurn 2 577 850	1253398	0	hit
ex1B2	89	Response	2	1257455	4057
ex1B2	92	Picture	F1SitLeft F1SitLeftBackTurn 2 493 850	1280722	0	hit
ex1B2	92	Response	2	1284015	3293
ex1B2	95	Picture	F1SitRight F1SitRightBackTurn 2 497 850	1307213	0	hit
ex1B2	95	Response	2	1311934	4721
ex1B2	98	Picture	F1StandRight F1KickRight 1 626 150	1329538	0	hit
ex1B2	98	Response	1	1332974	3436
ex1B2	101	Picture	M2StandLeft M2StandLeftBackTurn 2 600 150	1350364	0	hit
ex1B2	101	Response	2	1355933	5569
ex1B2	104	Picture	M2StandLeft M2StandLeftBackTurn 2 732 150	1374523	0	hit
ex1B2	104	Response	2	1378973	4450
ex1B2	107	Picture	F1SitRight F1TypeRight 1 647 850	1403679	0	hit
ex1B2	107	Response	1	1406253	2574
ex1B2	110	Picture	M2SitLeft M2SitLeftBackTurn 2 497 150	1422506	0	hit
ex1B2	110	Response	2	1427772	5266
ex1B2	113	Picture	F1StandRight F1KickRight 1 488 850	1450996	0	hit
ex1B2	113	Response	1	1456012	5016
ex1B2	116	Picture	F1SitLeft F1TypeLeft 1 704 150	1474488	0	hit
ex1B2	116	Response	1	1479691	5203
ex1B2	119	Picture	M2StandRight M2StandRightBackTurn 2 758 850	1505644	0	hit
ex1B2	119	Response	2	1509291	3647
ex1B2	122	Picture	F1SitLeft F1TypeLeft 1 698 850	1534467	0	hit
ex1B2	122	Response	1	1537450	2983
ex1B2	125	Picture	F1StandRight F1KickRight 1 627 150	1554960	0	incorrect
ex1B2	125	Response	2	1558490	3530
ex1B2	128	Picture	M2SitLeft M2TypeLeft 1 689 850	1598778	0	hit
ex1B2	128	Response	1	1603609	4831
ex1B2	131	Picture	M2StandRight M2StandRightBackTurn 2 409 150	1619105	0	hit
ex1B2	131	Response	2	1623449	4344
ex1B2	134	Picture	F1StandRight F1KickRight 1 480 850	1646595	0	hit
ex1B2	134	Response	1	1649368	2773
ex1B2	137	Picture	F1StandRight F1KickRight 1 573 150	1666421	0	hit
ex1B2	137	Response	1	1670088	3667
ex1B2	140	Picture	M2SitRight M2TypeRight 1 514 150	1686581	0	hit
ex1B2	140	Response	1	1692167	5586
ex1B2	143	Picture	F1SitRight F1SitRightBackTurn 2 605 150	1709573	0	hit
ex1B2	143	Response	2	1713847	4274
ex1B2	146	Picture	M2SitLeft M2TypeLeft 1 428 850	1736397	0	hit
ex1B2	146	Response	1	1740167	3770
ex1B2	149	Picture	M2SitRight M2TypeRight 1 594 850	1764387	0	hit
ex1B2	149	Response	1	1768326	3939
ex1B2	152	Picture	F1SitLeft F1SitLeftBackTurn 2 533 150	1784880	0	hit
ex1B2	152	Response	2	1789606	4726
ex1B2	155	Picture	M2SitRight M2TypeRight 1 657 150	1807539	0	hit
ex1B2	155	Response	1	1812086	4547
ex1B2	158	Picture	F1SitRight F1SitRightBackTurn 2 780 150	1831198	0	hit
ex1B2	158	Response	2	1836245	5047
ex1B2	161	Picture	F1SitRight F1SitRightBackTurn 2 673 850	1861354	0	hit
ex1B2	161	Response	2	1865684	4330
ex1B2	164	Picture	F1SitLeft F1SitLeftBackTurn 2 769 150	1884846	0	hit
ex1B2	164	Response	2	1888804	3958
ex1B2	167	Picture	F1StandRight F1StandRightBackTurn 2 548 850	1912503	0	hit
ex1B2	167	Response	2	1917124	4621
ex1B2	170	Picture	F1StandLeft F1KickLeft 1 479 850	1940160	0	hit
ex1B2	170	Response	1	1944003	3843
ex1B2	173	Picture	M2SitLeft M2TypeLeft 1 577 150	1961153	0	hit
ex1B2	173	Response	1	1965363	4210
ex1B2	176	Picture	F1StandLeft F1KickLeft 1 468 850	1988476	0	hit
ex1B2	176	Response	1	1992162	3686
ex1B2	179	Picture	M2StandRight M2StandRightBackTurn 2 451 150	2008136	0	hit
ex1B2	179	Response	2	2012722	4586
ex1B2	182	Picture	F1SitRight F1SitRightBackTurn 2 609 150	2030129	0	hit
ex1B2	182	Response	2	2034241	4112
ex1B2	185	Picture	F1SitRight F1SitRightBackTurn 2 634 850	2058952	0	hit
ex1B2	185	Response	2	2063601	4649
ex1B2	188	Picture	M2StandLeft M2StandLeftBackTurn 2 530 850	2087109	0	hit
ex1B2	188	Response	2	2091520	4411
ex1B2	191	Picture	M2SitLeft M2TypeLeft 1 519 150	2108102	0	hit
ex1B2	191	Response	1	2111280	3178
ex1B2	194	Picture	F1SitRight F1TypeRight 1 737 150	2130094	0	hit
ex1B2	194	Response	1	2133360	3266
ex1B2	197	Picture	M2SitRight M2TypeRight 1 739 850	2159084	0	hit
ex1B2	197	Response	1	2163599	4515
ex1B2	200	Picture	M2StandLeft M2StandLeftBackTurn 2 790 150	2182909	0	hit
ex1B2	200	Response	2	2186879	3970
ex1B2	203	Picture	F1StandLeft F1KickLeft 1 724 150	2205401	0	hit
ex1B2	203	Response	1	2207998	2597
ex1B2	206	Picture	F1StandRight F1KickRight 1 405 150	2223395	0	hit
ex1B2	206	Response	1	2226638	3243
ex1B2	209	Picture	M2SitRight M2SitRightBackTurn 2 791 850	2252885	0	hit
ex1B2	209	Response	2	2258077	5192
ex1B2	212	Picture	M2StandLeft M2KickLeft 1 510 150	2274544	0	incorrect
ex1B2	212	Response	2	2277677	3133
ex1B2	215	Picture	M2SitRight M2SitRightBackTurn 2 655 150	2310531	0	hit
ex1B2	215	Response	2	2316476	5945
ex1B2	218	Picture	M2SitLeft M2TypeLeft 1 760 150	2335356	0	hit
ex1B2	218	Response	1	2338636	3280
ex1B2	221	Picture	F1StandLeft F1KickLeft 1 533 850	2362180	0	hit
ex1B2	221	Response	1	2365836	3656
ex1B2	224	Picture	F1SitLeft F1SitLeftBackTurn 2 624 850	2390504	0	hit
ex1B2	224	Response	2	2393435	2931
ex1B2	227	Picture	M2StandLeft M2StandLeftBackTurn 2 483 150	2409497	0	hit
ex1B2	227	Response	2	2413595	4098
ex1B2	230	Picture	F1SitLeft F1SitLeftBackTurn 2 412 150	2428990	0	hit
ex1B2	230	Response	2	2432794	3804
ex1B2	233	Picture	M2StandRight M2StandRightBackTurn 2 512 850	2456148	0	hit
ex1B2	233	Response	2	2461994	5846
ex1B2	236	Picture	M2StandRight M2StandRightBackTurn 2 676 850	2487137	0	hit
ex1B2	236	Response	2	2490473	3336
ex1B2	239	Picture	F1SitLeft F1SitLeftBackTurn 2 645 850	2515294	0	hit
ex1B2	239	Response	2	2519753	4459
ex1B2	242	Picture	F1SitLeft F1SitLeftBackTurn 2 526 150	2536287	0	hit
ex1B2	242	Response	2	2539672	3385
ex1B2	245	Picture	F1SitLeft F1SitLeftBackTurn 2 448 850	2562444	0	hit
ex1B2	245	Response	2	2565592	3148
ex1B2	248	Picture	F1SitRight F1TypeRight 1 497 150	2581771	0	hit
ex1B2	248	Response	1	2585032	3261
ex1B2	251	Picture	F1StandRight F1KickRight 1 628 850	2609594	0	hit
ex1B2	251	Response	1	2612311	2717
ex1B2	254	Picture	M2StandLeft M2KickLeft 1 409 850	2634752	0	hit
ex1B2	254	Response	1	2638151	3399
ex1B2	257	Picture	F1StandLeft F1KickLeft 1 580 150	2655245	0	hit
ex1B2	257	Response	1	2658790	3545
ex1B2	260	Picture	M2SitRight M2TypeRight 1 459 850	2681736	0	hit
ex1B2	260	Response	1	2686310	4574
ex1B2	263	Picture	F1StandRight F1KickRight 1 705 150	2704728	0	hit
ex1B2	263	Response	1	2708550	3822
ex1B2	266	Picture	M2SitRight M2TypeRight 1 751 850	2734551	0	hit
ex1B2	266	Response	1	2738229	3678
ex1B2	269	Picture	M2StandRight M2StandRightBackTurn 2 617 150	2755877	0	hit
ex1B2	269	Response	2	2759749	3872
ex1B2	272	Picture	M2StandLeft M2StandLeftBackTurn 2 473 150	2775870	0	hit
ex1B2	272	Response	2	2781108	5238
ex1B2	275	Picture	F1SitLeft F1SitLeftBackTurn 2 772 150	2800195	0	hit
ex1B2	275	Response	2	2806308	6113
ex1B2	278	Picture	M2SitLeft M2TypeLeft 1 620 150	2823853	0	hit
ex1B2	278	Response	1	2827827	3974
ex1B2	281	Picture	M2SitRight M2TypeRight 1 625 150	2845346	0	hit
ex1B2	281	Response	1	2849107	3761
ex1B2	284	Picture	F1SitLeft F1SitLeftBackTurn 2 450 850	2872003	0	hit
ex1B2	284	Response	2	2875906	3903
ex1B2	287	Picture	M2SitLeft M2TypeLeft 1 642 150	2893663	0	hit
ex1B2	287	Response	1	2896226	2563
ex1B2	290	Picture	F1SitLeft F1SitLeftBackTurn 2 502 150	2912656	0	hit
ex1B2	290	Response	2	2917026	4370
ex1B2	293	Picture	F1SitRight F1SitRightBackTurn 2 517 150	2933649	0	hit
ex1B2	293	Response	2	2937345	3696
ex1B2	296	Picture	M2StandRight M2StandRightBackTurn 2 528 850	2960973	0	hit
ex1B2	296	Response	2	2966625	5652
ex1B2	299	Picture	F1StandRight F1KickRight 1 693 150	2984798	0	hit
ex1B2	299	Response	1	2987744	2946
ex1B2	302	Picture	M2StandLeft M2StandLeftBackTurn 2 624 850	3012288	0	hit
ex1B2	302	Response	2	3015344	3056
ex1B2	305	Picture	M2SitRight M2SitRightBackTurn 2 730 150	3033947	0	hit
ex1B2	305	Response	2	3038464	4517
ex1B2	308	Picture	F1SitLeft F1SitLeftBackTurn 2 768 150	3057606	0	hit
ex1B2	308	Response	2	3061103	3497
ex1B2	311	Picture	M2StandRight M2StandRightBackTurn 2 449 150	3076932	0	hit
ex1B2	311	Response	2	3080303	3371
ex1B2	314	Picture	M2StandRight M2KickRight 1 414 850	3102757	0	hit
ex1B2	314	Response	1	3105262	2505
ex1B2	317	Picture	M2SitLeft M2TypeLeft 1 675 150	3123416	0	hit
ex1B2	317	Response	1	3127182	3766
ex1B2	320	Picture	M2StandRight M2StandRightBackTurn 2 485 850	3150407	0	hit
ex1B2	320	Response	2	3153982	3575
ex1B2	323	Picture	F1StandLeft F1StandLeftBackTurn 2 730 850	3179563	0	hit
ex1B2	323	Response	2	3182941	3378
ex1B2	326	Picture	M2SitRight M2TypeRight 1 445 850	3205721	0	hit
ex1B2	326	Response	1	3207981	2260
ex1B2	329	Picture	M2StandLeft M2StandLeftBackTurn 2 433 850	3230546	0	hit
ex1B2	329	Response	2	3238060	7514
ex1B2	332	Picture	F1SitRight F1SitRightBackTurn 2 703 850	3263534	0	hit
ex1B2	332	Response	2	3266220	2686
ex1B2	335	Picture	M2SitLeft M2SitLeftBackTurn 2 451 150	3282195	0	hit
ex1B2	335	Response	2	3286059	3864
ex1B2	338	Picture	M2StandLeft M2StandLeftBackTurn 2 630 150	3303687	0	hit
ex1B2	338	Response	2	3307979	4292
ex1B2	341	Picture	M2SitLeft M2TypeLeft 1 544 850	3331677	0	hit
ex1B2	341	Response	1	3334698	3021
ex1B2	344	Picture	F1SitLeft F1SitLeftBackTurn 2 561 850	3358668	0	hit
ex1B2	344	Response	2	3363818	5150
ex1B2	347	Picture	F1SitRight F1SitRightBackTurn 2 750 150	3382660	0	hit
ex1B2	347	Response	2	3386857	4197
ex1B2	350	Picture	F1SitRight F1SitRightBackTurn 2 532 850	3410483	0	hit
ex1B2	350	Response	2	3414937	4454
ex1B2	353	Picture	F1SitLeft F1SitLeftBackTurn 2 601 850	3439314	0	hit
ex1B2	353	Response	2	3442456	3142
ex1B2	356	Picture	F1StandRight F1KickRight 1 450 850	3465298	0	hit
ex1B2	356	Response	1	3467496	2198
ex1B2	359	Picture	M2StandRight M2StandRightBackTurn 2 462 850	3490456	0	hit
ex1B2	359	Response	2	3494616	4160
ex1B2	362	Picture	M2StandRight M2StandRightBackTurn 2 491 850	3517946	0	hit
ex1B2	362	Response	2	3523095	5149
ex1B2	365	Picture	M2StandLeft M2StandLeftBackTurn 2 771 150	3542104	0	hit
ex1B2	365	Response	2	3545815	3711
ex1B2	368	Picture	F1StandLeft F1KickLeft 1 799 850	3572094	0	hit
ex1B2	368	Response	1	3576054	3960
ex1B2	371	Picture	F1StandRight F1KickRight 1 545 150	3592754	0	hit
ex1B2	371	Response	1	3596454	3700
ex1B2	374	Picture	M2StandLeft M2KickLeft 1 559 150	3613413	0	hit
ex1B2	374	Response	1	3616853	3440
ex1B2	377	Picture	F1SitLeft F1TypeLeft 1 712 850	3642236	0	hit
ex1B2	377	Response	1	3645493	3257
ex1B2	380	Picture	M2StandRight M2StandRightBackTurn 2 522 150	3662063	0	hit
ex1B2	380	Response	2	3666692	4629
ex1B2	383	Picture	M2StandRight M2KickRight 1 491 150	3682889	0	hit
ex1B2	383	Response	1	3689652	6763
ex1B2	386	Picture	F1StandLeft F1KickLeft 1 599 850	3713878	0	hit
ex1B2	386	Response	1	3718131	4253
ex1B2	389	Picture	F1SitRight F1SitRightBackTurn 2 598 850	3742368	0	hit
ex1B2	389	Response	2	3746771	4403
ex1B2	392	Picture	M2SitLeft M2TypeLeft 1 677 150	3764861	0	hit
ex1B2	392	Response	1	3767891	3030
ex1B2	395	Picture	F1SitRight F1TypeRight 1 708 850	3793351	0	hit
ex1B2	395	Response	1	3796130	2779
ex1B2	398	Picture	M2StandLeft M2StandLeftBackTurn 2 402 150	3811511	0	hit
ex1B2	398	Response	2	3816690	5179
ex1B2	401	Picture	M2SitLeft M2TypeLeft 1 437 850	3839501	0	hit
ex1B2	401	Response	1	3842049	2548
ex1B2	404	Picture	F1StandLeft F1KickLeft 1 501 150	3858495	0	hit
ex1B2	404	Response	1	3862049	3554
ex1B2	407	Picture	F1StandLeft F1KickLeft 1 542 150	3878821	0	hit
ex1B2	407	Response	1	3881809	2988
ex1B2	410	Picture	M2StandLeft M2StandLeftBackTurn 2 703 850	3907145	0	hit
ex1B2	410	Response	2	3911808	4663
ex1B2	413	Picture	F1SitRight F1SitRightBackTurn 2 429 150	3927471	0	hit
ex1B2	413	Response	2	3931568	4097
ex1B2	416	Picture	M2SitLeft M2SitLeftBackTurn 2 701 850	3956961	0	hit
ex1B2	416	Response	2	3961007	4046
ex1B2	419	Picture	M2SitRight M2TypeRight 1 767 150	3980119	0	hit
ex1B2	419	Response	1	3984607	4488
ex1B2	422	Picture	F1SitLeft F1TypeLeft 1 630 150	4002278	0	hit
ex1B2	422	Response	1	4005006	2728
ex1B2	425	Picture	M2StandLeft M2StandLeftBackTurn 2 408 850	4027436	0	hit
ex1B2	425	Response	2	4033086	5650
ex1B2	428	Picture	M2SitLeft M2TypeLeft 1 459 850	4055926	0	hit
ex1B2	428	Response	1	4059885	3959
ex1B2	431	Picture	M2SitRight M2TypeRight 1 413 150	4075253	0	hit
ex1B2	431	Response	1	4078605	3352
ex1B2	434	Picture	F1SitRight F1SitRightBackTurn 2 443 850	4101410	0	hit
ex1B2	434	Response	2	4106845	5435
ex1B2	437	Picture	F1StandRight F1StandRightBackTurn 2 542 850	4130567	0	hit
ex1B2	437	Response	2	4141484	10917
ex1B2	440	Picture	F1SitLeft F1SitLeftBackTurn 2 651 150	4159390	0	hit
ex1B2	440	Response	2	4163804	4414
ex1B2	443	Picture	M2SitRight M2TypeRight 1 535 850	4187547	0	hit
ex1B2	443	Response	1	4190523	2976
ex1B2	446	Picture	F1SitRight F1SitRightBackTurn 2 667 150	4208540	0	hit
ex1B2	446	Response	2	4215563	7023
ex1B2	449	Picture	F1StandLeft F1KickLeft 1 435 850	4238363	0	hit
ex1B2	449	Response	1	4244922	6559
ex1B2	452	Picture	M2SitRight M2SitRightBackTurn 2 739 850	4270685	0	hit
ex1B2	452	Response	2	4276042	5357
ex1B2	455	Picture	M2SitLeft M2TypeLeft 1 661 850	4301008	0	hit
ex1B2	455	Response	1	4305801	4793
ex1B2	458	Picture	F1StandRight F1KickRight 1 744 850	4331497	0	incorrect
ex1B2	458	Response	2	4334281	2784
ex1B2	461	Picture	F1StandLeft F1StandLeftBackTurn 2 532 150	4365819	0	hit
ex1B2	461	Response	2	4375720	9901
ex1B2	464	Picture	F1StandLeft F1KickLeft 1 565 150	4392643	0	hit
ex1B2	464	Response	1	4395799	3156
ex1B2	467	Picture	F1StandRight F1StandRightBackTurn 2 614 150	4413302	0	hit
ex1B2	467	Response	2	4418279	4977
ex1B2	470	Picture	F1StandLeft F1KickLeft 1 737 850	4443958	0	hit
ex1B2	470	Response	1	4447079	3121
ex1B2	473	Picture	F1StandRight F1KickRight 1 794 850	4473282	0	hit
ex1B2	473	Response	1	4476438	3156
ex1B2	476	Picture	M2StandRight M2StandRightBackTurn 2 683 150	4494607	0	hit
ex1B2	476	Response	2	4498998	4391
ex1B2	479	Picture	M2SitRight M2TypeRight 1 669 150	4517100	0	hit
ex1B2	479	Response	1	4520517	3417
ex1B2	482	Picture	F1StandRight F1KickRight 1 553 150	4537426	0	hit
ex1B2	482	Response	1	4542997	5571
ex1B2	485	Picture	M2SitRight M2TypeRight 1 403 150	4558419	0	hit
ex1B2	485	Response	1	4561477	3058
ex1B2	488	Picture	F1SitLeft F1SitLeftBackTurn 2 669 150	4579578	0	hit
ex1B2	488	Response	2	4583556	3978
ex1B2	491	Picture	M2StandRight M2StandRightBackTurn 2 525 850	4607068	0	hit
ex1B2	491	Response	2	4611316	4248
ex1B2	494	Picture	M2SitLeft M2TypeLeft 1 520 850	4634892	0	hit
ex1B2	494	Response	1	4637315	2423
ex1B2	497	Picture	M2StandLeft M2StandLeftBackTurn 2 623 850	4661883	0	hit
ex1B2	497	Response	2	4665475	3592
ex1B2	500	Picture	F1StandLeft F1KickLeft 1 438 850	4688207	0	hit
ex1B2	500	Response	1	4693314	5107
ex1B2	503	Picture	M2StandLeft M2StandLeftBackTurn 2 456 150	4709200	0	hit
ex1B2	503	Response	2	4714274	5074
ex1B2	506	Picture	F1StandRight F1KickRight 1 464 150	4730192	0	hit
ex1B2	506	Response	1	4732994	2802
ex1B2	509	Picture	F1SitRight F1TypeRight 1 581 150	4750019	0	hit
ex1B2	509	Response	1	4754032	4013
ex1B2	512	Picture	F1StandLeft F1KickLeft 1 465 850	4777010	0	hit
ex1B2	512	Response	1	4782273	5263
ex1B2	515	Picture	F1SitLeft F1SitLeftBackTurn 2 572 150	4799335	0	hit
ex1B2	515	Response	2	4803712	4377
ex1B2	518	Picture	M2SitLeft M2TypeLeft 1 583 150	4820828	0	hit
ex1B2	518	Response	1	4824352	3524
ex1B2	521	Picture	F1StandRight F1KickRight 1 482 150	4840488	0	hit
ex1B2	521	Response	1	4846511	6023
ex1B2	524	Picture	M2SitRight M2TypeRight 1 434 150	4862313	0	hit
ex1B2	524	Response	1	4866431	4118
ex1B2	527	Picture	F1StandLeft F1StandLeftBackTurn 2 780 850	4892470	0	hit
ex1B2	527	Response	2	4895151	2681
ex1B2	530	Picture	F1StandRight F1StandRightBackTurn 2 701 850	4920626	0	hit
ex1B2	530	Response	2	4925230	4604
ex1B2	533	Picture	F1StandLeft F1KickLeft 1 514 150	4941619	0	hit
ex1B2	533	Response	1	4947070	5451
ex1B2	536	Picture	F1StandLeft F1KickLeft 1 677 850	4972109	0	hit
ex1B2	536	Response	1	4978909	6800
ex1B2	539	Picture	F1StandRight F1KickRight 1 750 150	4997766	0	hit
ex1B2	539	Response	1	5000989	3223
ex1B2	542	Picture	M2SitRight M2TypeRight 1 578 150	5018093	0	hit
ex1B2	542	Response	1	5022588	4495
ex1B2	545	Picture	F1StandLeft F1StandLeftBackTurn 2 684 150	5040918	0	hit
ex1B2	545	Response	2	5046028	5110
ex1B2	548	Picture	F1SitRight F1SitRightBackTurn 2 549 150	5062744	0	hit
ex1B2	548	Response	2	5068028	5284
ex1B2	551	Picture	M2SitLeft M2SitLeftBackTurn 2 539 150	5084736	0	hit
ex1B2	551	Response	2	5089227	4491
ex1B2	554	Picture	M2SitLeft M2TypeLeft 1 443 150	5105062	0	hit
ex1B2	554	Response	1	5109227	4165
ex1B2	557	Picture	F1StandRight F1KickRight 1 675 850	5134386	0	hit
ex1B2	557	Response	1	5138107	3721
ex1B2	560	Picture	M2StandLeft M2KickLeft 1 722 150	5156711	0	hit
ex1B2	560	Response	1	5159466	2755
ex1B2	563	Picture	F1SitRight F1SitRightBackTurn 2 655 850	5184368	0	hit
ex1B2	563	Response	2	5188505	4137
ex1B2	566	Picture	M2SitRight M2TypeRight 1 497 850	5211692	0	hit
ex1B2	566	Response	1	5214425	2733
ex1B2	569	Picture	F1SitLeft F1SitLeftBackTurn 2 630 850	5239016	0	hit
ex1B2	569	Response	2	5245944	6928
ex1B2	572	Picture	M2SitLeft M2TypeLeft 1 549 150	5262675	0	hit
ex1B2	572	Response	1	5266744	4069
ex1B2	575	Picture	M2SitRight M2TypeRight 1 526 150	5283334	0	hit
ex1B2	575	Response	1	5287304	3970
ex1B2	578	Picture	F1StandLeft F1KickLeft 1 721 150	5305826	0	incorrect
ex1B2	578	Response	2	5308983	3157
ex1B2	581	Picture	M2StandLeft M2StandLeftBackTurn 2 668 850	5349145	0	hit
ex1B2	581	Response	2	5353542	4397
ex1B2	584	Picture	M2StandRight M2StandRightBackTurn 2 583 850	5377635	0	hit
ex1B2	584	Response	2	5380902	3267
ex1B2	587	Picture	F1SitLeft F1TypeLeft 1 550 850	5404792	0	hit
ex1B2	587	Response	1	5406822	2030
ex1B2	590	Picture	F1SitRight F1SitRightBackTurn 2 739 850	5432616	0	hit
ex1B2	590	Response	2	5438181	5565
ex1B2	593	Picture	M2StandRight M2StandRightBackTurn 2 465 150	5454108	0	hit
ex1B2	593	Response	2	5458341	4233
ex1B2	596	Picture	M2StandLeft M2StandLeftBackTurn 2 456 850	5481265	0	hit
ex1B2	596	Response	2	5486180	4915
ex1B2	599	Picture	F1SitRight F1TypeRight 1 750 850	5512088	0	hit
ex1B2	599	Response	1	5514500	2412
ex1B2	602	Picture	M2StandRight M2StandRightBackTurn 2 518 150	5531081	0	hit
ex1B2	602	Response	2	5536579	5498
ex1B2	605	Picture	M2StandRight M2StandRightBackTurn 2 733 850	5562237	0	hit
ex1B2	605	Response	2	5567219	4982
ex1B2	608	Picture	M2SitRight M2SitRightBackTurn 2 542 150	5583896	0	hit
ex1B2	608	Response	2	5589058	5162
ex1B2	611	Picture	F1SitLeft F1SitLeftBackTurn 2 512 150	5605556	0	hit
ex1B2	611	Response	2	5610818	5262
ex1B2	614	Picture	F1SitLeft F1SitLeftBackTurn 2 595 150	5628048	0	hit
ex1B2	614	Response	2	5631938	3890
ex1B2	617	Picture	M2SitRight M2TypeRight 1 691 850	5657204	0	hit
ex1B2	617	Response	1	5660657	3453
ex1B2	620	Picture	M2SitRight M2SitRightBackTurn 2 546 850	5684362	0	hit
ex1B2	620	Response	2	5688497	4135
ex1B2	623	Picture	M2StandRight M2StandRightBackTurn 2 718 150	5707020	0	hit
ex1B2	623	Response	2	5711536	4516
ex1B2	626	Picture	M2SitLeft M2SitLeftBackTurn 2 531 850	5735177	0	hit
ex1B2	626	Response	2	5740256	5079
ex1B2	629	Picture	F1StandRight F1StandRightBackTurn 2 474 150	5756337	0	hit
ex1B2	629	Response	2	5761615	5278
ex1B2	632	Picture	F1StandRight F1KickRight 1 799 150	5780828	0	hit
ex1B2	632	Response	1	5783935	3107
ex1B2	635	Picture	M2SitRight M2TypeRight 1 534 850	5807652	0	hit
ex1B2	635	Response	1	5810334	2682
ex1B2	638	Picture	F1SitRight F1SitRightBackTurn 2 436 150	5826146	0	hit
ex1B2	638	Response	2	5830654	4508
ex1B2	641	Picture	F1SitLeft F1SitLeftBackTurn 2 652 850	5855636	0	hit
ex1B2	641	Response	2	5858014	2378
ex1B2	644	Picture	M2SitRight M2TypeRight 1 768 850	5884126	0	hit
ex1B2	644	Response	1	5886573	2447
ex1B2	647	Picture	F1SitRight F1SitRightBackTurn 2 441 850	5909284	0	hit
ex1B2	647	Response	2	5912733	3449
ex1B2	650	Picture	M2SitLeft M2TypeLeft 1 719 850	5938274	0	hit
ex1B2	650	Response	1	5942172	3898
ex1B2	653	Picture	F1SitLeft F1TypeLeft 1 420 150	5957767	0	hit
ex1B2	653	Response	1	5961772	4005
ex1B2	656	Picture	M2StandRight M2KickRight 1 625 150	5979426	0	hit
ex1B2	656	Response	1	5984091	4665
ex1B2	659	Picture	M2StandRight M2StandRightBackTurn 2 569 850	6008249	0	hit
ex1B2	659	Response	2	6010411	2162
ex1B2	662	Picture	M2StandRight M2StandRightBackTurn 2 796 150	6029742	0	hit
ex1B2	662	Response	2	6033370	3628
ex1B2	665	Picture	M2SitLeft M2TypeLeft 1 720 150	6051901	0	hit
ex1B2	665	Response	1	6055050	3149
ex1B2	668	Picture	F1StandRight F1KickRight 1 724 850	6080558	0	hit
ex1B2	668	Response	1	6083210	2652
ex1B2	671	Picture	M2StandRight M2KickRight 1 691 850	6108381	0	incorrect
ex1B2	671	Response	2	6110649	2268
ex1B2	674	Picture	M2StandLeft M2StandLeftBackTurn 2 701 150	6144036	0	hit
ex1B2	674	Response	2	6150488	6452
ex1B2	677	Picture	M2StandLeft M2KickLeft 1 595 850	6174692	0	hit
ex1B2	677	Response	1	6178488	3796
ex1B2	680	Picture	F1SitRight F1SitRightBackTurn 2 423 850	6201016	0	hit
ex1B2	680	Response	2	6205847	4831
ex1B2	683	Picture	F1StandLeft F1KickLeft 1 740 150	6224674	0	hit
ex1B2	683	Response	1	6228487	3813
ex1B2	686	Picture	F1StandRight F1KickRight 1 636 850	6253164	0	hit
ex1B2	686	Response	1	6259206	6042
ex1B2	689	Picture	F1StandRight F1KickRight 1 752 850	6285153	0	hit
ex1B2	689	Response	1	6288246	3093
ex1B2	692	Picture	F1SitRight F1SitRightBackTurn 2 433 150	6303813	0	hit
ex1B2	692	Response	2	6310325	6512
ex1B2	695	Picture	M2SitLeft M2TypeLeft 1 547 850	6334136	0	hit
ex1B2	695	Response	1	6337845	3709
ex1B2	698	Picture	M2StandLeft M2StandLeftBackTurn 2 480 850	6360960	0	hit
ex1B2	698	Response	2	6365765	4805
ex1B2	701	Picture	F1StandLeft F1KickLeft 1 407 850	6388118	0	hit
ex1B2	701	Response	1	6390644	2526
ex1B2	704	Picture	M2StandLeft M2StandLeftBackTurn 2 687 150	6408944	0	hit
ex1B2	704	Response	2	6413524	4580
ex1B2	707	Picture	F1SitRight F1SitRightBackTurn 2 784 150	6432769	0	hit
ex1B2	707	Response	2	6436243	3474
ex1B2	710	Picture	F1SitLeft F1SitLeftBackTurn 2 590 850	6460426	0	hit
ex1B2	710	Response	2	6465843	5417
ex1B2	713	Picture	F1StandLeft F1KickLeft 1 501 150	6482252	0	hit
ex1B2	713	Response	1	6486003	3751
ex1B2	716	Picture	M2SitLeft M2TypeLeft 1 616 850	6510409	0	hit
ex1B2	716	Response	1	6514322	3913
ex1B2	719	Picture	F1SitLeft F1SitLeftBackTurn 2 572 850	6538399	0	hit
ex1B2	719	Response	2	6542481	4082
ex1B2	722	Picture	M2StandLeft M2StandLeftBackTurn 2 512 150	6558892	0	hit
ex1B2	722	Response	2	6563121	4229
ex1B2	723	Response	3	8804600	2236212
ex1C3	1	Response	3	575093	574927
ex1C3	2	Response	3	617493	42362
ex1C3	5	Picture	M2StandRight M2KickBallRight 1 470 850	635443	0	hit
ex1C3	5	Response	1	651732	16289
ex1C3	8	Picture	M2SitLeft M2SitLeftBackTurn 2 677 150	669764	0	miss
ex1C3	8	Response	2	690772	848
ex1C3	11	Picture	F1SitLeft F1SitLeftBackTurn 2 553 850	728744	0	hit
ex1C3	11	Response	2	737411	8667
ex1C3	14	Picture	M2StandLeft M2KickBallLeft 1 600 150	754901	0	hit
ex1C3	14	Response	1	761890	6989
ex1C3	17	Picture	F1StandLeft F1StandLeftBackTurn 2 579 150	779059	0	incorrect
ex1C3	17	Response	1	791809	12750
ex1C3	20	Picture	F1StandRight F1StandRightBackTurn 2 539 850	830541	0	incorrect
ex1C3	20	Response	1	840608	10067
ex1C3	20	Response	2	856768	16064
ex1C3	23	Picture	M2SitRight M2SitRightBackTurn 2 545 850	879357	0	hit
ex1C3	23	Response	2	885887	6530
ex1C3	26	Picture	F1SitRight F1TypeRight 1 782 850	912013	0	hit
ex1C3	26	Response	1	915087	3074
ex1C3	29	Picture	M2SitLeft M2SitLeftBackTurn 2 636 150	932839	0	hit
ex1C3	29	Response	2	939166	6327
ex1C3	31	Response	2	964766	8102
ex1C3	32	Picture	F1StandLeft F1StandLeftBackTurn 2 782 850	965327	0	miss
ex1C3	35	Picture	F1SitRight F1TypeRight 1 603 150	1017809	0	hit
ex1C3	35	Response	1	1022844	5035
ex1C3	38	Picture	M2StandLeft M2KickBallLeft 1 630 150	1040468	0	incorrect
ex1C3	38	Response	2	1043884	3416
ex1C3	41	Picture	M2SitRight M2TypeRight 1 466 150	1074789	0	hit
ex1C3	41	Response	1	1080203	5414
ex1C3	44	Picture	M2StandRight M2KickBallRight 1 630 850	1104778	0	hit
ex1C3	44	Response	1	1107643	2865
ex1C3	47	Picture	F1SitRight F1TypeRight 1 558 850	1131602	0	hit
ex1C3	47	Response	1	1134842	3240
ex1C3	50	Picture	F1StandRight F1StandRightBackTurn 2 492 850	1158093	0	hit
ex1C3	50	Response	2	1162361	4268
ex1C3	53	Picture	F1SitLeft F1TypeLeft 1 509 850	1185750	0	hit
ex1C3	53	Response	1	1188761	3011
ex1C3	56	Picture	M2SitLeft M2SitLeftBackTurn 2 487 850	1212074	0	hit
ex1C3	56	Response	2	1215400	3326
ex1C3	59	Picture	F1StandRight F1KickBallRight 1 418 150	1231067	0	hit
ex1C3	59	Response	1	1234680	3613
ex1C3	62	Picture	M2SitLeft M2TypeLeft 1 732 850	1260224	0	hit
ex1C3	62	Response	1	1264199	3975
ex1C3	65	Picture	M2SitLeft M2SitLeftBackTurn 2 646 150	1281883	0	hit
ex1C3	65	Response	2	1286839	4956
ex1C3	68	Picture	M2StandLeft M2StandLeftBackTurn 2 506 850	1310206	0	hit
ex1C3	68	Response	2	1314518	4312
ex1C3	71	Picture	M2StandLeft M2KickBallLeft 1 740 850	1340196	0	hit
ex1C3	71	Response	1	1344037	3841
ex1C3	74	Picture	M2SitRight M2SitRightBackTurn 2 538 150	1360855	0	hit
ex1C3	74	Response	2	1366197	5342
ex1C3	77	Picture	M2SitRight M2SitRightBackTurn 2 415 850	1388679	0	hit
ex1C3	77	Response	2	1392836	4157
ex1C3	80	Picture	F1SitLeft F1SitLeftBackTurn 2 634 150	1410671	0	hit
ex1C3	80	Response	2	1415236	4565
ex1C3	83	Picture	M2StandLeft M2KickBallLeft 1 550 150	1432163	0	hit
ex1C3	83	Response	1	1436436	4273
ex1C3	86	Picture	M2SitLeft M2TypeLeft 1 509 150	1452823	0	hit
ex1C3	86	Response	1	1457075	4252
ex1C3	89	Picture	F1SitRight F1SitRightBackTurn 2 759 150	1475981	0	hit
ex1C3	89	Response	2	1479954	3973
ex1C3	92	Picture	M2SitRight M2SitRightBackTurn 2 683 150	1497974	0	incorrect
ex1C3	92	Response	1	1502034	4060
ex1C3	92	Response	2	1518434	16295
ex1C3	95	Picture	M2SitLeft M2SitLeftBackTurn 2 569 850	1541125	0	hit
ex1C3	95	Response	2	1545233	4108
ex1C3	98	Picture	M2StandLeft M2KickBallLeft 1 443 850	1567949	0	hit
ex1C3	98	Response	1	1571233	3284
ex1C3	101	Picture	M2StandRight M2KickBallRight 1 655 150	1589108	0	hit
ex1C3	101	Response	1	1592992	3884
ex1C3	104	Picture	M2StandRight M2KickBallRight 1 582 150	1610101	0	hit
ex1C3	104	Response	1	1613471	3370
ex1C3	107	Picture	F1SitRight F1TypeRight 1 688 850	1638758	0	hit
ex1C3	107	Response	1	1642751	3993
ex1C3	110	Picture	F1StandRight F1StandRightBackTurn 2 765 850	1668747	0	hit
ex1C3	110	Response	2	1672990	4243
ex1C3	113	Picture	M2StandRight M2StandRightBackTurn 2 628 850	1697570	0	hit
ex1C3	113	Response	2	1702590	5020
ex1C3	116	Picture	M2StandRight M2KickBallRight 1 734 150	1721395	0	hit
ex1C3	116	Response	1	1726829	5434
ex1C3	119	Picture	M2StandLeft M2KickBallLeft 1 773 850	1752884	0	hit
ex1C3	119	Response	1	1758348	5464
ex1C3	122	Picture	M2StandRight M2KickBallRight 1 771 850	1784373	0	hit
ex1C3	122	Response	1	1788268	3895
ex1C3	125	Picture	F1SitRight F1TypeRight 1 730 150	1806865	0	hit
ex1C3	125	Response	1	1812107	5242
ex1C3	128	Picture	F1StandLeft F1StandLeftBackTurn 2 661 850	1837021	0	hit
ex1C3	128	Response	2	1841226	4205
ex1C3	131	Picture	F1StandRight F1StandRightBackTurn 2 757 150	1860180	0	hit
ex1C3	131	Response	2	1864666	4486
ex1C3	134	Picture	M2SitLeft M2SitLeftBackTurn 2 741 850	1890336	0	hit
ex1C3	134	Response	2	1893385	3049
ex1C3	137	Picture	M2StandRight M2StandRightBackTurn 2 545 150	1910162	0	hit
ex1C3	137	Response	2	1913225	3063
ex1C3	140	Picture	F1StandRight F1StandRightBackTurn 2 442 850	1935987	0	hit
ex1C3	140	Response	2	1939224	3237
ex1C3	143	Picture	F1SitLeft F1TypeLeft 1 409 150	1954647	0	incorrect
ex1C3	143	Response	2	1960904	6257
ex1C3	146	Picture	F1SitLeft F1TypeLeft 1 796 150	1995133	0	hit
ex1C3	146	Response	1	1998503	3370
ex1C3	149	Picture	F1StandRight F1StandRightBackTurn 2 654 150	2016458	0	hit
ex1C3	149	Response	2	2021143	4685
ex1C3	152	Picture	F1SitLeft F1TypeLeft 1 694 150	2039450	0	hit
ex1C3	152	Response	1	2043782	4332
ex1C3	155	Picture	M2StandLeft M2StandLeftBackTurn 2 773 150	2062942	0	hit
ex1C3	155	Response	2	2066662	3720
ex1C3	158	Picture	M2SitRight M2SitRightBackTurn 2 524 850	2090266	0	hit
ex1C3	158	Response	2	2094181	3915
ex1C3	161	Picture	F1StandRight F1StandRightBackTurn 2 707 150	2112591	0	hit
ex1C3	161	Response	2	2115540	2949
ex1C3	164	Picture	M2StandLeft M2KickBallLeft 1 739 150	2134250	0	hit
ex1C3	164	Response	1	2138260	4010
ex1C3	167	Picture	M2SitRight M2SitRightBackTurn 2 420 150	2153910	0	hit
ex1C3	167	Response	2	2157540	3630
ex1C3	170	Picture	F1StandRight F1KickBallRight 1 426 850	2180068	0	hit
ex1C3	170	Response	1	2185619	5551
ex1C3	173	Picture	M2SitLeft M2SitLeftBackTurn 2 445 850	2208391	0	hit
ex1C3	173	Response	2	2212418	4027
ex1C3	176	Picture	F1SitRight F1TypeRight 1 591 150	2229717	0	hit
ex1C3	176	Response	1	2233778	4061
ex1C3	179	Picture	F1StandLeft F1StandLeftBackTurn 2 615 150	2251209	0	hit
ex1C3	179	Response	2	2254257	3048
ex1C3	182	Picture	M2StandLeft M2KickBallLeft 1 509 850	2277700	0	hit
ex1C3	182	Response	1	2279777	2077
ex1C3	185	Picture	F1StandLeft F1KickBallLeft 1 641 150	2297527	0	hit
ex1C3	185	Response	1	2302256	4729
ex1C3	188	Picture	F1SitRight F1TypeRight 1 721 150	2320852	0	hit
ex1C3	188	Response	1	2324576	3724
ex1C3	191	Picture	F1StandLeft F1StandLeftBackTurn 2 459 850	2347509	0	hit
ex1C3	191	Response	2	2351775	4266
ex1C3	194	Picture	F1SitLeft F1TypeLeft 1 456 850	2374666	0	hit
ex1C3	194	Response	1	2378015	3349
ex1C3	197	Picture	F1StandLeft F1StandLeftBackTurn 2 446 850	2400824	0	hit
ex1C3	197	Response	2	2405134	4310
ex1C3	200	Picture	F1SitRight F1SitRightBackTurn 2 419 850	2427647	0	hit
ex1C3	200	Response	2	2431614	3967
ex1C3	203	Picture	F1SitRight F1TypeRight 1 410 850	2453972	0	hit
ex1C3	203	Response	1	2458253	4281
ex1C3	206	Picture	M2SitRight M2SitRightBackTurn 2 563 850	2482128	0	hit
ex1C3	206	Response	2	2486732	4604
ex1C3	209	Picture	M2SitRight M2SitRightBackTurn 2 740 150	2505454	0	hit
ex1C3	209	Response	2	2509932	4478
ex1C3	212	Picture	F1StandLeft F1StandLeftBackTurn 2 541 150	2526613	0	hit
ex1C3	212	Response	2	2532091	5478
ex1C3	215	Picture	M2StandRight M2KickBallRight 1 606 850	2556436	0	incorrect
ex1C3	215	Response	2	2560331	3895
ex1C3	218	Picture	F1SitLeft F1TypeLeft 1 788 850	2601586	0	hit
ex1C3	218	Response	1	2604570	2984
ex1C3	221	Picture	M2SitRight M2TypeRight 1 505 850	2627911	0	hit
ex1C3	221	Response	1	2630969	3058
ex1C3	224	Picture	F1SitLeft F1TypeLeft 1 608 850	2655401	0	hit
ex1C3	224	Response	1	2658169	2768
ex1C3	227	Picture	F1StandLeft F1KickBallLeft 1 643 850	2682891	0	hit
ex1C3	227	Response	1	2685688	2797
ex1C3	230	Picture	F1StandRight F1StandRightBackTurn 2 431 150	2701218	0	hit
ex1C3	230	Response	2	2706328	5110
ex1C3	233	Picture	M2SitLeft M2SitLeftBackTurn 2 769 150	2725376	0	hit
ex1C3	233	Response	2	2730087	4711
ex1C3	236	Picture	F1StandLeft F1StandLeftBackTurn 2 779 150	2749201	0	hit
ex1C3	236	Response	2	2753046	3845
ex1C3	239	Picture	M2StandRight M2KickBallRight 1 715 150	2771527	0	hit
ex1C3	239	Response	1	2776246	4719
ex1C3	242	Picture	F1SitLeft F1TypeLeft 1 767 150	2795352	0	hit
ex1C3	242	Response	1	2800246	4894
ex1C3	245	Picture	F1SitRight F1TypeRight 1 608 850	2824675	0	hit
ex1C3	245	Response	1	2828165	3490
ex1C3	248	Picture	M2StandLeft M2StandLeftBackTurn 2 518 850	2851832	0	hit
ex1C3	248	Response	2	2856004	4172
ex1C3	251	Picture	F1SitRight F1TypeRight 1 635 150	2873824	0	hit
ex1C3	251	Response	1	2878004	4180
ex1C3	254	Picture	F1SitLeft F1TypeLeft 1 483 150	2894150	0	hit
ex1C3	254	Response	1	2897843	3693
ex1C3	257	Picture	F1StandLeft F1StandLeftBackTurn 2 467 150	2913984	0	hit
ex1C3	257	Response	2	2918083	4099
ex1C3	260	Picture	M2StandRight M2KickBallRight 1 714 850	2943467	0	hit
ex1C3	260	Response	1	2946962	3495
ex1C3	263	Picture	M2StandRight M2KickBallRight 1 762 850	2972956	0	hit
ex1C3	263	Response	1	2976242	3286
ex1C3	266	Picture	M2SitLeft M2SitLeftBackTurn 2 788 850	3002446	0	hit
ex1C3	266	Response	2	3006721	4275
ex1C3	269	Picture	F1StandLeft F1StandLeftBackTurn 2 668 150	3024771	0	hit
ex1C3	269	Response	2	3029201	4430
ex1C3	272	Picture	M2StandRight M2KickBallRight 1 401 150	3044598	0	hit
ex1C3	272	Response	1	3049280	4682
ex1C3	275	Picture	M2StandLeft M2KickBallLeft 1 705 850	3074754	0	hit
ex1C3	275	Response	1	3078879	4125
ex1C3	278	Picture	M2StandRight M2KickBallRight 1 524 850	3102411	0	hit
ex1C3	278	Response	1	3106319	3908
ex1C3	281	Picture	M2StandRight M2KickBallRight 1 695 150	3124570	0	hit
ex1C3	281	Response	1	3127838	3268
ex1C3	284	Picture	F1StandRight F1StandRightBackTurn 2 613 850	3152227	0	hit
ex1C3	284	Response	2	3155358	3131
ex1C3	287	Picture	M2StandLeft M2KickBallLeft 1 523 150	3171886	0	hit
ex1C3	287	Response	1	3176477	4591
ex1C3	290	Picture	F1SitLeft F1TypeLeft 1 569 150	3193545	0	hit
ex1C3	290	Response	1	3197677	4132
ex1C3	293	Picture	F1StandRight F1StandRightBackTurn 2 791 150	3216871	0	hit
ex1C3	293	Response	2	3220876	4005
ex1C3	296	Picture	F1StandRight F1StandRightBackTurn 2 613 850	3245361	0	hit
ex1C3	296	Response	2	3248796	3435
ex1C3	299	Picture	M2SitRight M2SitRightBackTurn 2 794 850	3275017	0	hit
ex1C3	299	Response	2	3278955	3938
ex1C3	302	Picture	M2SitLeft M2SitLeftBackTurn 2 442 150	3294677	0	hit
ex1C3	302	Response	2	3299435	4758
ex1C3	305	Picture	M2SitRight M2SitRightBackTurn 2 430 150	3315003	0	hit
ex1C3	305	Response	2	3318394	3391
ex1C3	308	Picture	M2StandLeft M2KickBallLeft 1 472 850	3341494	0	hit
ex1C3	308	Response	1	3345674	4180
ex1C3	311	Picture	M2SitRight M2SitRightBackTurn 2 699 150	3363986	0	hit
ex1C3	311	Response	2	3368073	4087
ex1C3	314	Picture	F1SitRight F1TypeRight 1 491 150	3384312	0	hit
ex1C3	314	Response	1	3389833	5521
ex1C3	317	Picture	F1StandLeft F1StandLeftBackTurn 2 756 150	3408803	0	hit
ex1C3	317	Response	2	3412232	3429
ex1C3	320	Picture	M2SitLeft M2SitLeftBackTurn 2 654 150	3430129	0	hit
ex1C3	320	Response	2	3435032	4903
ex1C3	323	Picture	M2SitLeft M2TypeLeft 1 588 850	3459286	0	hit
ex1C3	323	Response	1	3462391	3105
ex1C3	326	Picture	F1StandRight F1StandRightBackTurn 2 462 150	3478279	0	hit
ex1C3	326	Response	2	3482951	4672
ex1C3	329	Picture	F1StandLeft F1KickBallLeft 1 467 150	3499105	0	hit
ex1C3	329	Response	1	3504390	5285
ex1C3	332	Picture	F1SitRight F1TypeRight 1 526 850	3527928	0	hit
ex1C3	332	Response	1	3532389	4461
ex1C3	335	Picture	M2SitLeft M2SitLeftBackTurn 2 481 850	3555418	0	hit
ex1C3	335	Response	2	3559429	4011
ex1C3	338	Picture	M2StandLeft M2KickBallLeft 1 754 150	3578410	0	hit
ex1C3	338	Response	1	3583108	4698
ex1C3	341	Picture	M2StandLeft M2KickBallLeft 1 587 150	3600403	0	hit
ex1C3	341	Response	1	3603988	3585
ex1C3	344	Picture	M2SitLeft M2SitLeftBackTurn 2 793 850	3630226	0	hit
ex1C3	344	Response	2	3633667	3441
ex1C3	347	Picture	F1StandRight F1StandRightBackTurn 2 664 150	3651551	0	hit
ex1C3	347	Response	2	3656867	5316
ex1C3	350	Picture	F1SitRight F1SitRightBackTurn 2 768 850	3682874	0	hit
ex1C3	350	Response	2	3687506	4632
ex1C3	353	Picture	F1StandLeft F1StandLeftBackTurn 2 660 850	3712363	0	hit
ex1C3	353	Response	2	3715425	3062
ex1C3	356	Picture	M2StandRight M2KickBallRight 1 463 150	3731357	0	hit
ex1C3	356	Response	1	3737025	5668
ex1C3	359	Picture	F1StandLeft F1StandLeftBackTurn 2 554 150	3754015	0	hit
ex1C3	359	Response	2	3757665	3650
ex1C3	362	Picture	F1StandLeft F1StandLeftBackTurn 2 542 850	3781339	0	hit
ex1C3	362	Response	2	3785344	4005
ex1C3	365	Picture	F1SitRight F1TypeRight 1 704 850	3810829	0	hit
ex1C3	365	Response	1	3815183	4354
ex1C3	368	Picture	M2SitRight M2TypeRight 1 447 150	3830988	0	hit
ex1C3	368	Response	1	3836223	5235
ex1C3	371	Picture	F1StandRight F1StandRightBackTurn 2 430 850	3858812	0	hit
ex1C3	371	Response	2	3863502	4690
ex1C3	374	Picture	M2StandRight M2KickBallRight 1 753 850	3889468	0	hit
ex1C3	374	Response	1	3893342	3874
ex1C3	377	Picture	F1SitLeft F1TypeLeft 1 688 850	3918624	0	hit
ex1C3	377	Response	1	3921741	3117
ex1C3	380	Picture	M2SitLeft M2SitLeftBackTurn 2 420 150	3937284	0	hit
ex1C3	380	Response	2	3942780	5496
ex1C3	383	Picture	M2StandLeft M2StandLeftBackTurn 2 613 150	3960276	0	incorrect
ex1C3	383	Response	1	3964780	4504
ex1C3	386	Picture	M2StandRight M2StandRightBackTurn 2 584 850	4004094	0	hit
ex1C3	386	Response	2	4007659	3565
ex1C3	389	Picture	F1StandRight F1KickBallRight 1 497 850	4030918	0	hit
ex1C3	389	Response	1	4034779	3861
ex1C3	392	Picture	M2StandLeft M2KickBallLeft 1 559 150	4051744	0	hit
ex1C3	392	Response	1	4055978	4234
ex1C3	395	Picture	M2SitRight M2TypeRight 1 562 850	4079901	0	hit
ex1C3	395	Response	1	4083977	4076
ex1C3	398	Picture	M2SitRight M2SitRightBackTurn 2 459 850	4106892	0	hit
ex1C3	398	Response	2	4111577	4685
ex1C3	401	Picture	F1SitRight F1TypeRight 1 522 850	4135215	0	hit
ex1C3	401	Response	1	4138616	3401
ex1C3	404	Picture	F1SitLeft F1TypeLeft 1 682 150	4156707	0	hit
ex1C3	404	Response	1	4161176	4469
ex1C3	407	Picture	M2SitRight M2SitRightBackTurn 2 576 150	4178200	0	hit
ex1C3	407	Response	2	4184055	5855
ex1C3	410	Picture	M2SitLeft M2TypeLeft 1 586 150	4201359	0	hit
ex1C3	410	Response	1	4206295	4936
ex1C3	413	Picture	M2StandLeft M2KickBallLeft 1 655 850	4231181	0	hit
ex1C3	413	Response	1	4233814	2633
ex1C3	416	Picture	F1SitRight F1SitRightBackTurn 2 403 150	4249175	0	hit
ex1C3	416	Response	2	4254934	5759
ex1C3	419	Picture	F1SitLeft F1TypeLeft 1 638 850	4279664	0	hit
ex1C3	419	Response	1	4282693	3029
ex1C3	422	Picture	M2StandRight M2StandRightBackTurn 2 709 150	4301157	0	hit
ex1C3	422	Response	2	4304853	3696
ex1C3	425	Picture	M2SitRight M2SitRightBackTurn 2 674 150	4322983	0	incorrect
ex1C3	425	Response	1	4326212	3229
ex1C3	428	Picture	F1StandRight F1StandRightBackTurn 2 451 850	4364135	0	hit
ex1C3	428	Response	2	4368531	4396
ex1C3	431	Picture	F1SitLeft F1TypeLeft 1 709 150	4386960	0	hit
ex1C3	431	Response	1	4391971	5011
ex1C3	434	Picture	F1SitLeft F1TypeLeft 1 635 850	4416783	0	hit
ex1C3	434	Response	1	4423010	6227
ex1C3	437	Picture	F1StandLeft F1StandLeftBackTurn 2 648 850	4447772	0	hit
ex1C3	437	Response	2	4452209	4437
ex1C3	440	Picture	F1SitRight F1TypeRight 1 538 150	4468931	0	hit
ex1C3	440	Response	1	4473729	4798
ex1C3	443	Picture	F1SitLeft F1SitLeftBackTurn 2 572 150	4490757	0	hit
ex1C3	443	Response	2	4496528	5771
ex1C3	446	Picture	F1StandRight F1KickBallRight 1 499 150	4512749	0	incorrect
ex1C3	446	Response	2	4521968	9219
ex1C3	449	Picture	F1SitLeft F1TypeLeft 1 545 850	4560732	0	hit
ex1C3	449	Response	1	4564607	3875
ex1C3	452	Picture	M2SitRight M2SitRightBackTurn 2 515 850	4588056	0	hit
ex1C3	452	Response	2	4592526	4470
ex1C3	455	Picture	F1StandLeft F1KickBallLeft 1 689 850	4617712	0	hit
ex1C3	455	Response	1	4622206	4494
ex1C3	458	Picture	M2StandRight M2KickBallRight 1 494 150	4638538	0	hit
ex1C3	458	Response	1	4645005	6467
ex1C3	461	Picture	F1SitLeft F1SitLeftBackTurn 2 748 850	4670694	0	hit
ex1C3	461	Response	2	4674924	4230
ex1C3	464	Picture	F1StandLeft F1StandLeftBackTurn 2 643 850	4699684	0	hit
ex1C3	464	Response	2	4704204	4520
ex1C3	467	Picture	F1StandRight F1StandRightBackTurn 2 691 150	4722509	0	hit
ex1C3	467	Response	2	4728603	6094
ex1C3	470	Picture	M2SitLeft M2SitLeftBackTurn 2 772 850	4754664	0	hit
ex1C3	470	Response	2	4758203	3539
ex1C3	473	Picture	F1SitRight F1TypeRight 1 465 150	4774158	0	incorrect
ex1C3	473	Response	2	4778442	4284
ex1C3	476	Picture	M2SitRight M2SitRightBackTurn 2 702 850	4818809	0	hit
ex1C3	476	Response	2	4823161	4352
ex1C3	479	Picture	M2SitLeft M2SitLeftBackTurn 2 754 150	4842134	0	hit
ex1C3	479	Response	2	4845881	3747
ex1C3	482	Picture	M2StandLeft M2KickBallLeft 1 402 850	4868291	0	hit
ex1C3	482	Response	1	4872520	4229
ex1C3	485	Picture	F1StandLeft F1StandLeftBackTurn 2 784 850	4898780	0	hit
ex1C3	485	Response	2	4903879	5099
ex1C3	488	Picture	M2StandLeft M2KickBallLeft 1 687 150	4922106	0	hit
ex1C3	488	Response	1	4925559	3453
ex1C3	491	Picture	M2SitLeft M2SitLeftBackTurn 2 707 850	4950929	0	hit
ex1C3	491	Response	2	4955158	4229
ex1C3	494	Picture	F1SitLeft F1TypeLeft 1 431 850	4977753	0	hit
ex1C3	494	Response	1	4982358	4605
ex1C3	497	Picture	F1StandLeft F1KickBallLeft 1 407 850	5004743	0	hit
ex1C3	497	Response	1	5011157	6414
ex1C3	500	Picture	F1StandRight F1StandRightBackTurn 2 505 150	5027569	0	hit
ex1C3	500	Response	2	5033557	5988
ex1C3	503	Picture	M2StandLeft M2KickBallLeft 1 740 850	5059391	0	hit
ex1C3	503	Response	1	5062196	2805
ex1C3	506	Picture	F1SitRight F1TypeRight 1 464 850	5085048	0	hit
ex1C3	506	Response	1	5088115	3067
ex1C3	509	Picture	M2StandRight M2KickBallRight 1 416 150	5103542	0	hit
ex1C3	509	Response	1	5107715	4173
ex1C3	512	Picture	F1StandLeft F1StandLeftBackTurn 2 791 150	5127034	0	hit
ex1C3	512	Response	2	5131634	4600
ex1C3	515	Picture	M2SitLeft M2TypeLeft 1 607 150	5149026	0	hit
ex1C3	515	Response	1	5153074	4048
ex1C3	518	Picture	F1StandLeft F1StandLeftBackTurn 2 599 150	5170352	0	hit
ex1C3	518	Response	2	5176594	6242
ex1C3	521	Picture	M2SitLeft M2TypeLeft 1 557 850	5200508	0	hit
ex1C3	521	Response	1	5203873	3365
ex1C3	524	Picture	F1SitRight F1TypeRight 1 462 150	5219834	0	hit
ex1C3	524	Response	1	5224432	4598
ex1C3	527	Picture	M2SitRight M2SitRightBackTurn 2 605 150	5241827	0	hit
ex1C3	527	Response	2	5246112	4285
ex1C3	530	Picture	F1SitLeft F1TypeLeft 1 401 850	5268484	0	hit
ex1C3	530	Response	1	5271071	2587
ex1C3	533	Picture	F1SitRight F1TypeRight 1 606 850	5295475	0	hit
ex1C3	533	Response	1	5300111	4636
ex1C3	536	Picture	M2StandLeft M2StandLeftBackTurn 2 731 850	5325631	0	hit
ex1C3	536	Response	2	5329390	3759
ex1C3	539	Picture	M2SitLeft M2SitLeftBackTurn 2 427 150	5344957	0	hit
ex1C3	539	Response	2	5350670	5713
ex1C3	542	Picture	F1SitLeft F1TypeLeft 1 400 150	5366117	0	hit
ex1C3	542	Response	1	5370269	4152
ex1C3	545	Picture	F1StandLeft F1StandLeftBackTurn 2 449 150	5385943	0	hit
ex1C3	545	Response	2	5390509	4566
ex1C3	548	Picture	M2SitLeft M2SitLeftBackTurn 2 647 850	5415266	0	hit
ex1C3	548	Response	2	5419628	4362
ex1C3	551	Picture	F1StandLeft F1StandLeftBackTurn 2 432 850	5442256	0	hit
ex1C3	551	Response	2	5447068	4812
ex1C3	554	Picture	F1SitRight F1TypeRight 1 492 150	5463249	0	hit
ex1C3	554	Response	1	5467707	4458
ex1C3	557	Picture	M2SitRight M2TypeRight 1 428 150	5483242	0	hit
ex1C3	557	Response	1	5490507	7265
ex1C3	560	Picture	M2SitRight M2SitRightBackTurn 2 533 850	5514065	0	hit
ex1C3	560	Response	2	5517546	3481
ex1C3	563	Picture	M2StandRight M2KickBallRight 1 427 850	5540055	0	hit
ex1C3	563	Response	1	5544425	4370
ex1C3	566	Picture	M2SitLeft M2SitLeftBackTurn 2 494 850	5567712	0	hit
ex1C3	566	Response	2	5572745	5033
ex1C3	569	Picture	F1StandRight F1StandRightBackTurn 2 697 150	5591038	0	hit
ex1C3	569	Response	2	5595464	4426
ex1C3	572	Picture	M2StandLeft M2KickBallLeft 1 799 850	5621693	0	hit
ex1C3	572	Response	1	5624984	3291
ex1C3	575	Picture	F1SitRight F1SitRightBackTurn 2 666 850	5649850	0	hit
ex1C3	575	Response	2	5654023	4173
ex1C3	578	Picture	F1SitRight F1SitRightBackTurn 2 757 150	5673009	0	hit
ex1C3	578	Response	2	5677143	4134
ex1C3	579	Response	2	5684742	2403
ex1C3	581	Picture	F1StandLeft F1StandLeftBackTurn 2 619 150	5694668	0	hit
ex1C3	581	Response	2	5701382	6714
ex1C3	584	Picture	M2StandRight M2KickBallRight 1 694 850	5726657	0	hit
ex1C3	584	Response	1	5730021	3364
ex1C3	587	Picture	M2StandLeft M2StandLeftBackTurn 2 447 150	5745817	0	hit
ex1C3	587	Response	2	5749861	4044
ex1C3	590	Picture	F1SitRight F1TypeRight 1 583 850	5773973	0	hit
ex1C3	590	Response	1	5778580	4607
ex1C3	593	Picture	F1StandRight F1StandRightBackTurn 2 452 150	5794466	0	hit
ex1C3	593	Response	2	5799940	5474
ex1C3	596	Picture	M2SitLeft M2SitLeftBackTurn 2 682 150	5817958	0	hit
ex1C3	596	Response	2	5821859	3901
ex1C3	599	Picture	M2StandRight M2KickBallRight 1 738 850	5847614	0	hit
ex1C3	599	Response	1	5852979	5365
ex1C3	602	Picture	M2SitRight M2SitRightBackTurn 2 689 150	5871273	0	hit
ex1C3	602	Response	2	5879138	7865
ex1C3	605	Picture	F1SitLeft F1TypeLeft 1 534 850	5902928	0	hit
ex1C3	605	Response	1	5906018	3090
ex1C3	605	Response	1	5906737	643
ex1C3	608	Picture	F1StandLeft F1KickBallLeft 1 642 150	5923754	0	hit
ex1C3	608	Response	1	5927937	4183
ex1C3	611	Picture	M2SitRight M2SitRightBackTurn 2 594 850	5952244	0	hit
ex1C3	611	Response	2	5957537	5293
ex1C3	614	Picture	M2SitRight M2SitRightBackTurn 2 568 850	5981567	0	hit
ex1C3	614	Response	2	5985936	4369
ex1C3	617	Picture	M2StandRight M2KickBallRight 1 503 850	6009391	0	hit
ex1C3	617	Response	1	6018255	8864
ex1C3	620	Picture	M2SitLeft M2SitLeftBackTurn 2 492 150	6034549	0	hit
ex1C3	620	Response	2	6038655	4106
ex1C3	623	Picture	M2StandRight M2KickBallRight 1 590 150	6055874	0	hit
ex1C3	623	Response	1	6060654	4780
ex1C3	626	Picture	M2StandLeft M2KickBallLeft 1 649 150	6078367	0	hit
ex1C3	626	Response	1	6082254	3887
ex1C3	629	Picture	M2SitRight M2SitRightBackTurn 2 715 850	6107690	0	hit
ex1C3	629	Response	2	6111933	4243
ex1C3	632	Picture	M2StandLeft M2KickBallLeft 1 494 850	6135180	0	hit
ex1C3	632	Response	1	6139293	4113
ex1C3	635	Picture	M2SitRight M2TypeRight 1 698 850	6164503	0	hit
ex1C3	635	Response	1	6170012	5509
ex1C3	638	Picture	M2StandRight M2KickBallRight 1 407 150	6185496	0	hit
ex1C3	638	Response	1	6189531	4035
ex1C3	641	Picture	F1SitLeft F1TypeLeft 1 451 850	6212486	0	hit
ex1C3	641	Response	1	6215451	2965
ex1C3	644	Picture	M2StandRight M2KickBallRight 1 537 150	6232146	0	hit
ex1C3	644	Response	1	6236010	3864
ex1C3	647	Picture	M2StandLeft M2KickBallLeft 1 621 150	6253638	0	hit
ex1C3	647	Response	1	6257210	3572
ex1C3	650	Picture	F1StandRight F1KickBallRight 1 793 150	6276464	0	hit
ex1C3	650	Response	1	6280569	4105
ex1C3	653	Picture	M2StandRight M2StandRightBackTurn 2 726 850	6306120	0	hit
ex1C3	653	Response	2	6311609	5489
ex1C3	656	Picture	M2StandRight M2StandRightBackTurn 2 604 150	6329112	0	hit
ex1C3	656	Response	2	6334088	4976
ex1C3	659	Picture	F1StandRight F1StandRightBackTurn 2 507 850	6357435	0	hit
ex1C3	659	Response	2	6362168	4733
ex1C3	660	Response	2	6371047	3615
ex1C3	662	Picture	M2SitRight M2SitRightBackTurn 2 638 150	6379927	0	hit
ex1C3	662	Response	2	6384487	4560
ex1C3	665	Picture	M2SitLeft M2SitLeftBackTurn 2 798 850	6410750	0	hit
ex1C3	665	Response	2	6415846	5096
ex1C3	668	Picture	F1StandRight F1StandRightBackTurn 2 450 850	6438740	0	hit
ex1C3	668	Response	2	6442646	3906
ex1C3	671	Picture	F1StandRight F1StandRightBackTurn 2 636 150	6460399	0	hit
ex1C3	671	Response	2	6463765	3366
ex1C3	674	Picture	M2StandLeft M2KickBallLeft 1 664 150	6481725	0	hit
ex1C3	674	Response	1	6487285	5560
ex1C3	677	Picture	F1StandRight F1StandRightBackTurn 2 718 850	6512881	0	hit
ex1C3	677	Response	2	6516644	3763
ex1C3	680	Picture	F1StandRight F1StandRightBackTurn 2 577 850	6540704	0	hit
ex1C3	680	Response	2	6544004	3300
ex1C3	683	Picture	F1SitRight F1TypeRight 1 679 150	6562030	0	hit
ex1C3	683	Response	1	6567123	5093
ex1C3	686	Picture	F1SitLeft F1SitLeftBackTurn 2 598 850	6591353	0	hit
ex1C3	686	Response	2	6596962	5609
ex1C3	689	Picture	F1SitLeft F1TypeLeft 1 567 150	6614012	0	hit
ex1C3	689	Response	1	6622642	8630
ex1C3	692	Picture	F1SitLeft F1SitLeftBackTurn 2 501 150	6639003	0	hit
ex1C3	692	Response	2	6644641	5638
ex1C3	695	Picture	M2SitRight M2SitRightBackTurn 2 437 150	6660329	0	hit
ex1C3	695	Response	2	6667601	7272
ex1C3	698	Picture	F1StandLeft F1StandLeftBackTurn 2 486 850	6690818	0	hit
ex1C3	698	Response	2	6696480	5662
ex1C3	701	Picture	F1SitLeft F1TypeLeft 1 796 150	6715810	0	hit
ex1C3	701	Response	1	6720560	4750
ex1C3	704	Picture	M2SitLeft M2SitLeftBackTurn 2 701 150	6738968	0	hit
ex1C3	704	Response	2	6744639	5671
ex1C3	707	Picture	M2StandLeft M2KickBallLeft 1 559 850	6768624	0	hit
ex1C3	707	Response	1	6772799	4175
ex1C3	710	Picture	F1StandRight F1KickBallRight 1 779 850	6798947	0	hit
ex1C3	710	Response	1	6804398	5451
ex1C3	713	Picture	F1SitLeft F1TypeLeft 1 672 150	6822439	0	hit
ex1C3	713	Response	1	6829757	7318
ex1C3	716	Picture	F1SitRight F1TypeRight 1 411 150	6845098	0	hit
ex1C3	716	Response	1	6849837	4739
ex1C3	719	Picture	F1StandLeft F1StandLeftBackTurn 2 797 850	6876087	0	hit
ex1C3	719	Response	2	6880316	4229
ex1C3	722	Picture	F1SitRight F1TypeRight 1 581 850	6904410	0	hit
ex1C3	722	Response	1	6909836	5426
ex1C3	723	Response	3	8870112	1955039
ex1d4	1	Response	3	306716	306550
ex1d4	2	Response	3	329435	22543
ex1d4	5	Picture	M2StandLeft M2KickLeft 1 667 150	342379	0	miss
ex1d4	8	Picture	F1StandRight F1KickRight 1 496 150	393694	0	hit
ex1d4	8	Response	1	396794	3100
ex1d4	11	Picture	F1SitRight F1SitRightBackTurn 2 521 150	413354	0	hit
ex1d4	11	Response	2	421433	8079
ex1d4	14	Picture	F1SitLeft F1SitLeftBackTurn 2 661 150	439345	0	hit
ex1d4	14	Response	2	444792	5447
ex1d4	16	Response	1	467592	5422
ex1d4	17	Picture	M2SitLeft M2TypeLeft 1 778 850	470834	0	miss
ex1d4	19	Response	1	529911	6429
ex1d4	20	Picture	M2SitLeft M2TypeLeft 1 786 850	532146	0	miss
ex1d4	23	Picture	F1SitRight F1SitRightBackTurn 2 785 150	586460	0	hit
ex1d4	23	Response	2	599909	13449
ex1d4	26	Picture	F1SitRight F1SitRightBackTurn 2 422 850	622447	0	incorrect
ex1d4	26	Response	1	623109	662
ex1d4	29	Picture	M2SitLeft M2TypeLeft 1 408 150	653603	0	incorrect
ex1d4	29	Response	2	657348	3745
ex1d4	31	Response	1	692627	5869
ex1d4	32	Picture	M2StandLeft M2StandLeftBackTurn 2 467 850	695422	0	incorrect
ex1d4	32	Response	1	708147	12725
ex1d4	34	Response	2	745506	5600
ex1d4	35	Picture	M2StandRight M2StandRightBackTurn 2 702 850	748570	0	hit
ex1d4	35	Response	2	762066	13496
ex1d4	38	Picture	M2StandLeft M2StandLeftBackTurn 2 699 150	780392	0	incorrect
ex1d4	38	Response	1	783425	3033
ex1d4	38	Response	2	784865	1307
ex1d4	41	Picture	F1StandLeft F1KickLeft 1 781 150	817546	0	incorrect
ex1d4	41	Response	2	819584	2038
ex1d4	43	Response	1	853744	2543
ex1d4	44	Picture	M2SitRight M2TypeRight 1 686 850	859864	0	hit
ex1d4	44	Response	1	863423	3559
ex1d4	47	Picture	M2SitLeft M2SitLeftBackTurn 2 579 150	880524	0	incorrect
ex1d4	47	Response	1	889183	8659
ex1d4	49	Response	2	926142	4633
ex1d4	50	Picture	F1StandRight F1KickRight 1 753 850	930173	0	incorrect
ex1d4	50	Response	2	936062	5889
ex1d4	52	Response	1	971421	4594
ex1d4	53	Picture	F1SitRight F1SitRightBackTurn 2 602 850	975490	0	incorrect
ex1d4	53	Response	1	982141	6651
ex1d4	55	Response	2	1017180	3037
ex1d4	56	Picture	F1SitRight F1TypeRight 1 737 850	1022807	0	miss
ex1d4	58	Response	1	1077179	3890
ex1d4	59	Picture	F1StandLeft F1KickLeft 1 579 850	1081953	0	hit
ex1d4	59	Response	1	1084538	2585
ex1d4	62	Picture	F1StandLeft F1KickLeft 1 530 850	1108110	0	incorrect
ex1d4	62	Response	2	1109818	1708
ex1d4	64	Response	1	1145657	3225
ex1d4	65	Picture	M2SitRight M2TypeRight 1 788 850	1151095	0	hit
ex1d4	65	Response	1	1154217	3122
ex1d4	68	Picture	M2StandRight M2KickRight 1 642 850	1178919	0	incorrect
ex1d4	68	Response	2	1179496	577
ex1d4	70	Response	1	1212696	2955
ex1d4	71	Picture	F1SitLeft F1SitLeftBackTurn 2 560 850	1218405	0	incorrect
ex1d4	71	Response	1	1219896	1491
ex1d4	73	Response	2	1254055	2495
ex1d4	74	Picture	F1SitLeft F1TypeLeft 1 692 850	1260224	0	incorrect
ex1d4	74	Response	2	1261334	1110
ex1d4	77	Picture	F1StandRight F1KickRight 1 527 150	1292879	0	hit
ex1d4	77	Response	1	1295894	3015
ex1d4	80	Picture	M2SitRight M2SitRightBackTurn 2 699 150	1314205	0	hit
ex1d4	80	Response	2	1317973	3768
ex1d4	82	Response	2	1338213	4182
ex1d4	83	Picture	M2StandLeft M2KickLeft 1 640 850	1342695	0	incorrect
ex1d4	83	Response	2	1343413	718
ex1d4	85	Response	1	1375572	2888
ex1d4	85	Response	1	1381012	8328
ex1d4	86	Picture	F1StandRight F1KickRight 1 465 850	1381348	0	miss
ex1d4	86	Response	1	1419651	18144
ex1d4	89	Picture	M2StandRight M2StandRightBackTurn 2 451 150	1432330	0	hit
ex1d4	89	Response	2	1433491	1161
ex1d4	91	Response	1	1458450	7293
ex1d4	92	Picture	M2SitLeft M2TypeLeft 1 792 850	1459820	0	hit
ex1d4	92	Response	1	1463490	3670
ex1d4	95	Picture	F1SitRight F1SitRightBackTurn 2 680 150	1481646	0	hit
ex1d4	95	Response	2	1487810	6164
ex1d4	98	Picture	M2SitLeft M2TypeLeft 1 662 150	1505804	0	incorrect
ex1d4	98	Response	2	1509409	3605
ex1d4	101	Picture	M2StandRight M2StandRightBackTurn 2 459 150	1540292	0	incorrect
ex1d4	101	Response	1	1542129	1837
ex1d4	104	Picture	F1StandLeft F1KickLeft 1 682 150	1575280	0	hit
ex1d4	104	Response	1	1575728	448
ex1d4	107	Picture	F1SitRight F1SitRightBackTurn 2 456 850	1598605	0	incorrect
ex1d4	107	Response	1	1599887	1282
ex1d4	109	Response	2	1631407	2813
ex1d4	109	Response	2	1636286	7692
ex1d4	110	Picture	M2StandRight M2StandRightBackTurn 2 415 850	1637258	0	miss
ex1d4	112	Response	1	1691085	5011
ex1d4	113	Picture	M2StandLeft M2StandLeftBackTurn 2 403 850	1694738	0	incorrect
ex1d4	113	Response	1	1696605	1867
ex1d4	115	Response	2	1731724	5497
ex1d4	116	Picture	F1StandLeft F1StandLeftBackTurn 2 484 850	1734891	0	hit
ex1d4	116	Response	2	1737004	2113
ex1d4	118	Response	2	1759964	7080
ex1d4	119	Picture	M2StandLeft M2StandLeftBackTurn 2 619 850	1761548	0	hit
ex1d4	119	Response	2	1764283	2735
ex1d4	122	Picture	F1SitLeft F1TypeLeft 1 670 150	1782374	0	hit
ex1d4	122	Response	1	1786283	3909
ex1d4	124	Response	1	1806443	4409
ex1d4	125	Picture	F1SitLeft F1SitLeftBackTurn 2 600 850	1810697	0	incorrect
ex1d4	125	Response	1	1812683	1986
ex1d4	127	Response	1	1849482	4297
ex1d4	128	Picture	F1SitLeft F1SitLeftBackTurn 2 795 850	1853849	0	incorrect
ex1d4	128	Response	1	1854201	352
ex1d4	131	Picture	F1StandRight F1StandRightBackTurn 2 707 150	1887670	0	hit
ex1d4	131	Response	2	1888921	1251
ex1d4	134	Picture	F1SitLeft F1SitLeftBackTurn 2 554 850	1912828	0	hit
ex1d4	134	Response	2	1916360	3532
ex1d4	137	Picture	M2SitLeft M2SitLeftBackTurn 2 494 850	1939652	0	hit
ex1d4	137	Response	2	1942040	2388
ex1d4	140	Picture	F1SitLeft F1SitLeftBackTurn 2 615 150	1959478	0	incorrect
ex1d4	140	Response	1	1962678	3200
ex1d4	143	Picture	M2StandLeft M2StandLeftBackTurn 2 784 150	1996965	0	incorrect
ex1d4	143	Response	1	1998599	1634
ex1d4	145	Response	2	2032118	2664
ex1d4	145	Response	2	2036518	7064
ex1d4	146	Picture	M2SitRight M2TypeRight 1 628 850	2038117	0	incorrect
ex1d4	146	Response	2	2041157	3040
ex1d4	148	Response	1	2078197	4759
ex1d4	149	Picture	M2StandRight M2StandRightBackTurn 2 763 850	2082102	0	incorrect
ex1d4	149	Response	1	2084356	2254
ex1d4	152	Picture	M2SitRight M2TypeRight 1 495 150	2115590	0	incorrect
ex1d4	152	Response	2	2118756	3166
ex1d4	155	Picture	M2SitRight M2TypeRight 1 510 150	2150245	0	hit
ex1d4	155	Response	1	2152915	2670
ex1d4	158	Picture	F1StandRight F1KickRight 1 773 150	2172070	0	hit
ex1d4	158	Response	1	2175555	3485
ex1d4	161	Picture	M2StandRight M2KickRight 1 610 150	2192896	0	hit
ex1d4	161	Response	1	2196114	3218
ex1d4	164	Picture	M2StandLeft M2StandLeftBackTurn 2 669 150	2214222	0	incorrect
ex1d4	164	Response	1	2220594	6372
ex1d4	167	Picture	M2SitRight M2TypeRight 1 474 150	2251709	0	hit
ex1d4	167	Response	1	2259553	7844
ex1d4	170	Picture	M2StandRight M2StandRightBackTurn 2 726 150	2278200	0	incorrect
ex1d4	170	Response	1	2282432	4232
ex1d4	173	Picture	M2StandRight M2StandRightBackTurn 2 454 150	2313354	0	incorrect
ex1d4	173	Response	1	2316992	3638
ex1d4	176	Picture	M2SitLeft M2TypeLeft 1 505 150	2348342	0	incorrect
ex1d4	176	Response	2	2351871	3529
ex1d4	176	Response	1	2352511	504
ex1d4	179	Picture	M2SitRight M2SitRightBackTurn 2 517 850	2390494	0	incorrect
ex1d4	179	Response	1	2395790	5296
ex1d4	179	Response	2	2396749	924
ex1d4	182	Picture	F1StandRight F1StandRightBackTurn 2 472 850	2433812	0	hit
ex1d4	182	Response	2	2437309	3497
ex1d4	185	Picture	F1StandRight F1KickRight 1 638 850	2462135	0	hit
ex1d4	185	Response	1	2466508	4373
ex1d4	188	Picture	M2SitRight M2TypeRight 1 542 850	2490292	0	hit
ex1d4	188	Response	1	2496348	6056
ex1d4	191	Picture	F1StandLeft F1KickLeft 1 489 150	2512618	0	incorrect
ex1d4	191	Response	2	2516107	3489
ex1d4	194	Picture	M2StandRight M2StandRightBackTurn 2 548 850	2554936	0	incorrect
ex1d4	194	Response	1	2561786	6850
ex1d4	194	Response	2	2563066	1132
ex1d4	197	Picture	F1StandLeft F1KickLeft 1 620 850	2601420	0	incorrect
ex1d4	197	Response	2	2604345	2925
ex1d4	200	Picture	F1SitRight F1SitRightBackTurn 2 700 150	2637740	0	incorrect
ex1d4	200	Response	1	2641785	4045
ex1d4	200	Response	2	2642824	918
ex1d4	203	Picture	F1StandLeft F1StandLeftBackTurn 2 553 150	2673728	0	hit
ex1d4	203	Response	2	2677784	4056
ex1d4	206	Picture	M2StandLeft M2StandLeftBackTurn 2 402 850	2700218	0	hit
ex1d4	206	Response	2	2703783	3565
ex1d4	209	Picture	F1StandRight F1KickRight 1 415 150	2719212	0	hit
ex1d4	209	Response	1	2725223	6011
ex1d4	212	Picture	M2StandLeft M2StandLeftBackTurn 2 402 150	2740704	0	hit
ex1d4	212	Response	2	2746182	5478
ex1d4	215	Picture	M2SitLeft M2TypeLeft 1 496 850	2769361	0	hit
ex1d4	215	Response	1	2777542	8181
ex1d4	218	Picture	F1SitLeft F1SitLeftBackTurn 2 605 150	2795019	0	hit
ex1d4	218	Response	2	2799461	4442
ex1d4	221	Picture	F1SitRight F1TypeRight 1 436 150	2815178	0	incorrect
ex1d4	221	Response	2	2820421	5243
ex1d4	221	Response	1	2821620	1110
ex1d4	224	Picture	M2SitRight M2TypeRight 1 596 150	2852665	0	incorrect
ex1d4	224	Response	2	2855860	3195
ex1d4	224	Response	1	2856979	982
ex1d4	227	Picture	M2SitLeft M2TypeLeft 1 788 150	2890152	0	hit
ex1d4	227	Response	1	2894339	4187
ex1d4	230	Picture	F1StandRight F1KickRight 1 422 850	2916976	0	hit
ex1d4	230	Response	1	2921138	4162
ex1d4	233	Picture	F1SitRight F1SitRightBackTurn 2 762 850	2947132	0	incorrect
ex1d4	233	Response	1	2951138	4006
ex1d4	233	Response	2	2952817	1520
ex1d4	236	Picture	F1StandLeft F1KickLeft 1 789 150	2985452	0	incorrect
ex1d4	236	Response	2	2990897	5445
ex1d4	239	Picture	F1StandLeft F1KickLeft 1 754 850	3031769	0	hit
ex1d4	239	Response	1	3036016	4247
ex1d4	242	Picture	F1SitLeft F1SitLeftBackTurn 2 736 150	3054761	0	hit
ex1d4	242	Response	2	3059855	5094
ex1d4	245	Picture	M2StandLeft M2StandLeftBackTurn 2 757 850	3085750	0	hit
ex1d4	245	Response	2	3089855	4105
ex1d4	248	Picture	F1StandRight F1StandRightBackTurn 2 573 150	3106909	0	hit
ex1d4	248	Response	2	3111934	5025
ex1d4	251	Picture	F1SitRight F1TypeRight 1 742 850	3137732	0	hit
ex1d4	251	Response	1	3141614	3882
ex1d4	254	Picture	F1StandRight F1StandRightBackTurn 2 674 850	3166721	0	hit
ex1d4	254	Response	2	3172733	6012
ex1d4	257	Picture	M2StandRight M2StandRightBackTurn 2 551 850	3196711	0	hit
ex1d4	257	Response	2	3200892	4181
ex1d4	260	Picture	M2SitLeft M2TypeLeft 1 409 150	3216371	0	hit
ex1d4	260	Response	1	3221852	5481
ex1d4	263	Picture	M2StandRight M2StandRightBackTurn 2 678 150	3239862	0	hit
ex1d4	263	Response	2	3244411	4549
ex1d4	266	Picture	M2SitLeft M2TypeLeft 1 468 850	3267519	0	hit
ex1d4	266	Response	1	3272491	4972
ex1d4	269	Picture	F1StandRight F1KickRight 1 705 150	3290845	0	hit
ex1d4	269	Response	1	3296490	5645
ex1d4	272	Picture	M2StandRight M2StandRightBackTurn 2 539 150	3313170	0	hit
ex1d4	272	Response	2	3319130	5960
ex1d4	275	Picture	M2SitLeft M2TypeLeft 1 440 150	3334829	0	hit
ex1d4	275	Response	1	3340489	5660
ex1d4	278	Picture	M2SitRight M2TypeRight 1 416 850	3362986	0	hit
ex1d4	278	Response	1	3368889	5903
ex1d4	281	Picture	M2SitRight M2TypeRight 1 497 850	3392142	0	incorrect
ex1d4	281	Response	2	3395768	3626
ex1d4	281	Response	1	3396408	600
ex1d4	284	Picture	M2SitRight M2TypeRight 1 557 850	3434627	0	hit
ex1d4	284	Response	1	3438487	3860
ex1d4	287	Picture	M2SitLeft M2TypeLeft 1 490 850	3461785	0	hit
ex1d4	287	Response	1	3464886	3101
ex1d4	290	Picture	F1StandLeft F1StandLeftBackTurn 2 636 850	3489608	0	hit
ex1d4	290	Response	2	3492726	3118
ex1d4	293	Picture	M2SitRight M2SitRightBackTurn 2 496 850	3515932	0	hit
ex1d4	293	Response	2	3519525	3593
ex1d4	296	Picture	F1StandRight F1KickRight 1 442 850	3542256	0	hit
ex1d4	296	Response	1	3546965	4709
ex1d4	299	Picture	M2StandRight M2KickRight 1 591 850	3571246	0	hit
ex1d4	299	Response	1	3574884	3638
ex1d4	302	Picture	F1SitRight F1SitRightBackTurn 2 489 850	3598070	0	incorrect
ex1d4	302	Response	1	3602564	4494
ex1d4	305	Picture	F1StandLeft F1KickLeft 1 627 850	3642221	0	hit
ex1d4	305	Response	1	3647123	4902
ex1d4	308	Picture	F1SitRight F1SitRightBackTurn 2 772 850	3673210	0	incorrect
ex1d4	308	Response	1	3680642	7432
ex1d4	311	Picture	M2SitRight M2TypeRight 1 644 150	3713363	0	hit
ex1d4	311	Response	1	3721761	8398
ex1d4	314	Picture	F1StandRight F1KickRight 1 568 150	3738854	0	hit
ex1d4	314	Response	1	3744880	6026
ex1d4	317	Picture	F1SitLeft F1SitLeftBackTurn 2 644 150	3762679	0	incorrect
ex1d4	317	Response	1	3768400	5721
ex1d4	320	Picture	F1SitLeft F1SitLeftBackTurn 2 561 850	3807330	0	hit
ex1d4	320	Response	2	3812879	5549
ex1d4	323	Picture	M2StandLeft M2StandLeftBackTurn 2 553 850	3836820	0	hit
ex1d4	323	Response	2	3840718	3898
ex1d4	326	Picture	M2StandLeft M2KickLeft 1 443 850	3863477	0	hit
ex1d4	326	Response	1	3868318	4841
ex1d4	329	Picture	M2StandLeft M2StandLeftBackTurn 2 533 150	3884969	0	hit
ex1d4	329	Response	2	3890717	5748
ex1d4	332	Picture	F1StandRight F1KickRight 1 472 850	3913793	0	hit
ex1d4	332	Response	1	3919837	6044
ex1d4	335	Picture	M2StandLeft M2StandLeftBackTurn 2 576 850	3943949	0	hit
ex1d4	335	Response	2	3950316	6367
ex1d4	338	Picture	M2SitLeft M2TypeLeft 1 525 850	3973938	0	hit
ex1d4	338	Response	1	3992795	18857
ex1d4	341	Picture	F1SitRight F1TypeRight 1 433 150	4008426	0	hit
ex1d4	341	Response	1	4014154	5728
ex1d4	344	Picture	F1SitLeft F1SitLeftBackTurn 2 463 850	4037083	0	hit
ex1d4	344	Response	2	4040474	3391
ex1d4	347	Picture	F1SitRight F1SitRightBackTurn 2 750 150	4059408	0	hit
ex1d4	347	Response	2	4063913	4505
ex1d4	350	Picture	F1SitLeft F1SitLeftBackTurn 2 770 150	4083067	0	hit
ex1d4	350	Response	2	4087113	4046
ex1d4	353	Picture	F1SitLeft F1TypeLeft 1 496 150	4103393	0	hit
ex1d4	353	Response	1	4108552	5159
ex1d4	356	Picture	M2SitRight M2TypeRight 1 661 150	4126551	0	hit
ex1d4	356	Response	1	4138952	12401
ex1d4	359	Picture	F1StandLeft F1KickLeft 1 541 850	4162705	0	incorrect
ex1d4	359	Response	2	4170151	7446
ex1d4	362	Picture	M2SitRight M2SitRightBackTurn 2 616 150	4202525	0	hit
ex1d4	362	Response	2	4209510	6985
ex1d4	365	Picture	F1SitLeft F1SitLeftBackTurn 2 611 850	4233847	0	hit
ex1d4	365	Response	2	4238310	4463
ex1d4	368	Picture	F1SitLeft F1SitLeftBackTurn 2 454 150	4254173	0	hit
ex1d4	368	Response	2	4258149	3976
ex1d4	371	Picture	M2StandRight M2StandRightBackTurn 2 410 850	4280497	0	hit
ex1d4	371	Response	2	4284229	3732
ex1d4	374	Picture	F1StandLeft F1KickLeft 1 727 850	4309820	0	hit
ex1d4	374	Response	1	4315348	5528
ex1d4	377	Picture	F1SitLeft F1TypeLeft 1 600 850	4339810	0	hit
ex1d4	377	Response	1	4347907	8097
ex1d4	380	Picture	M2StandRight M2StandRightBackTurn 2 557 150	4364801	0	incorrect
ex1d4	380	Response	1	4371187	6386
ex1d4	383	Picture	M2StandLeft M2StandLeftBackTurn 2 546 150	4402954	0	hit
ex1d4	383	Response	2	4409586	6632
ex1d4	386	Picture	M2SitRight M2TypeRight 1 455 150	4425446	0	hit
ex1d4	386	Response	1	4431905	6459
ex1d4	389	Picture	F1SitRight F1SitRightBackTurn 2 522 150	4448438	0	hit
ex1d4	389	Response	2	4459265	10827
ex1d4	392	Picture	M2StandRight M2KickRight 1 433 150	4474929	0	hit
ex1d4	392	Response	1	4485264	10335
ex1d4	395	Picture	F1StandLeft F1KickLeft 1 687 850	4510583	0	hit
ex1d4	395	Response	1	4518223	7640
ex1d4	398	Picture	M2SitLeft M2SitLeftBackTurn 2 537 850	4541906	0	hit
ex1d4	398	Response	2	4545663	3757
ex1d4	401	Picture	F1StandLeft F1KickLeft 1 633 150	4563231	0	hit
ex1d4	401	Response	1	4568862	5631
ex1d4	404	Picture	F1StandRight F1KickRight 1 660 850	4593721	0	hit
ex1d4	404	Response	1	4598222	4501
ex1d4	407	Picture	M2SitLeft M2TypeLeft 1 470 850	4621378	0	hit
ex1d4	407	Response	1	4626461	5083
ex1d4	410	Picture	M2StandLeft M2StandLeftBackTurn 2 692 850	4651700	0	hit
ex1d4	410	Response	2	4656540	4840
ex1d4	413	Picture	M2SitLeft M2TypeLeft 1 716 150	4675026	0	hit
ex1d4	413	Response	1	4682060	7034
ex1d4	416	Picture	M2SitLeft M2SitLeftBackTurn 2 607 150	4699517	0	hit
ex1d4	416	Response	2	4706459	6942
ex1d4	419	Picture	F1SitLeft F1SitLeftBackTurn 2 474 850	4729506	0	hit
ex1d4	419	Response	2	4734619	5113
ex1d4	422	Picture	F1SitRight F1SitRightBackTurn 2 458 850	4757497	0	hit
ex1d4	422	Response	2	4760938	3441
ex1d4	425	Picture	M2SitRight M2TypeRight 1 437 150	4776657	0	hit
ex1d4	425	Response	1	4783578	6921
ex1d4	428	Picture	F1StandRight F1KickRight 1 575 150	4800648	0	hit
ex1d4	428	Response	1	4807257	6609
ex1d4	431	Picture	M2StandLeft M2KickLeft 1 793 150	4826472	0	hit
ex1d4	431	Response	1	4832537	6065
ex1d4	434	Picture	M2SitLeft M2TypeLeft 1 549 150	4849298	0	hit
ex1d4	434	Response	1	4856616	7318
ex1d4	437	Picture	M2StandLeft M2StandLeftBackTurn 2 700 150	4874955	0	hit
ex1d4	437	Response	2	4880775	5820
ex1d4	440	Picture	F1StandLeft F1KickLeft 1 433 150	4896281	0	hit
ex1d4	440	Response	1	4903335	7054
ex1d4	443	Picture	F1SitLeft F1SitLeftBackTurn 2 467 150	4919440	0	hit
ex1d4	443	Response	2	4925175	5735
ex1d4	446	Picture	M2StandLeft M2StandLeftBackTurn 2 677 150	4943265	0	hit
ex1d4	446	Response	2	4948534	5269
ex1d4	449	Picture	F1StandRight F1KickRight 1 496 850	4971755	0	hit
ex1d4	449	Response	1	4976533	4778
ex1d4	452	Picture	M2SitRight M2TypeRight 1 651 850	5001411	0	hit
ex1d4	452	Response	1	5006853	5442
ex1d4	455	Picture	F1StandLeft F1KickLeft 1 533 150	5023403	0	hit
ex1d4	455	Response	1	5028612	5209
ex1d4	458	Picture	F1SitRight F1SitRightBackTurn 2 560 150	5045562	0	hit
ex1d4	458	Response	2	5051812	6250
ex1d4	461	Picture	F1SitRight F1SitRightBackTurn 2 589 150	5069054	0	hit
ex1d4	461	Response	2	5074371	5317
ex1d4	464	Picture	F1SitRight F1SitRightBackTurn 2 564 850	5098210	0	hit
ex1d4	464	Response	2	5103411	5201
ex1d4	467	Picture	F1StandLeft F1StandLeftBackTurn 2 438 150	5119203	0	hit
ex1d4	467	Response	2	5124290	5087
ex1d4	470	Picture	F1StandRight F1KickRight 1 661 150	5142195	0	incorrect
ex1d4	470	Response	2	5149410	7215
ex1d4	473	Picture	F1StandLeft F1KickLeft 1 491 150	5180681	0	hit
ex1d4	473	Response	1	5189569	8888
ex1d4	476	Picture	M2StandRight M2StandRightBackTurn 2 781 850	5215669	0	hit
ex1d4	476	Response	2	5222128	6459
ex1d4	479	Picture	M2StandRight M2StandRightBackTurn 2 675 850	5247158	0	hit
ex1d4	479	Response	2	5251327	4169
ex1d4	482	Picture	M2StandRight M2StandRightBackTurn 2 605 150	5268817	0	hit
ex1d4	482	Response	2	5273167	4350
ex1d4	485	Picture	M2SitRight M2TypeRight 1 715 150	5291643	0	hit
ex1d4	485	Response	1	5296846	5203
ex1d4	488	Picture	F1SitRight F1TypeRight 1 489 850	5320133	0	hit
ex1d4	488	Response	1	5323806	3673
ex1d4	491	Picture	M2SitLeft M2TypeLeft 1 599 850	5348123	0	hit
ex1d4	491	Response	1	5353405	5282
ex1d4	494	Picture	F1SitLeft F1SitLeftBackTurn 2 429 850	5375946	0	hit
ex1d4	494	Response	2	5380365	4419
ex1d4	497	Picture	M2StandRight M2KickRight 1 776 150	5399438	0	hit
ex1d4	497	Response	1	5405324	5886
ex1d4	500	Picture	M2SitLeft M2TypeLeft 1 633 850	5429927	0	hit
ex1d4	500	Response	1	5435163	5236
ex1d4	503	Picture	F1SitLeft F1SitLeftBackTurn 2 418 150	5450753	0	hit
ex1d4	503	Response	2	5456763	6010
ex1d4	506	Picture	M2SitRight M2TypeRight 1 756 150	5475745	0	hit
ex1d4	506	Response	1	5484042	8297
ex1d4	509	Picture	M2StandRight M2StandRightBackTurn 2 532 850	5507567	0	hit
ex1d4	509	Response	2	5515402	7835
ex1d4	512	Picture	F1StandRight F1KickRight 1 491 150	5531725	0	hit
ex1d4	512	Response	1	5539081	7356
ex1d4	515	Picture	M2SitRight M2TypeRight 1 738 150	5557882	0	hit
ex1d4	515	Response	1	5564121	6239
ex1d4	518	Picture	M2SitLeft M2SitLeftBackTurn 2 487 850	5587372	0	hit
ex1d4	518	Response	2	5597320	9948
ex1d4	521	Picture	M2StandLeft M2StandLeftBackTurn 2 534 150	5614029	0	hit
ex1d4	521	Response	2	5620199	6170
ex1d4	524	Picture	F1StandRight F1StandRightBackTurn 2 670 150	5638354	0	hit
ex1d4	524	Response	2	5643159	4805
ex1d4	527	Picture	F1StandLeft F1KickLeft 1 703 150	5661513	0	hit
ex1d4	527	Response	1	5667078	5565
ex1d4	530	Picture	F1StandRight F1KickRight 1 785 850	5693335	0	hit
ex1d4	530	Response	1	5700518	7183
ex1d4	533	Picture	F1StandRight F1KickRight 1 610 150	5717993	0	hit
ex1d4	533	Response	1	5722757	4764
ex1d4	536	Picture	F1StandLeft F1StandLeftBackTurn 2 562 150	5739652	0	hit
ex1d4	536	Response	2	5746757	7105
ex1d4	539	Picture	M2StandLeft M2StandLeftBackTurn 2 737 150	5765476	0	hit
ex1d4	539	Response	2	5769316	3840
ex1d4	542	Picture	F1SitLeft F1TypeLeft 1 549 150	5786136	0	hit
ex1d4	542	Response	1	5791396	5260
ex1d4	545	Picture	F1SitRight F1SitRightBackTurn 2 661 150	5809294	0	hit
ex1d4	545	Response	2	5814435	5141
ex1d4	548	Picture	F1SitRight F1TypeRight 1 661 150	5832286	0	hit
ex1d4	548	Response	1	5837475	5189
ex1d4	551	Picture	M2SitRight M2SitRightBackTurn 2 736 850	5863275	0	hit
ex1d4	551	Response	2	5868274	4999
ex1d4	554	Picture	F1SitLeft F1SitLeftBackTurn 2 607 150	5885767	0	hit
ex1d4	554	Response	2	5890833	5066
ex1d4	557	Picture	F1StandLeft F1KickLeft 1 503 850	5914257	0	hit
ex1d4	557	Response	1	5917713	3456
ex1d4	560	Picture	M2SitRight M2TypeRight 1 798 850	5943914	0	hit
ex1d4	560	Response	1	5950432	6518
ex1d4	563	Picture	F1StandLeft F1StandLeftBackTurn 2 620 850	5975069	0	hit
ex1d4	563	Response	2	5980031	4962
ex1d4	566	Picture	F1SitRight F1SitRightBackTurn 2 787 850	6006225	0	hit
ex1d4	566	Response	2	6010351	4126
ex1d4	569	Picture	M2StandLeft M2StandLeftBackTurn 2 517 850	6033882	0	hit
ex1d4	569	Response	2	6037950	4068
ex1d4	572	Picture	F1SitRight F1SitRightBackTurn 2 749 850	6063705	0	hit
ex1d4	572	Response	2	6069710	6005
ex1d4	575	Picture	F1SitRight F1SitRightBackTurn 2 455 150	6085697	0	hit
ex1d4	575	Response	2	6089469	3772
ex1d4	578	Picture	F1StandRight F1KickRight 1 418 850	6112021	0	hit
ex1d4	578	Response	1	6117228	5207
ex1d4	581	Picture	F1SitLeft F1SitLeftBackTurn 2 607 150	6134680	0	incorrect
ex1d4	581	Response	1	6138988	4308
ex1d4	584	Picture	F1StandLeft F1KickLeft 1 755 850	6179831	0	incorrect
ex1d4	584	Response	2	6188987	9156
ex1d4	587	Picture	F1StandLeft F1KickLeft 1 480 150	6220150	0	hit
ex1d4	587	Response	1	6226026	5876
ex1d4	590	Picture	F1SitRight F1SitRightBackTurn 2 607 850	6250473	0	hit
ex1d4	590	Response	2	6257625	7152
ex1d4	593	Picture	M2StandRight M2StandRightBackTurn 2 537 850	6281295	0	hit
ex1d4	593	Response	2	6286025	4730
ex1d4	596	Picture	F1SitRight F1SitRightBackTurn 2 689 850	6311285	0	hit
ex1d4	596	Response	2	6315544	4259
ex1d4	599	Picture	F1StandLeft F1KickLeft 1 753 850	6341441	0	hit
ex1d4	599	Response	1	6347303	5862
ex1d4	602	Picture	M2StandRight M2StandRightBackTurn 2 432 850	6369931	0	incorrect
ex1d4	602	Response	1	6380183	10252
ex1d4	605	Picture	M2SitRight M2TypeRight 1 424 850	6417747	0	hit
ex1d4	605	Response	1	6421782	4035
ex1d4	608	Picture	M2SitLeft M2SitLeftBackTurn 2 796 150	6441073	0	hit
ex1d4	608	Response	2	6446981	5908
ex1d4	611	Picture	F1StandLeft F1KickLeft 1 701 150	6465397	0	hit
ex1d4	611	Response	1	6470421	5024
ex1d4	614	Picture	M2StandRight M2StandRightBackTurn 2 603 150	6487889	0	hit
ex1d4	614	Response	2	6494179	6290
ex1d4	617	Picture	M2StandLeft M2StandLeftBackTurn 2 700 850	6519545	0	hit
ex1d4	617	Response	2	6523220	3675
ex1d4	620	Picture	M2SitLeft M2TypeLeft 1 746 150	6542037	0	hit
ex1d4	620	Response	1	6547619	5582
ex1d4	623	Picture	M2SitLeft M2TypeLeft 1 441 150	6563363	0	hit
ex1d4	623	Response	1	6567699	4336
ex1d4	626	Picture	M2StandRight M2KickRight 1 662 850	6592686	0	hit
ex1d4	626	Response	1	6602018	9332
ex1d4	629	Picture	F1SitLeft F1SitLeftBackTurn 2 502 150	6618510	0	hit
ex1d4	629	Response	2	6623297	4787
ex1d4	632	Picture	M2StandRight M2StandRightBackTurn 2 582 150	6640336	0	hit
ex1d4	632	Response	2	6646177	5841
ex1d4	635	Picture	M2StandLeft M2StandLeftBackTurn 2 657 150	6664161	0	hit
ex1d4	635	Response	2	6668976	4815
ex1d4	638	Picture	M2SitLeft M2TypeLeft 1 677 150	6686986	0	hit
ex1d4	638	Response	1	6693136	6150
ex1d4	641	Picture	M2StandLeft M2StandLeftBackTurn 2 741 850	6718808	0	hit
ex1d4	641	Response	2	6725055	6247
ex1d4	644	Picture	M2StandRight M2StandRightBackTurn 2 725 150	6743633	0	hit
ex1d4	644	Response	2	6748975	5342
ex1d4	647	Picture	F1StandLeft F1KickLeft 1 469 150	6765126	0	hit
ex1d4	647	Response	1	6770494	5368
ex1d4	650	Picture	M2StandRight M2StandRightBackTurn 2 728 850	6796115	0	hit
ex1d4	650	Response	2	6801854	5739
ex1d4	653	Picture	F1SitLeft F1TypeLeft 1 783 850	6827937	0	hit
ex1d4	653	Response	1	6834173	6236
ex1d4	656	Picture	F1StandRight F1KickRight 1 591 850	6858426	0	hit
ex1d4	656	Response	1	6864732	6306
ex1d4	659	Picture	M2SitRight M2SitRightBackTurn 2 631 150	6882251	0	hit
ex1d4	659	Response	2	6887212	4961
ex1d4	662	Picture	M2StandRight M2StandRightBackTurn 2 510 150	6903577	0	hit
ex1d4	662	Response	2	6908811	5234
ex1d4	665	Picture	M2SitRight M2TypeRight 1 645 850	6933566	0	hit
ex1d4	665	Response	1	6937531	3965
ex1d4	668	Picture	M2SitLeft M2TypeLeft 1 718 850	6963056	0	hit
ex1d4	668	Response	1	6968810	5754
ex1d4	671	Picture	F1SitLeft F1SitLeftBackTurn 2 711 850	6994212	0	hit
ex1d4	671	Response	2	6998729	4517
ex1d4	674	Picture	F1SitRight F1SitRightBackTurn 2 496 150	7015038	0	hit
ex1d4	674	Response	2	7019529	4491
ex1d4	677	Picture	M2SitLeft M2TypeLeft 1 621 850	7044194	0	incorrect
ex1d4	677	Response	2	7047928	3734
ex1d4	678	Response	1	7073688	5502
ex1d4	680	Picture	F1SitLeft F1SitLeftBackTurn 2 660 850	7087846	0	hit
ex1d4	680	Response	2	7095447	7601
ex1d4	683	Picture	F1StandRight F1KickRight 1 666 150	7113337	0	hit
ex1d4	683	Response	1	7118647	5310
ex1d4	686	Picture	F1StandRight F1KickRight 1 492 850	7141827	0	hit
ex1d4	686	Response	1	7146566	4739
ex1d4	689	Picture	M2SitRight M2TypeRight 1 587 150	7163819	0	hit
ex1d4	689	Response	1	7170326	6507
ex1d4	692	Picture	M2StandLeft M2KickLeft 1 781 150	7189477	0	incorrect
ex1d4	692	Response	2	7197285	7808
ex1d4	695	Picture	M2StandLeft M2KickLeft 1 654 850	7237127	0	hit
ex1d4	695	Response	1	7244564	7437
ex1d4	698	Picture	F1SitLeft F1SitLeftBackTurn 2 662 850	7269449	0	hit
ex1d4	698	Response	2	7277203	7754
ex1d4	701	Picture	M2SitLeft M2TypeLeft 1 492 150	7293440	0	hit
ex1d4	701	Response	1	7303443	10003
ex1d4	704	Picture	F1StandRight F1StandRightBackTurn 2 776 850	7329594	0	hit
ex1d4	704	Response	2	7335522	5928
ex1d4	707	Picture	M2StandLeft M2StandLeftBackTurn 2 648 150	7353253	0	hit
ex1d4	707	Response	2	7358161	4908
ex1d4	710	Picture	F1SitRight F1SitRightBackTurn 2 472 150	7374245	0	hit
ex1d4	710	Response	2	7378241	3996
ex1d4	713	Picture	F1StandRight F1KickRight 1 760 150	7397237	0	hit
ex1d4	713	Response	1	7402560	5323
ex1d4	716	Picture	F1StandLeft F1KickLeft 1 692 850	7427893	0	hit
ex1d4	716	Response	1	7434320	6427
ex1d4	719	Picture	M2StandLeft M2StandLeftBackTurn 2 607 850	7458715	0	hit
ex1d4	719	Response	2	7464559	5844
ex1d4	722	Picture	M2SitRight M2TypeRight 1 739 850	7490371	0	hit
ex1d4	722	Response	1	7496958	6587
ex1d4	723	Response	3	8773891	1271691
ex1a5	1	Response	3	291777	291611
ex1a5	2	Response	3	320336	28439
ex1a5	5	Picture	M2SitLeft M2TypeLeft 1 754 850	341046	0	hit
ex1a5	5	Response	1	349615	8569
ex1a5	8	Picture	F1SitRight F1TypeRight 1 413 150	365038	0	hit
ex1a5	8	Response	1	371695	6657
ex1a5	11	Picture	F1StandRight F1StandRightBackTurn 2 764 850	397693	0	hit
ex1a5	11	Response	2	401134	3441
ex1a5	14	Picture	M2StandRight M2KickBallRight 1 689 150	419352	0	hit
ex1a5	14	Response	1	425134	5782
ex1a5	17	Picture	M2SitLeft M2SitLeftBackTurn 2 698 150	443344	0	hit
ex1a5	17	Response	2	448733	5389
ex1a5	20	Picture	M2StandLeft M2KickBallLeft 1 593 150	466002	0	hit
ex1a5	20	Response	1	472013	6011
ex1a5	23	Picture	M2SitLeft M2SitLeftBackTurn 2 696 150	490327	0	hit
ex1a5	23	Response	2	494092	3765
ex1a5	26	Picture	M2StandLeft M2KickBallLeft 1 773 850	520150	0	hit
ex1a5	26	Response	1	524731	4581
ex1a5	29	Picture	F1StandRight F1StandRightBackTurn 2 645 150	542476	0	hit
ex1a5	29	Response	2	554411	11935
ex1a5	32	Picture	M2SitRight M2SitRightBackTurn 2 553 850	578296	0	hit
ex1a5	32	Response	2	583450	5154
ex1a5	35	Picture	M2StandLeft M2KickBallLeft 1 678 150	601455	0	hit
ex1a5	35	Response	1	605530	4075
ex1a5	38	Picture	M2SitLeft M2TypeLeft 1 493 150	621781	0	hit
ex1a5	38	Response	1	627209	5428
ex1a5	41	Picture	F1StandLeft F1KickBallLeft 1 648 850	651937	0	hit
[truncated: 18,441 more rows]

## Sheet: Ex1a questionnaire data
Participant	Counterbalance	Gender	Age	Handedness		How much does John like the computer?	How much does John like the ball?	How much does Claire like the computer?	How much does Claire like the ball?		How easy did you find the task?	Did you find one actor easier to identify?	Did you find one object/action easier to identify?	Did you notice anything unusual?	Did you notice any patterns in the data	AQ overall score	AQ attention switch subscale	AQ communication subscale	AQ detail subscale	AQ imagination subscale	AQ social skill subscale
ex1a1	A	1	21	2		2	1	2	-1		8	No	Ball and action, computer and turn	No	it seemed to be the ball for awhile then it would switch to the computer and the opposite action and vice versa	23	5	2	7	2	7
ex1b2	B	1	37			3	2	2	3		8	no	movement of arm, rather than leg	no	no	11	2	1	2	3	3
ex1c3	A	1	20	1		-3	3	2	-3		9	interaction	turning away from computer	no	no	21	6	3	4	3	5
ex1d4	B	1	34	1		-1	-1	-1	-1		3	no	no	no	no	13	3	2	2	2	4
ex1a5	A	2	19	1		-2	2	1	-3		8	John	Computer	No	No	27	6	4	7	5	5
ex1b6	B	1	23	1		1	2	-1	3		8	female	kciking the football	no	no	23	5	4	6	5	3
ex1c7	A	1	20	1		1	2	2	1		8	no	no	no	at times the same interaction would occurr repeatedly then change	14	4	1	5	2	2
ex1d8	B	1	19	1		1	1	1	2		8	no	no	no	no	16	4	5	1	4	2
ex1a9	A	1	19	1		-3	1	3	-1		8	female	computer	no	no	26	7	2	10	4	3
ex1b10	B	1	21	1		2	-1	1	3		6	no	turning away from an object	when john was kicking the ball from the left he had white trainers - I assume - on as you couldn't see his feet against the white background	The stimuli switched sides so they interacted with it facing both left and right	15	3	1	6	2	3
ex1c11	A	2	18	1		1	2	1	1		9	no	the computer slightly	no	no	16	3	3	2	2	6
ex1d12	B	1	19	2		4	-2	-4	2		6	male	computer and interacting	The image occasionally flipped/mirrored	Turning away from the object happened numerous times ina row	20	7	4	6	0	3
ex1a13	A	1	19	1		1	3	3	2		7	Claire when she was interacting with the ball	Computer	no	no	16	3	2	9	1	1
ex1b14	B	1	19	1		3	1	2	3		10	Neither	Football	N/a	a rough pattern of actor appearances	12	1	1	5	4	1
ex1d15	B	2	20	1		1	2	2	3		8	no	computer	no	no	19	3	3	6	1	6
ex1a16	A	1	19	1		-3	4	3	-1		8	Male because he rarely interacted with the computer	no	no	not really	12	0	5	6	0	1
ex1a17	A	1	20	1		1	1	1	1		10	No	No	No	No	8	2	0	3	0	3
ex1b18	B	1	20	1		3	2	-1	3		7	John	kicking the ball	no	no	17	6	4	1	4	2
ex1c19	A	1	19	1		1	3	3	2		6	John	Football	no	no	14	4	2	7	1	0
ex1d20	B	1	19	1		4	-4	-4	7		10	Girl	Computer	no	no	18	8	4	3	2	1
ex1a21	A	1	20	1		1	2	2	-2		9	no	computer	no	no	12	4	1	7	0	0
ex1b22	B	1	18	1		2	3	-1	-2		8	no	ball	no	no	12	2	2	6	2	0
ex1c23	A	1	20	1		2	2	2	2		9	No	No	John's foot was missing when he kicked the ball left	no	8	3	0	5	0	0
ex1d24	B	2	19	1		-2	2	1	-2		9	no	Computer	no	no	11	3	0	7	1	0
ex1a25	A	2	26	1		-2	3	3	-3		8	no	no	no	no	10	3	1	4	1	1
ex1b26	B	2	20	1		2	-2	-1	3		4	Female	Computer	No	No	12	5	2	4	1	0
ex1c27	A	2	19	2		-3	3	3	-3		9	no	no	no	the man kicked the ball more often than he turned away. The woman pressed the keys more often than she turned away	7	3	0	4	0	0
ex1d28	B	2	20	1		2	1	1	3		7	no	Computer	no	no	10	6	1	2	1	0
ex1a29	A	1	21	1		2	-3	-2	2		7	No	kicking the ball as the image changed more	John was dressed for the computer/office and claire more for exercise/the ball	No	16	4	2	6	3	1
ex1b30	B	1	20	1		3	-2	-1	2		9	the man only when he interacts with the ball as his foot/shoe disappears (black patch -> white)	Computer - touching the keyboard	Just the man's disappearing foot	It seemed mostly interact for a period, then all turn away and back again to repeat that. I think the man may have interacted with the computer more and the woman with the ball	23	5	5	4	5	4
ex1c31	A	1	18	1		-1	2	3	-3		4	male - John	Computer	no	Some repetition	8	3	1	4	0	0
ex1d32	B	2	18	2		1	3	2	-3		4	Yes - john	The ball	no	no	18	5	2	8	1	2
ex1a33	A	2	19	1		-2	2	2	-2		9	Claire when she was interacting with the ball	Interacting with the computer	no	no	14	4	3	1	2	4
ex1b34	B	1	20	1		-2	2	2	1		7	Female	kicking the ball	no	no	13	4	0	8	1	0
ex1c35	A	1	18	1		2	2	3	2		10	N/A	N/A	no	no	19	4	0	8	1	6
ex1d36	B	2	21	1		1	1	1	1		8	No	An action on the computer	no	no	12	5	1	4	1	1
ex1a37	A	1	19	1		-2	2	3	-3		9	No	Computer	no	no	20	7	3	7	0	3
ex1b38	B	1	19	1		3	-1	-3	1		9	No	Computer	no	no	15	5	3	5	1	1
ex1c39	A	1	19	1		-3	2	2	-2		9	The male one slightly easier	Turning away was easier to identify	No	no	18	5	2	7	4	0
ex1d40	B	1	19	1		1	2	2	2		9	Both same	ball	no	no	11	6	2	1	0	2
ex1a41	A	1	20	1		-1	1	2	-2		8	No	Computer	no	no	19	6	5	1	4	3
ex1b42	B	1	19	1		2	3	-1	-2		7	yes the female actor	football	no	yeah I noticed the pattern	11	4	0	4	2	1

## Sheet: Ex1b computer task data
Subject	Trial	Event Type	Code	Time	TTime	Stim Type
ex2a1	1	Response	3	382067	381901
ex2a1	2	Response	3	446305	64154
ex2a1	5	Picture	M1SitLeft M1TypeLeft 1 460	460648	0	miss
ex2a1	5	Response	1	484143	3329
ex2a1	8	Picture	F1StandLeft F1KickBallLeft 1 640	516979	0	miss
ex2a1	11	Picture	M1StandRight M1KickBallRight 1 710	573976	0	hit
ex2a1	11	Response	1	580139	6163
ex2a1	14	Picture	M1StandLeft M1KickBallLeft 1 764	602642	0	hit
ex2a1	14	Response	1	607258	4616
ex2a1	17	Picture	M1SitRight M1SitRightBackTurn 2 432	626474	0	hit
ex2a1	17	Response	2	632697	6223
ex2a1	20	Picture	M1SitLeft M1SitLeftBackTurn 2 738	654973	0	hit
ex2a1	20	Response	2	660298	5325
ex2a1	23	Picture	F1SitRight F1TypeRight 1 732	682639	0	hit
ex2a1	23	Response	1	689895	7256
ex2a1	26	Picture	M1StandLeft M1KickBallLeft 1 644	711138	0	hit
ex2a1	26	Response	1	716454	5316
ex2a1	29	Picture	F1SitLeft F1TypeLeft 1 524	736637	0	hit
ex2a1	29	Response	1	741493	4856
ex2a1	32	Picture	M1StandLeft M1KickBallLeft 1 612	762469	0	hit
ex2a1	32	Response	1	766772	4303
ex2a1	35	Picture	F1StandLeft F1StandLeftBackTurn 2 538	787135	0	hit
ex2a1	35	Response	2	794451	7316
ex2a1	38	Picture	F1StandLeft F1StandLeftBackTurn 2 447	813800	0	hit
ex2a1	38	Response	2	819971	6171
ex2a1	41	Picture	F1StandLeft F1StandLeftBackTurn 2 596	840799	0	hit
ex2a1	41	Response	2	846210	5411
ex2a1	44	Picture	M1StandRight M1KickBallRight 1 642	867465	0	hit
ex2a1	44	Response	1	872688	5223
ex2a1	47	Picture	M1StandRight M1KickBallRight 1 439	891964	0	hit
ex2a1	47	Response	1	896207	4243
ex2a1	50	Picture	F1StandRight F1StandRightBackTurn 2 756	918629	0	hit
ex2a1	50	Response	2	923166	4537
ex2a1	53	Picture	M1SitLeft M1SitLeftBackTurn 2 472	942795	0	hit
ex2a1	53	Response	2	948525	5730
ex2a1	56	Picture	F1StandRight F1StandRightBackTurn 2 657	969961	0	incorrect
ex2a1	56	Response	1	976844	6883
ex2a1	59	Picture	F1SitLeft F1TypeLeft 1 461	1011292	0	hit
ex2a1	59	Response	1	1017083	5791
ex2a1	62	Picture	M1StandLeft M1KickBallLeft 1 582	1037791	0	hit
ex2a1	62	Response	1	1042042	4251
ex2a1	65	Picture	F1StandLeft F1StandLeftBackTurn 2 488	1061790	0	hit
ex2a1	65	Response	2	1066681	4891
ex2a1	68	Picture	F1SitRight F1TypeRight 1 657	1088123	0	hit
ex2a1	68	Response	1	1094599	6476
ex2a1	71	Picture	M1StandRight M1StandRightBackTurn 2 455	1114122	0	hit
ex2a1	71	Response	2	1122918	8796
ex2a1	74	Picture	F1StandRight F1StandRightBackTurn 2 587	1143620	0	hit
ex2a1	74	Response	2	1151158	7538
ex2a1	77	Picture	F1SitRight F1SitRightBackTurn 2 680	1172786	0	hit
ex2a1	77	Response	2	1179876	7090
ex2a1	80	Picture	M1SitRight M1TypeRight 1 761	1202285	0	hit
ex2a1	80	Response	1	1208834	6549
ex2a1	83	Picture	F1SitRight F1TypeRight 1 569	1229450	0	hit
ex2a1	83	Response	1	1234833	5383
ex2a1	86	Picture	F1SitRight F1TypeRight 1 467	1254449	0	hit
ex2a1	86	Response	1	1258192	3743
ex2a1	89	Picture	M1SitRight M1SitRightBackTurn 2 634	1279448	0	hit
ex2a1	89	Response	2	1283471	4023
ex2a1	92	Picture	F1SitLeft F1SitLeftBackTurn 2 725	1305614	0	hit
ex2a1	92	Response	2	1317470	11856
ex2a1	95	Picture	M1SitRight M1SitRightBackTurn 2 454	1336946	0	hit
ex2a1	95	Response	2	1341550	4604
ex2a1	98	Picture	M1SitLeft M1SitLeftBackTurn 2 696	1363278	0	hit
ex2a1	98	Response	2	1369148	5870
ex2a1	101	Picture	M1StandRight M1KickBallRight 1 520	1389277	0	hit
ex2a1	101	Response	1	1394988	5711
ex2a1	104	Picture	F1SitLeft F1TypeLeft 1 437	1414276	0	hit
ex2a1	104	Response	1	1420826	6550
ex2a1	107	Picture	M1StandLeft M1StandLeftBackTurn 2 657	1442275	0	hit
ex2a1	107	Response	2	1448265	5990
ex2a1	110	Picture	M1SitLeft M1SitLeftBackTurn 2 435	1467607	0	hit
ex2a1	110	Response	2	1472024	4417
ex2a1	113	Picture	F1StandRight F1KickBallRight 1 414	1490940	0	hit
ex2a1	113	Response	1	1498024	7084
ex2a1	116	Picture	M1SitRight M1SitRightBackTurn 2 407	1516939	0	hit
ex2a1	116	Response	2	1523062	6123
ex2a1	119	Picture	F1StandRight F1StandRightBackTurn 2 533	1543271	0	hit
ex2a1	119	Response	2	1549381	6110
ex2a1	122	Picture	F1SitLeft F1TypeLeft 1 794	1572103	0	hit
ex2a1	122	Response	1	1577701	5598
ex2a1	125	Picture	M1SitRight M1TypeRight 1 536	1597936	0	hit
ex2a1	125	Response	1	1602660	4724
ex2a1	128	Picture	M1SitRight M1SitRightBackTurn 2 786	1625435	0	hit
ex2a1	128	Response	2	1629698	4263
ex2a1	131	Picture	F1StandLeft F1StandLeftBackTurn 2 492	1649434	0	hit
ex2a1	131	Response	2	1656256	6822
ex2a1	134	Picture	F1StandRight F1StandRightBackTurn 2 648	1677766	0	hit
ex2a1	134	Response	2	1684095	6329
ex2a1	137	Picture	M1SitRight M1SitRightBackTurn 2 664	1705598	0	hit
ex2a1	137	Response	2	1710574	4976
ex2a1	140	Picture	M1StandRight M1KickBallRight 1 611	1731597	0	hit
ex2a1	140	Response	1	1738253	6656
ex2a1	143	Picture	F1StandRight F1KickBallRight 1 703	1760262	0	hit
ex2a1	143	Response	1	1765533	5271
ex2a1	146	Picture	F1StandRight F1StandRightBackTurn 2 719	1787595	0	hit
ex2a1	146	Response	2	1793372	5777
ex2a1	149	Picture	F1SitLeft F1SitLeftBackTurn 2 750	1815760	0	hit
ex2a1	149	Response	2	1821770	6010
ex2a1	152	Picture	F1StandRight F1StandRightBackTurn 2 644	1843092	0	hit
ex2a1	152	Response	2	1846729	3637
ex2a1	155	Picture	F1SitLeft F1TypeLeft 1 724	1868925	0	hit
ex2a1	155	Response	1	1874009	5084
ex2a1	158	Picture	F1StandLeft F1KickBallLeft 1 690	1895757	0	hit
ex2a1	158	Response	1	1900487	4730
ex2a1	161	Picture	M1StandLeft M1StandLeftBackTurn 2 756	1922923	0	hit
ex2a1	161	Response	2	1927686	4763
ex2a1	164	Picture	F1SitLeft F1TypeLeft 1 725	1949755	0	hit
ex2a1	164	Response	1	1954966	5211
ex2a1	167	Picture	M1StandRight M1KickBallRight 1 565	1975587	0	hit
ex2a1	167	Response	1	1980324	4737
ex2a1	170	Picture	F1StandLeft F1StandLeftBackTurn 2 615	2001419	0	hit
ex2a1	170	Response	2	2007363	5944
ex2a1	173	Picture	M1SitLeft M1SitLeftBackTurn 2 779	2029918	0	hit
ex2a1	173	Response	2	2036721	6803
ex2a1	176	Picture	F1SitLeft F1TypeLeft 1 689	2058584	0	hit
ex2a1	176	Response	1	2063441	4857
ex2a1	179	Picture	M1SitLeft M1SitLeftBackTurn 2 416	2082583	0	hit
ex2a1	179	Response	2	2088639	6056
ex2a1	182	Picture	M1StandRight M1StandRightBackTurn 2 517	2108749	0	hit
ex2a1	182	Response	2	2115038	6289
ex2a1	185	Picture	M1StandLeft M1KickBallLeft 1 533	2135247	0	hit
ex2a1	185	Response	1	2140558	5311
ex2a1	188	Picture	M1StandRight M1KickBallRight 1 713	2162580	0	hit
ex2a1	188	Response	1	2166876	4296
ex2a1	191	Picture	F1StandRight F1StandRightBackTurn 2 719	2188912	0	hit
ex2a1	191	Response	2	2194395	5483
ex2a1	194	Picture	F1SitLeft F1TypeLeft 1 458	2213911	0	hit
ex2a1	194	Response	1	2219434	5523
ex2a1	197	Picture	M1StandLeft M1KickBallLeft 1 543	2239743	0	hit
ex2a1	197	Response	1	2245514	5771
ex2a1	200	Picture	F1StandLeft F1StandLeftBackTurn 2 738	2267742	0	hit
ex2a1	200	Response	2	2271992	4250
ex2a1	203	Picture	F1SitRight F1TypeRight 1 437	2291241	0	hit
ex2a1	203	Response	1	2297352	6111
ex2a1	206	Picture	F1SitRight F1TypeRight 1 596	2318074	0	hit
ex2a1	206	Response	1	2323830	5756
ex2a1	209	Picture	F1SitRight F1TypeRight 1 651	2345239	0	hit
ex2a1	209	Response	1	2351509	6270
ex2a1	212	Picture	M1StandLeft M1KickBallLeft 1 537	2371738	0	hit
ex2a1	212	Response	1	2377268	5530
ex2a1	215	Picture	M1StandRight M1KickBallRight 1 593	2398070	0	hit
ex2a1	215	Response	1	2403507	5437
ex2a1	218	Picture	F1SitRight F1TypeRight 1 401	2422403	0	hit
ex2a1	218	Response	1	2426786	4383
ex2a1	221	Picture	M1SitLeft M1SitLeftBackTurn 2 432	2446068	0	hit
ex2a1	221	Response	2	2452065	5997
ex2a1	224	Picture	M1StandLeft M1KickBallLeft 1 522	2472234	0	hit
ex2a1	224	Response	1	2477584	5350
ex2a1	227	Picture	M1SitLeft M1TypeLeft 1 743	2499900	0	hit
ex2a1	227	Response	1	2508063	8163
ex2a1	230	Picture	F1StandLeft F1StandLeftBackTurn 2 591	2528898	0	hit
ex2a1	230	Response	2	2534221	5323
ex2a1	233	Picture	M1SitRight M1SitRightBackTurn 2 725	2556397	0	hit
ex2a1	233	Response	2	2561982	5585
ex2a1	236	Picture	M1SitLeft M1SitLeftBackTurn 2 594	2582730	0	hit
ex2a1	236	Response	2	2588939	6209
ex2a1	239	Picture	M1SitRight M1SitRightBackTurn 2 447	2608229	0	hit
ex2a1	239	Response	2	2612298	4069
ex2a1	242	Picture	F1SitRight F1SitRightBackTurn 2 675	2633894	0	hit
ex2a1	242	Response	2	2637337	3443
ex2a1	245	Picture	F1SitRight F1TypeRight 1 704	2659227	0	hit
ex2a1	245	Response	1	2664136	4909
ex2a1	248	Picture	M1StandRight M1KickBallRight 1 690	2685892	0	hit
ex2a1	248	Response	1	2690375	4483
ex2a1	251	Picture	F1StandRight F1StandRightBackTurn 2 466	2710058	0	incorrect
ex2a1	251	Response	1	2714296	4238
ex2a1	251	Response	2	2722694	8303
ex2a1	252	Response	2	2736613	2056
ex2a1	254	Picture	F1StandRight F1StandRightBackTurn 2 651	2750723	0	hit
ex2a1	254	Response	2	2756053	5330
ex2a1	257	Picture	M1SitRight M1SitRightBackTurn 2 651	2777555	0	hit
ex2a1	257	Response	2	2783332	5777
ex2a1	260	Picture	M1StandRight M1KickBallRight 1 446	2802554	0	hit
ex2a1	260	Response	1	2807732	5178
ex2a1	263	Picture	M1SitRight M1SitRightBackTurn 2 670	2829386	0	hit
ex2a1	263	Response	2	2835571	6185
ex2a1	266	Picture	M1SitLeft M1SitLeftBackTurn 2 570	2856219	0	hit
ex2a1	266	Response	2	2862608	6389
ex2a1	269	Picture	F1StandLeft F1StandLeftBackTurn 2 725	2884718	0	incorrect
ex2a1	269	Response	1	2894607	9889
ex2a1	269	Response	2	2907486	12769
ex2a1	272	Picture	F1SitLeft F1TypeLeft 1 577	2930216	0	hit
ex2a1	272	Response	1	2934685	4469
ex2a1	275	Picture	M1StandLeft M1StandLeftBackTurn 2 557	2955215	0	hit
ex2a1	275	Response	2	2962124	6909
ex2a1	278	Picture	M1SitRight M1TypeRight 1 632	2983380	0	hit
ex2a1	278	Response	1	2987803	4423
ex2a1	281	Picture	F1StandRight F1StandRightBackTurn 2 639	3009046	0	hit
ex2a1	281	Response	2	3014922	5876
ex2a1	284	Picture	M1SitLeft M1SitLeftBackTurn 2 546	3035212	0	hit
ex2a1	284	Response	2	3040761	5549
ex2a1	287	Picture	M1SitRight M1SitRightBackTurn 2 500	3060711	0	hit
ex2a1	287	Response	2	3066520	5809
ex2a1	290	Picture	F1SitLeft F1SitLeftBackTurn 2 718	3088709	0	hit
ex2a1	290	Response	2	3096439	7730
ex2a1	293	Picture	F1SitRight F1TypeRight 1 665	3118042	0	hit
ex2a1	293	Response	1	3123239	5197
ex2a1	296	Picture	M1StandRight M1KickBallRight 1 752	3145707	0	hit
ex2a1	296	Response	1	3149717	4010
ex2a1	299	Picture	F1StandLeft F1StandLeftBackTurn 2 501	3169706	0	hit
ex2a1	299	Response	2	3174757	5051
ex2a1	302	Picture	M1StandLeft M1KickBallLeft 1 522	3194872	0	hit
ex2a1	302	Response	1	3200755	5883
ex2a1	305	Picture	F1SitRight F1TypeRight 1 547	3221037	0	hit
ex2a1	305	Response	1	3225554	4517
ex2a1	308	Picture	F1StandLeft F1StandLeftBackTurn 2 618	3246703	0	hit
ex2a1	308	Response	2	3251793	5090
ex2a1	311	Picture	M1StandRight M1StandRightBackTurn 2 617	3272869	0	hit
ex2a1	311	Response	2	3278912	6043
ex2a1	314	Picture	M1StandRight M1KickBallRight 1 618	3300034	0	hit
ex2a1	314	Response	1	3305551	5517
ex2a1	317	Picture	F1SitLeft F1TypeLeft 1 438	3324867	0	hit
ex2a1	317	Response	1	3330430	5563
ex2a1	320	Picture	F1StandLeft F1StandLeftBackTurn 2 492	3350199	0	hit
ex2a1	320	Response	2	3355709	5510
ex2a1	323	Picture	F1SitLeft F1TypeLeft 1 699	3377698	0	hit
ex2a1	323	Response	1	3381548	3850
ex2a1	326	Picture	M1SitRight M1SitRightBackTurn 2 795	3404363	0	hit
ex2a1	326	Response	2	3409387	5024
ex2a1	329	Picture	M1SitLeft M1SitLeftBackTurn 2 631	3430529	0	hit
ex2a1	329	Response	2	3435625	5096
ex2a1	332	Picture	F1SitRight F1TypeRight 1 678	3457195	0	hit
ex2a1	332	Response	1	3468584	11389
ex2a1	335	Picture	M1StandLeft M1KickBallLeft 1 492	3488360	0	hit
ex2a1	335	Response	1	3494343	5983
ex2a1	338	Picture	F1StandRight F1StandRightBackTurn 2 498	3514359	0	hit
ex2a1	338	Response	2	3521623	7264
ex2a1	341	Picture	F1SitLeft F1TypeLeft 1 659	3543025	0	hit
ex2a1	341	Response	1	3547542	4517
ex2a1	344	Picture	F1SitRight F1SitRightBackTurn 2 486	3567357	0	hit
ex2a1	344	Response	2	3573141	5784
ex2a1	347	Picture	M1StandLeft M1KickBallLeft 1 788	3595856	0	hit
ex2a1	347	Response	1	3601300	5444
ex2a1	350	Picture	M1SitLeft M1SitLeftBackTurn 2 464	3620688	0	hit
ex2a1	350	Response	2	3627458	6770
ex2a1	353	Picture	M1StandLeft M1KickBallLeft 1 570	3648020	0	hit
ex2a1	353	Response	1	3653217	5197
ex2a1	356	Picture	F1StandLeft F1KickBallLeft 1 535	3673519	0	hit
ex2a1	356	Response	1	3678496	4977
ex2a1	359	Picture	M1SitLeft M1TypeLeft 1 441	3697852	0	hit
ex2a1	359	Response	1	3708895	11043
ex2a1	362	Picture	F1StandRight F1KickBallRight 1 460	3728351	0	hit
ex2a1	362	Response	1	3731774	3423
ex2a1	365	Picture	M1StandLeft M1KickBallLeft 1 413	3750683	0	hit
ex2a1	365	Response	1	3754254	3571
ex2a1	368	Picture	F1StandLeft F1StandLeftBackTurn 2 726	3776349	0	hit
ex2a1	368	Response	2	3783612	7263
ex2a1	371	Picture	M1SitLeft M1TypeLeft 1 760	3806014	0	hit
ex2a1	371	Response	1	3810491	4477
ex2a1	374	Picture	M1SitRight M1SitRightBackTurn 2 444	3829847	0	hit
ex2a1	374	Response	2	3837049	7202
ex2a1	377	Picture	F1StandRight F1StandRightBackTurn 2 555	3857512	0	hit
ex2a1	377	Response	2	3862968	5456
ex2a1	380	Picture	M1SitRight M1SitRightBackTurn 2 760	3885344	0	hit
ex2a1	380	Response	2	3891687	6343
ex2a1	383	Picture	M1StandRight M1KickBallRight 1 527	3911843	0	hit
ex2a1	383	Response	1	3918966	7123
ex2a1	386	Picture	F1SitLeft F1TypeLeft 1 630	3940009	0	hit
ex2a1	386	Response	1	3945606	5597
ex2a1	389	Picture	M1StandRight M1StandRightBackTurn 2 417	3964674	0	hit
ex2a1	389	Response	2	3970804	6130
ex2a1	392	Picture	M1SitLeft M1SitLeftBackTurn 2 593	3991507	0	hit
ex2a1	392	Response	2	3999443	7936
ex2a1	395	Picture	F1SitLeft F1TypeLeft 1 469	4019006	0	hit
ex2a1	395	Response	1	4023363	4357
ex2a1	398	Picture	M1StandLeft M1KickBallLeft 1 791	4046171	0	hit
ex2a1	398	Response	1	4050562	4391
ex2a1	401	Picture	M1SitRight M1TypeRight 1 411	4069504	0	hit
ex2a1	401	Response	1	4079760	10256
ex2a1	404	Picture	M1SitRight M1SitRightBackTurn 2 419	4098836	0	hit
ex2a1	404	Response	2	4103439	4603
ex2a1	407	Picture	M1StandRight M1KickBallRight 1 798	4126335	0	hit
ex2a1	407	Response	1	4131598	5263
ex2a1	410	Picture	F1StandLeft F1KickBallLeft 1 678	4153167	0	hit
ex2a1	410	Response	1	4156798	3631
ex2a1	413	Picture	F1SitLeft F1SitLeftBackTurn 2 743	4178999	0	hit
ex2a1	413	Response	2	4185277	6278
ex2a1	416	Picture	F1StandLeft F1StandLeftBackTurn 2 703	4207165	0	hit
ex2a1	416	Response	2	4213914	6749
ex2a1	419	Picture	F1SitLeft F1TypeLeft 1 684	4235664	0	hit
ex2a1	419	Response	1	4240713	5049
ex2a1	422	Picture	F1StandRight F1StandRightBackTurn 2 403	4259663	0	hit
ex2a1	422	Response	2	4266152	6489
ex2a1	425	Picture	M1SitLeft M1SitLeftBackTurn 2 739	4288495	0	hit
ex2a1	425	Response	2	4294392	5897
ex2a1	428	Picture	F1StandRight F1StandRightBackTurn 2 767	4316994	0	hit
ex2a1	428	Response	2	4324791	7797
ex2a1	431	Picture	F1SitRight F1TypeRight 1 417	4343993	0	hit
ex2a1	431	Response	1	4349829	5836
ex2a1	434	Picture	M1SitLeft M1SitLeftBackTurn 2 743	4372158	0	hit
ex2a1	434	Response	2	4378388	6230
ex2a1	437	Picture	F1SitRight F1SitRightBackTurn 2 416	4397491	0	hit
ex2a1	437	Response	2	4407028	9537
ex2a1	440	Picture	F1SitRight F1TypeRight 1 445	4426323	0	hit
ex2a1	440	Response	1	4430946	4623
ex2a1	443	Picture	M1StandLeft M1KickBallLeft 1 747	4453155	0	hit
ex2a1	443	Response	1	4456626	3471
ex2a1	446	Picture	F1StandLeft F1StandLeftBackTurn 2 573	4477321	0	hit
ex2a1	446	Response	2	4482384	5063
ex2a1	449	Picture	M1StandLeft M1StandLeftBackTurn 2 464	4501820	0	hit
ex2a1	449	Response	2	4507184	5364
ex2a1	452	Picture	F1StandLeft F1StandLeftBackTurn 2 555	4527652	0	hit
ex2a1	452	Response	2	4532463	4811
ex2a1	455	Picture	F1StandRight F1KickBallRight 1 634	4553818	0	hit
ex2a1	455	Response	1	4559901	6083
ex2a1	458	Picture	M1StandLeft M1KickBallLeft 1 497	4579650	0	hit
ex2a1	458	Response	1	4586060	6410
ex2a1	461	Picture	M1SitRight M1SitRightBackTurn 2 668	4607649	0	hit
ex2a1	461	Response	2	4613740	6091
ex2a1	464	Picture	F1StandRight F1StandRightBackTurn 2 513	4633648	0	hit
ex2a1	464	Response	2	4638059	4411
ex2a1	467	Picture	F1SitLeft F1TypeLeft 1 722	4660147	0	hit
ex2a1	467	Response	1	4663338	3191
ex2a1	470	Picture	M1StandRight M1KickBallRight 1 484	4683146	0	hit
ex2a1	470	Response	1	4687895	4749
ex2a1	473	Picture	M1StandRight M1KickBallRight 1 636	4709145	0	hit
ex2a1	473	Response	1	4713094	3949
ex2a1	476	Picture	M1SitLeft M1SitLeftBackTurn 2 459	4732477	0	hit
ex2a1	476	Response	2	4737414	4937
ex2a1	479	Picture	F1SitRight F1TypeRight 1 580	4757976	0	hit
ex2a1	479	Response	1	4761013	3037
ex2a1	482	Picture	F1SitRight F1TypeRight 1 693	4782808	0	hit
ex2a1	482	Response	1	4786132	3324
ex2a1	485	Picture	M1SitLeft M1SitLeftBackTurn 2 607	4807141	0	hit
ex2a1	485	Response	2	4812931	5790
ex2a1	488	Picture	M1SitRight M1SitRightBackTurn 2 725	4834973	0	hit
ex2a1	488	Response	2	4840931	5958
ex2a1	491	Picture	M1StandLeft M1StandLeftBackTurn 2 520	4860972	0	hit
ex2a1	491	Response	2	4866288	5316
ex2a1	494	Picture	M1SitRight M1SitRightBackTurn 2 671	4887971	0	hit
ex2a1	494	Response	2	4893007	5036
ex2a1	497	Picture	M1SitRight M1SitRightBackTurn 2 785	4915803	0	hit
ex2a1	497	Response	2	4921567	5764
ex2a1	500	Picture	F1SitLeft F1TypeLeft 1 717	4943635	0	hit
ex2a1	500	Response	1	4947486	3851
ex2a1	503	Picture	M1SitLeft M1SitLeftBackTurn 2 600	4968468	0	hit
ex2a1	503	Response	2	4973964	5496
ex2a1	506	Picture	M1StandLeft M1KickBallLeft 1 636	4995300	0	hit
ex2a1	506	Response	1	5005724	10424
ex2a1	509	Picture	M1StandRight M1KickBallRight 1 539	5025965	0	hit
ex2a1	509	Response	1	5030683	4718
ex2a1	512	Picture	F1StandLeft F1StandLeftBackTurn 2 487	5050464	0	hit
ex2a1	512	Response	2	5057641	7177
ex2a1	515	Picture	M1StandRight M1StandRightBackTurn 2 762	5080130	0	hit
ex2a1	515	Response	2	5087160	7030
ex2a1	518	Picture	F1StandLeft F1KickBallLeft 1 766	5109795	0	hit
ex2a1	518	Response	1	5115878	6083
ex2a1	521	Picture	M1SitRight M1SitRightBackTurn 2 619	5136961	0	hit
ex2a1	521	Response	2	5142437	5476
ex2a1	524	Picture	F1StandRight F1StandRightBackTurn 2 477	5162127	0	hit
ex2a1	524	Response	2	5167876	5749
ex2a1	527	Picture	F1SitRight F1TypeRight 1 559	5188292	0	hit
ex2a1	527	Response	1	5196436	8144
ex2a1	530	Picture	F1SitRight F1TypeRight 1 634	5217791	0	hit
ex2a1	530	Response	1	5223234	5443
ex2a1	533	Picture	M1StandLeft M1KickBallLeft 1 742	5245457	0	hit
ex2a1	533	Response	1	5250993	5536
ex2a1	536	Picture	M1StandLeft M1KickBallLeft 1 497	5270789	0	hit
ex2a1	536	Response	1	5276272	5483
ex2a1	539	Picture	F1StandLeft F1StandLeftBackTurn 2 566	5296955	0	hit
ex2a1	539	Response	2	5302111	5156
ex2a1	542	Picture	F1SitLeft F1SitLeftBackTurn 2 726	5324287	0	hit
ex2a1	542	Response	2	5329790	5503
ex2a1	545	Picture	F1SitLeft F1TypeLeft 1 442	5349119	0	hit
ex2a1	545	Response	1	5354909	5790
ex2a1	548	Picture	F1SitLeft F1TypeLeft 1 437	5374118	0	hit
ex2a1	548	Response	1	5378908	4790
ex2a1	551	Picture	F1SitRight F1SitRightBackTurn 2 455	5398284	0	hit
ex2a1	551	Response	2	5403867	5583
ex2a1	554	Picture	F1StandLeft F1StandLeftBackTurn 2 431	5422950	0	hit
ex2a1	554	Response	2	5430987	8037
ex2a1	557	Picture	F1SitLeft F1TypeLeft 1 461	5450448	0	hit
ex2a1	557	Response	1	5454265	3817
ex2a1	560	Picture	M1SitLeft M1SitLeftBackTurn 2 519	5474448	0	hit
ex2a1	560	Response	2	5482104	7656
ex2a1	563	Picture	M1SitRight M1TypeRight 1 565	5502780	0	hit
ex2a1	563	Response	1	5510103	7323
ex2a1	566	Picture	M1SitLeft M1SitLeftBackTurn 2 467	5529779	0	hit
ex2a1	566	Response	2	5536263	6484
ex2a1	569	Picture	F1StandRight F1StandRightBackTurn 2 753	5558777	0	hit
ex2a1	569	Response	2	5565940	7163
ex2a1	572	Picture	F1SitRight F1TypeRight 1 798	5588943	0	hit
ex2a1	572	Response	1	5593939	4996
ex2a1	575	Picture	F1StandRight F1StandRightBackTurn 2 439	5613275	0	hit
ex2a1	575	Response	2	5620178	6903
ex2a1	578	Picture	M1SitLeft M1TypeLeft 1 682	5641941	0	hit
ex2a1	578	Response	1	5648497	6556
ex2a1	580	Response	2	5669616	4509
ex2a1	581	Picture	F1SitRight F1TypeRight 1 684	5670273	0	hit
ex2a1	581	Response	1	5678576	8303
ex2a1	584	Picture	F1StandLeft F1StandLeftBackTurn 2 797	5701438	0	incorrect
ex2a1	584	Response	1	5706895	5457
ex2a1	584	Response	2	5723054	16116
ex2a1	587	Picture	M1StandRight M1KickBallRight 1 582	5742603	0	hit
ex2a1	587	Response	1	5748414	5811
ex2a1	590	Picture	M1StandLeft M1KickBallLeft 1 443	5767769	0	hit
ex2a1	590	Response	1	5771612	3843
ex2a1	593	Picture	F1StandRight F1StandRightBackTurn 2 594	5792435	0	hit
ex2a1	593	Response	2	5797771	5336
ex2a1	596	Picture	M1StandRight M1KickBallRight 1 632	5819100	0	hit
ex2a1	596	Response	1	5823770	4670
ex2a1	599	Picture	M1StandRight M1KickBallRight 1 486	5843599	0	hit
ex2a1	599	Response	1	5848809	5210
ex2a1	602	Picture	F1StandRight F1KickBallRight 1 612	5869765	0	hit
ex2a1	602	Response	1	5874489	4724
ex2a1	605	Picture	M1StandLeft M1StandLeftBackTurn 2 627	5895597	0	hit
ex2a1	605	Response	2	5914567	18970
ex2a1	608	Picture	M1SitRight M1SitRightBackTurn 2 572	5935262	0	hit
ex2a1	608	Response	2	5947205	11943
ex2a1	611	Picture	M1StandRight M1StandRightBackTurn 2 678	5968761	0	hit
ex2a1	611	Response	2	5975844	7083
ex2a1	614	Picture	F1StandLeft F1StandLeftBackTurn 2 662	5997260	0	hit
ex2a1	614	Response	2	6004963	7703
ex2a1	617	Picture	M1StandLeft M1KickBallLeft 1 507	6024926	0	hit
ex2a1	617	Response	1	6031603	6677
ex2a1	620	Picture	F1SitLeft F1SitLeftBackTurn 2 432	6050925	0	hit
ex2a1	620	Response	2	6058721	7796
ex2a1	623	Picture	F1StandRight F1StandRightBackTurn 2 611	6079590	0	hit
ex2a1	623	Response	2	6086080	6490
ex2a1	626	Picture	M1StandRight M1KickBallRight 1 665	6107756	0	hit
ex2a1	626	Response	1	6113039	5283
ex2a1	629	Picture	F1StandLeft F1KickBallLeft 1 591	6133755	0	hit
ex2a1	629	Response	1	6142959	9204
ex2a1	632	Picture	M1SitLeft M1TypeLeft 1 531	6163087	0	hit
ex2a1	632	Response	1	6168636	5549
ex2a1	635	Picture	F1SitLeft F1TypeLeft 1 521	6188752	0	hit
ex2a1	635	Response	1	6193675	4923
ex2a1	638	Picture	F1SitRight F1TypeRight 1 636	6214918	0	hit
ex2a1	638	Response	1	6223915	8997
ex2a1	641	Picture	F1StandLeft F1StandLeftBackTurn 2 441	6243250	0	hit
ex2a1	641	Response	2	6251513	8263
ex2a1	644	Picture	M1SitRight M1SitRightBackTurn 2 710	6273416	0	hit
ex2a1	644	Response	2	6281112	7696
ex2a1	647	Picture	F1StandLeft F1StandLeftBackTurn 2 784	6303914	0	hit
ex2a1	647	Response	2	6310871	6957
ex2a1	650	Picture	F1SitRight F1TypeRight 1 525	6330913	0	hit
ex2a1	650	Response	1	6335510	4597
ex2a1	653	Picture	F1StandRight F1StandRightBackTurn 2 498	6355412	0	hit
ex2a1	653	Response	2	6361830	6418
ex2a1	656	Picture	F1SitLeft F1TypeLeft 1 699	6383745	0	incorrect
ex2a1	656	Response	2	6389588	5843
ex2a1	656	Response	2	6401267	11523
ex2a1	659	Picture	M1SitRight M1SitRightBackTurn 2 522	6424743	0	hit
ex2a1	659	Response	2	6433906	9163
ex2a1	662	Picture	F1SitRight F1SitRightBackTurn 2 409	6452908	0	hit
ex2a1	662	Response	2	6458065	5157
ex2a1	665	Picture	F1SitLeft F1TypeLeft 1 438	6477407	0	hit
ex2a1	665	Response	1	6483184	5777
ex2a1	668	Picture	F1SitLeft F1TypeLeft 1 751	6505573	0	hit
ex2a1	668	Response	1	6515503	9930
ex2a1	671	Picture	M1SitLeft M1SitLeftBackTurn 2 792	6538238	0	hit
ex2a1	671	Response	2	6544223	5985
ex2a1	674	Picture	M1StandLeft M1KickBallLeft 1 667	6565904	0	hit
ex2a1	674	Response	1	6576620	10716
ex2a1	677	Picture	M1StandRight M1KickBallRight 1 595	6597403	0	hit
ex2a1	677	Response	1	6602219	4816
ex2a1	680	Picture	F1StandLeft F1StandLeftBackTurn 2 590	6623068	0	hit
ex2a1	680	Response	2	6629578	6510
ex2a1	683	Picture	M1SitRight M1TypeRight 1 712	6651567	0	hit
ex2a1	683	Response	1	6657257	5690
ex2a1	686	Picture	M1StandLeft M1KickBallLeft 1 705	6679233	0	hit
ex2a1	686	Response	1	6683976	4743
ex2a1	689	Picture	M1StandRight M1KickBallRight 1 615	6705065	0	hit
ex2a1	689	Response	1	6709495	4430
ex2a1	692	Picture	F1SitRight F1TypeRight 1 540	6729731	0	hit
ex2a1	692	Response	1	6734134	4403
ex2a1	695	Picture	M1StandLeft M1KickBallLeft 1 431	6753230	0	hit
ex2a1	695	Response	1	6761494	8264
ex2a1	698	Picture	M1SitLeft M1SitLeftBackTurn 2 725	6783562	0	incorrect
ex2a1	698	Response	1	6795651	12089
ex2a1	698	Response	2	6801331	5603
ex2a1	698	Response	2	6804611	8883
ex2a1	701	Picture	F1StandRight F1StandRightBackTurn 2 626	6831727	0	hit
ex2a1	701	Response	2	6841730	10003
ex2a1	704	Picture	M1SitLeft M1SitLeftBackTurn 2 692	6863559	0	hit
ex2a1	704	Response	2	6869808	6249
ex2a1	707	Picture	F1SitRight F1TypeRight 1 421	6888891	0	hit
ex2a1	707	Response	1	6895327	6436
ex2a1	710	Picture	M1StandRight M1KickBallRight 1 679	6916890	0	hit
ex2a1	710	Response	1	6926526	9636
ex2a1	713	Picture	M1SitRight M1SitRightBackTurn 2 451	6946055	0	hit
ex2a1	713	Response	2	6952445	6390
ex2a1	716	Picture	F1StandRight F1StandRightBackTurn 2 558	6972888	0	hit
ex2a1	716	Response	2	6978125	5237
ex2a1	719	Picture	M1SitLeft M1SitLeftBackTurn 2 521	6998220	0	hit
ex2a1	719	Response	2	7004044	5824
ex2a1	722	Picture	F1StandRight F1KickBallRight 1 500	7024052	0	hit
ex2a1	722	Response	1	7029882	5830
ex2b2	1	Response	3	300802	300636
ex2b2	2	Response	3	367118	66301
ex2b2	5	Picture	F1StandRight F1KickRight 1 762	384313	0	hit
ex2b2	5	Response	1	396477	12164
ex2b2	8	Picture	F1StandRight F1KickRight 1 705	418478	0	hit
ex2b2	8	Response	1	430314	11836
ex2b2	11	Picture	M1StandRight M1StandRightBackTurn 2 564	450810	0	hit
ex2b2	11	Response	2	459593	8783
ex2b2	14	Picture	M1StandRight M1StandRightBackTurn 2 457	478975	0	hit
ex2b2	14	Response	2	487592	8617
ex2b2	17	Picture	F1StandRight F1KickRight 1 670	509140	0	hit
ex2b2	17	Response	1	519991	10851
ex2b2	20	Picture	M1SitRight M1TypeRight 1 486	539806	0	hit
ex2b2	20	Response	1	548629	8823
ex2b2	23	Picture	M1StandRight M1KickRight 1 568	569304	0	hit
ex2b2	23	Response	1	571428	2124
ex2b2	26	Picture	M1StandRight M1StandRightBackTurn 2 402	590303	0	hit
ex2b2	26	Response	2	593106	2803
ex2b2	29	Picture	F1SitLeft F1TypeLeft 1 744	615302	0	hit
ex2b2	29	Response	1	617505	2203
ex2b2	32	Picture	M1SitLeft M1TypeLeft 1 595	638301	0	incorrect
ex2b2	32	Response	2	641104	2803
ex2b2	35	Picture	F1SitLeft F1SitLeftBackTurn 2 624	677132	0	hit
ex2b2	35	Response	2	694063	16931
ex2b2	38	Picture	F1SitRight F1SitRightBackTurn 2 622	715130	0	hit
ex2b2	38	Response	2	723260	8130
ex2b2	41	Picture	M1SitLeft M1TypeLeft 1 597	743962	0	hit
ex2b2	41	Response	1	750859	6897
ex2b2	44	Picture	F1StandLeft F1KickLeft 1 495	770628	0	miss
ex2b2	44	Response	1	791577	784
ex2b2	47	Picture	M1StandLeft M1StandLeftBackTurn 2 644	826958	0	hit
ex2b2	47	Response	2	836776	9818
ex2b2	50	Picture	M1SitRight M1TypeRight 1 702	858623	0	hit
ex2b2	50	Response	1	863974	5351
ex2b2	53	Picture	F1StandLeft F1KickLeft 1 791	886789	0	incorrect
ex2b2	53	Response	2	895812	9023
ex2b2	56	Picture	F1SitLeft F1SitLeftBackTurn 2 793	933620	0	hit
ex2b2	56	Response	2	937969	4349
ex2b2	59	Picture	M1StandLeft M1StandLeftBackTurn 2 681	959618	0	hit
ex2b2	59	Response	2	965168	5550
ex2b2	62	Picture	M1SitLeft M1SitLeftBackTurn 2 578	985784	0	incorrect
ex2b2	62	Response	1	989247	3463
ex2b2	62	Response	1	990926	1643
ex2b2	62	Response	2	994766	5483
ex2b2	65	Picture	M1SitRight M1SitRightBackTurn 2 403	1023115	0	hit
ex2b2	65	Response	2	1025965	2850
ex2b2	68	Picture	F1SitLeft F1SitLeftBackTurn 2 664	1047447	0	hit
ex2b2	68	Response	2	1050364	2917
ex2b2	71	Picture	F1StandRight F1StandRightBackTurn 2 634	1071613	0	hit
ex2b2	71	Response	2	1075723	4110
ex2b2	74	Picture	F1StandLeft F1KickLeft 1 740	1097945	0	incorrect
ex2b2	74	Response	2	1104681	6736
ex2b2	77	Picture	M1SitRight M1TypeRight 1 574	1140276	0	hit
ex2b2	77	Response	1	1146759	6483
ex2b2	80	Picture	F1SitRight F1SitRightBackTurn 2 661	1168108	0	hit
ex2b2	80	Response	2	1176279	8171
ex2b2	83	Picture	M1StandLeft M1StandLeftBackTurn 2 551	1196773	0	hit
ex2b2	83	Response	2	1200836	4063
ex2b2	86	Picture	F1StandRight F1KickRight 1 571	1221439	0	incorrect
ex2b2	86	Response	2	1225237	3798
ex2b2	89	Picture	M1StandRight M1StandRightBackTurn 2 467	1259770	0	hit
ex2b2	89	Response	2	1271314	11544
ex2b2	92	Picture	F1StandLeft F1KickLeft 1 585	1292102	0	hit
ex2b2	92	Response	1	1296112	4010
ex2b2	95	Picture	F1SitLeft F1SitLeftBackTurn 2 629	1317267	0	hit
ex2b2	95	Response	2	1321151	3884
ex2b2	98	Picture	M1StandLeft M1StandLeftBackTurn 2 690	1342933	0	hit
ex2b2	98	Response	2	1347629	4696
ex2b2	101	Picture	F1StandLeft F1StandLeftBackTurn 2 512	1367598	0	hit
ex2b2	101	Response	2	1371548	3950
ex2b2	104	Picture	M1SitLeft M1TypeLeft 1 412	1390430	0	incorrect
ex2b2	104	Response	2	1394667	4237
ex2b2	107	Picture	F1SitRight F1TypeRight 1 588	1430428	0	hit
ex2b2	107	Response	1	1437225	6797
ex2b2	110	Picture	F1SitRight F1SitRightBackTurn 2 463	1456594	0	hit
ex2b2	110	Response	2	1468823	12229
ex2b2	113	Picture	M1StandLeft M1KickLeft 1 589	1489592	0	hit
ex2b2	113	Response	1	1499783	10191
ex2b2	116	Picture	M1SitLeft M1TypeLeft 1 414	1518757	0	hit
ex2b2	116	Response	1	1525062	6305
ex2b2	119	Picture	F1SitRight F1SitRightBackTurn 2 498	1544756	0	hit
ex2b2	119	Response	2	1548499	3743
ex2b2	122	Picture	M1SitRight M1TypeRight 1 668	1570088	0	incorrect
ex2b2	122	Response	2	1575619	5531
ex2b2	125	Picture	M1SitRight M1TypeRight 1 518	1610753	0	hit
ex2b2	125	Response	1	1614816	4063
ex2b2	128	Picture	F1SitLeft F1TypeLeft 1 755	1637252	0	hit
ex2b2	128	Response	1	1642575	5323
ex2b2	131	Picture	F1SitRight F1SitRightBackTurn 2 624	1663750	0	hit
ex2b2	131	Response	2	1668653	4903
ex2b2	134	Picture	M1SitRight M1TypeRight 1 418	1687749	0	hit
ex2b2	134	Response	1	1692413	4664
ex2b2	137	Picture	F1SitRight F1TypeRight 1 672	1714081	0	hit
ex2b2	137	Response	1	1718012	3931
ex2b2	140	Picture	M1SitRight M1TypeRight 1 783	1740746	0	hit
ex2b2	140	Response	1	1745851	5105
ex2b2	143	Picture	F1StandRight F1KickRight 1 686	1767579	0	hit
ex2b2	143	Response	1	1772090	4511
ex2b2	146	Picture	M1SitLeft M1TypeLeft 1 571	1792744	0	hit
ex2b2	146	Response	1	1798887	6143
ex2b2	149	Picture	M1StandLeft M1StandLeftBackTurn 2 439	1818076	0	hit
ex2b2	149	Response	2	1821606	3530
ex2b2	152	Picture	M1StandLeft M1StandLeftBackTurn 2 542	1841908	0	hit
ex2b2	152	Response	2	1845605	3697
ex2b2	155	Picture	F1StandLeft F1KickLeft 1 670	1867240	0	hit
ex2b2	155	Response	1	1871363	4123
ex2b2	158	Picture	M1SitLeft M1TypeLeft 1 481	1890906	0	hit
ex2b2	158	Response	1	1894082	3176
ex2b2	161	Picture	F1StandRight F1KickRight 1 468	1913738	0	hit
ex2b2	161	Response	1	1918081	4343
ex2b2	164	Picture	M1StandLeft M1StandLeftBackTurn 2 412	1937070	0	hit
ex2b2	164	Response	2	1940160	3090
ex2b2	167	Picture	F1StandRight F1StandRightBackTurn 2 527	1960236	0	hit
ex2b2	167	Response	2	1966479	6243
ex2b2	170	Picture	M1SitRight M1TypeRight 1 778	1989068	0	hit
ex2b2	170	Response	1	1993357	4289
ex2b2	173	Picture	F1SitRight F1SitRightBackTurn 2 722	2015400	0	hit
ex2b2	173	Response	2	2018956	3556
ex2b2	176	Picture	F1StandLeft F1KickLeft 1 672	2040565	0	hit
ex2b2	176	Response	1	2044555	3990
ex2b2	179	Picture	F1SitLeft F1SitLeftBackTurn 2 778	2067230	0	incorrect
ex2b2	179	Response	1	2071114	3884
ex2b2	182	Picture	F1SitRight F1SitRightBackTurn 2 413	2105062	0	hit
ex2b2	182	Response	2	2111273	6211
ex2b2	185	Picture	F1SitLeft F1SitLeftBackTurn 2 736	2133560	0	hit
ex2b2	185	Response	2	2137110	3550
ex2b2	188	Picture	M1StandRight M1StandRightBackTurn 2 410	2156059	0	hit
ex2b2	188	Response	2	2159749	3690
ex2b2	191	Picture	M1StandLeft M1KickLeft 1 461	2179225	0	hit
ex2b2	191	Response	1	2184708	5483
ex2b2	194	Picture	M1StandRight M1StandRightBackTurn 2 629	2205724	0	hit
ex2b2	194	Response	2	2209907	4183
ex2b2	197	Picture	M1SitLeft M1SitLeftBackTurn 2 405	2228889	0	hit
ex2b2	197	Response	2	2233586	4697
ex2b2	200	Picture	M1StandRight M1StandRightBackTurn 2 605	2254555	0	hit
ex2b2	200	Response	2	2257904	3349
ex2b2	203	Picture	F1StandLeft F1StandLeftBackTurn 2 491	2277720	0	hit
ex2b2	203	Response	2	2281663	3943
ex2b2	206	Picture	M1SitLeft M1TypeLeft 1 473	2301219	0	hit
ex2b2	206	Response	1	2305422	4203
ex2b2	209	Picture	M1StandRight M1StandRightBackTurn 2 592	2326218	0	hit
ex2b2	209	Response	2	2329981	3763
ex2b2	212	Picture	M1StandLeft M1StandLeftBackTurn 2 491	2349716	0	incorrect
ex2b2	212	Response	1	2353740	4024
ex2b2	215	Picture	F1StandRight F1KickRight 1 446	2388048	0	miss
ex2b2	218	Picture	F1SitLeft F1SitLeftBackTurn 2 491	2442879	0	hit
ex2b2	218	Response	2	2447655	4776
ex2b2	221	Picture	F1SitRight F1SitRightBackTurn 2 791	2470377	0	incorrect
ex2b2	221	Response	1	2473414	3037
ex2b2	224	Picture	F1StandRight F1KickRight 1 457	2507875	0	hit
ex2b2	224	Response	1	2514453	6578
ex2b2	227	Picture	M1StandRight M1KickRight 1 655	2535874	0	hit
ex2b2	227	Response	1	2543090	7216
ex2b2	230	Picture	F1StandLeft F1KickLeft 1 520	2563206	0	hit
ex2b2	230	Response	1	2569089	5883
ex2b2	233	Picture	F1SitLeft F1SitLeftBackTurn 2 514	2589038	0	hit
ex2b2	233	Response	2	2593648	4610
ex2b2	236	Picture	M1SitLeft M1TypeLeft 1 522	2613704	0	hit
ex2b2	236	Response	1	2617808	4104
ex2b2	239	Picture	F1StandLeft F1KickLeft 1 462	2637202	0	incorrect
ex2b2	239	Response	2	2642285	5083
ex2b2	242	Picture	M1SitRight M1SitRightBackTurn 2 723	2679367	0	hit
ex2b2	242	Response	2	2685883	6516
ex2b2	245	Picture	F1StandLeft F1StandLeftBackTurn 2 741	2708199	0	hit
ex2b2	245	Response	2	2721642	13443
ex2b2	248	Picture	F1StandRight F1KickRight 1 710	2743530	0	incorrect
ex2b2	248	Response	2	2749880	6350
ex2b2	251	Picture	F1SitLeft F1SitLeftBackTurn 2 519	2785028	0	hit
ex2b2	251	Response	2	2793078	8050
ex2b2	254	Picture	M1StandRight M1StandRightBackTurn 2 491	2812860	0	hit
ex2b2	254	Response	2	2817877	5017
ex2b2	257	Picture	M1SitRight M1TypeRight 1 407	2836859	0	hit
ex2b2	257	Response	1	2843796	6937
ex2b2	260	Picture	M1SitLeft M1TypeLeft 1 781	2866358	0	hit
ex2b2	260	Response	1	2872434	6076
ex2b2	263	Picture	F1SitLeft F1SitLeftBackTurn 2 470	2892023	0	hit
ex2b2	263	Response	2	2894753	2730
ex2b2	266	Picture	F1StandLeft F1KickLeft 1 732	2916855	0	hit
ex2b2	266	Response	1	2920032	3177
ex2b2	269	Picture	F1StandLeft F1KickLeft 1 555	2940521	0	hit
ex2b2	269	Response	1	2944192	3671
ex2b2	272	Picture	F1SitLeft F1SitLeftBackTurn 2 526	2964353	0	hit
ex2b2	272	Response	2	2968669	4316
ex2b2	275	Picture	M1SitLeft M1SitLeftBackTurn 2 731	2990685	0	hit
ex2b2	275	Response	2	2996268	5583
ex2b2	278	Picture	M1SitRight M1TypeRight 1 609	3017184	0	hit
ex2b2	278	Response	1	3020907	3723
ex2b2	281	Picture	F1StandLeft F1KickLeft 1 598	3041682	0	hit
ex2b2	281	Response	1	3046587	4905
ex2b2	284	Picture	M1SitLeft M1TypeLeft 1 670	3068181	0	hit
ex2b2	284	Response	1	3074264	6083
ex2b2	287	Picture	F1StandLeft F1KickLeft 1 463	3093680	0	hit
ex2b2	287	Response	1	3098343	4663
ex2b2	290	Picture	M1StandLeft M1StandLeftBackTurn 2 700	3120345	0	hit
ex2b2	290	Response	2	3122582	2237
ex2b2	293	Picture	F1StandRight F1KickRight 1 412	3141511	0	hit
ex2b2	293	Response	1	3145861	4350
ex2b2	296	Picture	F1SitRight F1SitRightBackTurn 2 631	3167010	0	hit
ex2b2	296	Response	2	3172419	5409
ex2b2	299	Picture	M1SitLeft M1TypeLeft 1 575	3193008	0	hit
ex2b2	299	Response	1	3196258	3250
ex2b2	302	Picture	M1SitRight M1TypeRight 1 606	3217174	0	hit
ex2b2	302	Response	1	3222497	5323
ex2b2	305	Picture	F1SitLeft F1TypeLeft 1 540	3242839	0	hit
ex2b2	305	Response	1	3247616	4777
ex2b2	308	Picture	F1SitRight F1SitRightBackTurn 2 493	3267338	0	hit
ex2b2	308	Response	2	3272574	5236
ex2b2	311	Picture	M1StandRight M1KickRight 1 744	3294837	0	incorrect
ex2b2	311	Response	2	3299213	4376
ex2b2	314	Picture	F1SitRight F1SitRightBackTurn 2 761	3336668	0	hit
ex2b2	314	Response	2	3343532	6864
ex2b2	317	Picture	F1SitLeft F1SitLeftBackTurn 2 486	3363333	0	hit
ex2b2	317	Response	2	3376491	13158
ex2b2	320	Picture	F1StandRight F1KickRight 1 766	3399165	0	hit
ex2b2	320	Response	1	3401449	2284
ex2b2	323	Picture	M1StandLeft M1StandLeftBackTurn 2 618	3422497	0	hit
ex2b2	323	Response	2	3429047	6550
ex2b2	326	Picture	M1SitRight M1TypeRight 1 522	3449162	0	hit
ex2b2	326	Response	1	3453046	3884
ex2b2	329	Picture	M1StandRight M1StandRightBackTurn 2 614	3473994	0	hit
ex2b2	329	Response	2	3479044	5050
ex2b2	332	Picture	F1SitRight F1SitRightBackTurn 2 746	3501326	0	hit
ex2b2	332	Response	2	3505764	4438
ex2b2	335	Picture	M1StandLeft M1StandLeftBackTurn 2 500	3525659	0	hit
ex2b2	335	Response	2	3531842	6183
ex2b2	338	Picture	M1StandLeft M1KickLeft 1 591	3552657	0	hit
ex2b2	338	Response	1	3558882	6225
ex2b2	341	Picture	M1StandLeft M1StandLeftBackTurn 2 670	3580489	0	hit
ex2b2	341	Response	2	3585279	4790
ex2b2	344	Picture	M1SitLeft M1TypeLeft 1 774	3607821	0	hit
ex2b2	344	Response	1	3611598	3777
ex2b2	347	Picture	M1StandRight M1StandRightBackTurn 2 709	3633487	0	hit
ex2b2	347	Response	2	3636876	3389
ex2b2	350	Picture	F1StandRight F1StandRightBackTurn 2 500	3656819	0	incorrect
ex2b2	350	Response	1	3660637	3818
ex2b2	353	Picture	M1SitRight M1SitRightBackTurn 2 544	3695817	0	hit
ex2b2	353	Response	2	3701833	6016
ex2b2	356	Picture	M1StandRight M1StandRightBackTurn 2 595	3722649	0	hit
ex2b2	356	Response	2	3727672	5023
ex2b2	359	Picture	F1SitRight F1TypeRight 1 669	3749314	0	hit
ex2b2	359	Response	1	3753112	3798
ex2b2	362	Picture	F1StandRight F1KickRight 1 485	3772813	0	incorrect
ex2b2	362	Response	2	3776550	3737
ex2b2	365	Picture	F1SitRight F1SitRightBackTurn 2 454	3810978	0	hit
ex2b2	365	Response	2	3828707	17729
ex2b2	368	Picture	F1StandLeft F1KickLeft 1 519	3848809	0	hit
ex2b2	368	Response	1	3854867	6058
ex2b2	371	Picture	F1SitLeft F1SitLeftBackTurn 2 585	3875641	0	incorrect
ex2b2	371	Response	1	3880146	4505
ex2b2	374	Picture	F1StandLeft F1KickLeft 1 559	3915639	0	hit
ex2b2	374	Response	1	3920144	4505
ex2b2	377	Picture	M1StandLeft M1StandLeftBackTurn 2 789	3942971	0	hit
ex2b2	377	Response	2	3950141	7170
ex2b2	380	Picture	F1SitRight F1SitRightBackTurn 2 445	3969470	0	hit
ex2b2	380	Response	2	3977020	7550
ex2b2	383	Picture	F1StandRight F1KickRight 1 517	3997135	0	hit
ex2b2	383	Response	1	4002380	5245
ex2b2	386	Picture	F1StandRight F1KickRight 1 564	4022801	0	hit
ex2b2	386	Response	1	4026379	3578
ex2b2	389	Picture	M1SitRight M1TypeRight 1 548	4046633	0	hit
ex2b2	389	Response	1	4050296	3663
ex2b2	392	Picture	F1SitRight F1SitRightBackTurn 2 741	4072632	0	hit
ex2b2	392	Response	2	4080295	7663
ex2b2	395	Picture	M1StandRight M1KickRight 1 470	4099964	0	hit
ex2b2	395	Response	1	4105653	5689
ex2b2	398	Picture	M1StandLeft M1StandLeftBackTurn 2 564	4126129	0	hit
ex2b2	398	Response	2	4132293	6164
ex2b2	401	Picture	F1StandLeft F1KickLeft 1 410	4151294	0	hit
ex2b2	401	Response	1	4156371	5077
ex2b2	404	Picture	F1StandRight F1KickRight 1 567	4176960	0	hit
ex2b2	404	Response	1	4181490	4530
ex2b2	407	Picture	M1SitRight M1TypeRight 1 527	4201625	0	hit
ex2b2	407	Response	1	4206928	5303
ex2b2	410	Picture	M1StandLeft M1StandLeftBackTurn 2 740	4229124	0	hit
ex2b2	410	Response	2	4235328	6204
ex2b2	413	Picture	F1StandLeft F1KickLeft 1 527	4255456	0	hit
ex2b2	413	Response	1	4259806	4350
ex2b2	416	Picture	M1StandRight M1StandRightBackTurn 2 684	4281621	0	hit
ex2b2	416	Response	2	4287166	5545
ex2b2	419	Picture	M1StandLeft M1StandLeftBackTurn 2 422	4306287	0	incorrect
ex2b2	419	Response	1	4310205	3918
ex2b2	422	Picture	M1SitRight M1TypeRight 1 795	4347951	0	hit
ex2b2	422	Response	1	4350921	2970
ex2b2	425	Picture	M1StandLeft M1KickLeft 1 510	4370784	0	hit
ex2b2	425	Response	1	4376840	6056
ex2b2	428	Picture	M1StandRight M1StandRightBackTurn 2 715	4398782	0	incorrect
ex2b2	428	Response	1	4402599	3817
ex2b2	431	Picture	M1StandRight M1StandRightBackTurn 2 625	4438614	0	hit
ex2b2	431	Response	2	4444837	6223
ex2b2	434	Picture	F1SitRight F1TypeRight 1 708	4466779	0	hit
ex2b2	434	Response	1	4472915	6136
ex2b2	437	Picture	M1SitLeft M1TypeLeft 1 474	4492444	0	hit
ex2b2	437	Response	1	4497154	4710
ex2b2	440	Picture	M1SitLeft M1TypeLeft 1 530	4517276	0	hit
ex2b2	440	Response	1	4521633	4357
ex2b2	443	Picture	F1SitLeft F1SitLeftBackTurn 2 756	4544108	0	hit
ex2b2	443	Response	2	4548432	4324
ex2b2	446	Picture	F1StandRight F1StandRightBackTurn 2 556	4568941	0	hit
ex2b2	446	Response	2	4574990	6049
ex2b2	449	Picture	F1SitLeft F1SitLeftBackTurn 2 726	4597106	0	hit
ex2b2	449	Response	2	4602509	5403
ex2b2	452	Picture	M1SitLeft M1TypeLeft 1 434	4621771	0	hit
ex2b2	452	Response	1	4627629	5858
ex2b2	455	Picture	M1StandRight M1StandRightBackTurn 2 449	4646937	0	hit
ex2b2	455	Response	2	4650587	3650
ex2b2	458	Picture	M1SitLeft M1SitLeftBackTurn 2 611	4671435	0	hit
ex2b2	458	Response	2	4678345	6910
ex2b2	461	Picture	M1SitLeft M1TypeLeft 1 572	4698934	0	hit
ex2b2	461	Response	1	4706104	7170
ex2b2	464	Picture	M1SitRight M1SitRightBackTurn 2 763	4728599	0	hit
ex2b2	464	Response	2	4734504	5905
ex2b2	467	Picture	M1SitRight M1TypeRight 1 778	4757098	0	hit
ex2b2	467	Response	1	4763781	6683
ex2b2	470	Picture	F1StandRight F1KickRight 1 787	4786596	0	hit
ex2b2	470	Response	1	4791540	4944
ex2b2	473	Picture	F1SitRight F1SitRightBackTurn 2 789	4814262	0	hit
ex2b2	473	Response	2	4820738	6476
ex2b2	476	Picture	F1SitLeft F1SitLeftBackTurn 2 593	4841427	0	incorrect
ex2b2	476	Response	1	4850338	8911
ex2b2	479	Picture	F1StandLeft F1StandLeftBackTurn 2 582	4885925	0	hit
ex2b2	479	Response	2	4891135	5210
ex2b2	482	Picture	F1SitLeft F1TypeLeft 1 415	4910090	0	hit
ex2b2	482	Response	1	4914174	4084
ex2b2	485	Picture	F1SitLeft F1SitLeftBackTurn 2 604	4935089	0	hit
ex2b2	485	Response	2	4938892	3803
ex2b2	488	Picture	M1SitRight M1SitRightBackTurn 2 577	4959421	0	hit
ex2b2	488	Response	2	4963771	4350
ex2b2	491	Picture	F1SitLeft F1SitLeftBackTurn 2 490	4983587	0	hit
ex2b2	491	Response	2	4988090	4503
ex2b2	494	Picture	F1StandRight F1KickRight 1 721	5010252	0	hit
ex2b2	494	Response	1	5013929	3677
ex2b2	497	Picture	F1StandRight F1KickRight 1 707	5035918	0	hit
ex2b2	497	Response	1	5042087	6169
ex2b2	500	Picture	M1SitRight M1TypeRight 1 666	5063750	0	hit
ex2b2	500	Response	1	5068326	4576
ex2b2	503	Picture	F1StandLeft F1KickLeft 1 749	5090748	0	hit
ex2b2	503	Response	1	5095205	4457
ex2b2	506	Picture	M1SitLeft M1TypeLeft 1 666	5116747	0	hit
ex2b2	506	Response	1	5121123	4376
ex2b2	509	Picture	F1StandLeft F1StandLeftBackTurn 2 713	5143079	0	hit
ex2b2	509	Response	2	5149042	5963
ex2b2	512	Picture	M1SitRight M1TypeRight 1 561	5169411	0	hit
ex2b2	512	Response	1	5174241	4830
ex2b2	515	Picture	M1StandRight M1StandRightBackTurn 2 550	5194743	0	hit
ex2b2	515	Response	2	5198080	3337
ex2b2	518	Picture	F1StandRight F1KickRight 1 742	5220408	0	hit
ex2b2	518	Response	1	5228478	8070
ex2b2	521	Picture	M1StandRight M1StandRightBackTurn 2 446	5247740	0	hit
ex2b2	521	Response	2	5256078	8338
ex2b2	524	Picture	F1StandRight F1StandRightBackTurn 2 443	5275406	0	hit
ex2b2	524	Response	2	5280636	5230
ex2b2	527	Picture	M1SitRight M1TypeRight 1 553	5301071	0	hit
ex2b2	527	Response	1	5305676	4605
ex2b2	530	Picture	M1StandLeft M1KickLeft 1 579	5326237	0	hit
ex2b2	530	Response	1	5329833	3596
ex2b2	533	Picture	F1SitRight F1SitRightBackTurn 2 571	5350402	0	hit
ex2b2	533	Response	2	5357513	7111
ex2b2	536	Picture	F1StandLeft F1KickLeft 1 683	5379234	0	hit
ex2b2	536	Response	1	5383031	3797
ex2b2	539	Picture	M1StandLeft M1StandLeftBackTurn 2 586	5403733	0	hit
ex2b2	539	Response	2	5408469	4736
ex2b2	542	Picture	M1StandLeft M1StandLeftBackTurn 2 720	5430565	0	hit
ex2b2	542	Response	2	5435508	4943
ex2b2	545	Picture	M1StandRight M1KickRight 1 471	5455064	0	hit
ex2b2	545	Response	1	5459908	4844
ex2b2	548	Picture	F1SitRight F1SitRightBackTurn 2 626	5481062	0	hit
ex2b2	548	Response	2	5485265	4203
ex2b2	551	Picture	F1SitRight F1TypeRight 1 720	5507394	0	hit
ex2b2	551	Response	1	5512864	5470
ex2b2	554	Picture	F1SitRight F1SitRightBackTurn 2 616	5533893	0	hit
ex2b2	554	Response	2	5536704	2811
ex2b2	557	Picture	M1StandLeft M1StandLeftBackTurn 2 404	5555559	0	incorrect
ex2b2	557	Response	1	5559902	4343
ex2b2	560	Picture	M1StandRight M1StandRightBackTurn 2 431	5594057	0	hit
ex2b2	560	Response	2	5599101	5044
ex2b2	563	Picture	M1SitLeft M1TypeLeft 1 567	5619722	0	hit
ex2b2	563	Response	1	5622460	2738
ex2b2	566	Picture	F1StandLeft F1KickLeft 1 513	5642388	0	hit
ex2b2	566	Response	1	5647658	5270
ex2b2	569	Picture	F1SitLeft F1TypeLeft 1 781	5670220	0	hit
ex2b2	569	Response	1	5676296	6076
ex2b2	572	Picture	M1SitLeft M1TypeLeft 1 516	5696385	0	hit
ex2b2	572	Response	1	5703975	7590
ex2b2	575	Picture	F1SitLeft F1SitLeftBackTurn 2 774	5726550	0	hit
ex2b2	575	Response	2	5733973	7423
ex2b2	578	Picture	F1SitLeft F1SitLeftBackTurn 2 423	5753049	0	hit
ex2b2	578	Response	2	5759812	6763
ex2b2	581	Picture	F1SitRight F1SitRightBackTurn 2 687	5781547	0	hit
ex2b2	581	Response	2	5786932	5385
ex2b2	584	Picture	F1StandRight F1KickRight 1 446	5806213	0	hit
ex2b2	584	Response	1	5809249	3036
ex2b2	587	Picture	M1SitRight M1TypeRight 1 560	5829712	0	hit
ex2b2	587	Response	1	5836368	6656
ex2b2	590	Picture	M1SitLeft M1TypeLeft 1 530	5856544	0	hit
ex2b2	590	Response	1	5861488	4944
ex2b2	593	Picture	M1StandRight M1StandRightBackTurn 2 440	5880709	0	hit
ex2b2	593	Response	2	5884126	3417
ex2b2	596	Picture	F1StandLeft F1KickLeft 1 531	5904208	0	incorrect
ex2b2	596	Response	2	5911964	7756
ex2b2	599	Picture	M1SitLeft M1SitLeftBackTurn 2 480	5946539	0	hit
ex2b2	599	Response	2	5952202	5663
ex2b2	602	Picture	M1StandLeft M1StandLeftBackTurn 2 741	5974538	0	hit
ex2b2	602	Response	2	5982361	7823
ex2b2	605	Picture	M1StandRight M1StandRightBackTurn 2 655	6003870	0	hit
ex2b2	605	Response	2	6008280	4410
ex2b2	608	Picture	M1SitLeft M1TypeLeft 1 411	6027202	0	hit
ex2b2	608	Response	1	6030519	3317
ex2b2	611	Picture	M1SitRight M1TypeRight 1 786	6053201	0	incorrect
ex2b2	611	Response	2	6057477	4276
ex2b2	614	Picture	M1SitRight M1TypeRight 1 557	6092865	0	hit
ex2b2	614	Response	1	6098597	5732
ex2b2	617	Picture	F1StandRight F1KickRight 1 639	6119864	0	hit
ex2b2	617	Response	1	6123875	4011
ex2b2	620	Picture	F1StandLeft F1KickLeft 1 782	6146530	0	hit
ex2b2	620	Response	1	6152994	6464
ex2b2	623	Picture	F1StandRight F1KickRight 1 734	6175195	0	hit
ex2b2	623	Response	1	6181311	6116
ex2b2	626	Picture	M1StandRight M1KickRight 1 729	6203360	0	hit
ex2b2	626	Response	1	6206590	3230
ex2b2	629	Picture	F1SitRight F1SitRightBackTurn 2 638	6227859	0	hit
ex2b2	629	Response	2	6233630	5771
ex2b2	632	Picture	M1StandLeft M1StandLeftBackTurn 2 498	6253358	0	hit
ex2b2	632	Response	2	6260027	6669
ex2b2	635	Picture	M1SitLeft M1TypeLeft 1 625	6281190	0	hit
ex2b2	635	Response	1	6289546	8356
ex2b2	638	Picture	F1StandLeft F1KickLeft 1 661	6311021	0	hit
ex2b2	638	Response	1	6317786	6765
ex2b2	641	Picture	F1SitLeft F1TypeLeft 1 702	6339687	0	hit
ex2b2	641	Response	1	6344583	4896
ex2b2	644	Picture	M1SitLeft M1SitLeftBackTurn 2 732	6366685	0	hit
ex2b2	644	Response	2	6370903	4218
ex2b2	647	Picture	M1StandRight M1StandRightBackTurn 2 458	6390351	0	hit
ex2b2	647	Response	2	6394341	3990
ex2b2	650	Picture	F1SitRight F1SitRightBackTurn 2 403	6413350	0	hit
ex2b2	650	Response	2	6417860	4510
ex2b2	653	Picture	F1SitLeft F1SitLeftBackTurn 2 664	6439348	0	hit
ex2b2	653	Response	2	6444018	4670
ex2b2	656	Picture	F1SitRight F1TypeRight 1 584	6464847	0	hit
ex2b2	656	Response	1	6469138	4291
ex2b2	659	Picture	F1StandRight F1StandRightBackTurn 2 695	6490846	0	hit
ex2b2	659	Response	2	6496337	5491
ex2b2	662	Picture	M1StandRight M1StandRightBackTurn 2 529	6516511	0	hit
ex2b2	662	Response	2	6522654	6143
ex2b2	665	Picture	F1StandLeft F1KickLeft 1 767	6545177	0	hit
ex2b2	665	Response	1	6549454	4277
ex2b2	668	Picture	F1StandRight F1KickRight 1 505	6569342	0	hit
ex2b2	668	Response	1	6575053	5711
ex2b2	671	Picture	F1SitRight F1SitRightBackTurn 2 406	6594007	0	hit
ex2b2	671	Response	2	6596651	2644
ex2b2	674	Picture	M1StandLeft M1StandLeftBackTurn 2 445	6615840	0	hit
ex2b2	674	Response	2	6621290	5450
ex2b2	677	Picture	F1StandLeft F1KickLeft 1 748	6643505	0	hit
ex2b2	677	Response	1	6647848	4343
ex2b2	680	Picture	M1StandRight M1StandRightBackTurn 2 647	6669170	0	hit
ex2b2	680	Response	2	6672807	3637
ex2b2	683	Picture	F1StandLeft F1StandLeftBackTurn 2 476	6692336	0	hit
ex2b2	683	Response	2	6695047	2711
ex2b2	686	Picture	F1StandRight F1KickRight 1 442	6714335	0	hit
ex2b2	686	Response	1	6717365	3030
ex2b2	689	Picture	M1StandLeft M1StandLeftBackTurn 2 704	6739334	0	incorrect
ex2b2	689	Response	1	6741765	2431
ex2b2	692	Picture	M1SitRight M1TypeRight 1 402	6775665	0	hit
ex2b2	692	Response	1	6780642	4977
ex2b2	695	Picture	F1SitLeft F1SitLeftBackTurn 2 589	6801331	0	hit
ex2b2	695	Response	2	6807760	6429
ex2b2	698	Picture	M1StandLeft M1StandLeftBackTurn 2 721	6829829	0	hit
ex2b2	698	Response	2	6834399	4570
ex2b2	701	Picture	M1SitRight M1SitRightBackTurn 2 778	6856995	0	hit
ex2b2	701	Response	2	6861197	4202
ex2b2	704	Picture	M1SitLeft M1TypeLeft 1 490	6880993	0	hit
ex2b2	704	Response	1	6885916	4923
ex2b2	707	Picture	M1SitLeft M1TypeLeft 1 630	6906992	0	hit
ex2b2	707	Response	1	6909915	2923
ex2b2	710	Picture	F1SitRight F1SitRightBackTurn 2 746	6932157	0	incorrect
ex2b2	710	Response	1	6936794	4637
ex2b2	713	Picture	F1SitLeft F1SitLeftBackTurn 2 564	6972156	0	hit
ex2b2	713	Response	2	6981032	8876
ex2b2	716	Picture	M1StandLeft M1KickLeft 1 793	7003821	0	hit
ex2b2	716	Response	1	7006712	2891
ex2b2	719	Picture	M1SitRight M1TypeRight 1 424	7025820	0	hit
ex2b2	719	Response	1	7032229	6409
ex2b2	722	Picture	F1SitLeft F1SitLeftBackTurn 2 777	7054818	0	incorrect
ex2b2	722	Response	1	7059348	4530
ex2c3	1	Response	3	450645	450479
ex2c3	2	Response	3	509364	58541
ex2c3	5	Picture	F1StandRight F1StandRightBackTurn 2 764	526655	0	hit
ex2c3	5	Response	2	535363	8708
ex2c3	8	Picture	M1SitLeft M1SitLeftBackTurn 2 400	554321	0	hit
ex2c3	8	Response	2	560643	6322
ex2c3	11	Picture	F1SitLeft F1TypeLeft 1 517	580820	0	hit
ex2c3	11	Response	1	584802	3982
ex2c3	14	Picture	F1StandRight F1KickBallRight 1 489	604653	0	hit
ex2c3	14	Response	1	608962	4309
ex2c3	17	Picture	F1SitLeft F1SitLeftBackTurn 2 580	629652	0	hit
ex2c3	17	Response	2	634081	4429
ex2c3	20	Picture	F1StandLeft F1StandLeftBackTurn 2 572	654652	0	hit
ex2c3	20	Response	2	659120	4468
ex2c3	23	Picture	M1SitLeft M1SitLeftBackTurn 2 584	679984	0	hit
ex2c3	23	Response	2	683920	3936
ex2c3	26	Picture	M1StandRight M1KickBallRight 1 645	705151	0	incorrect
ex2c3	26	Response	2	708639	3488
ex2c3	29	Picture	M1StandLeft M1KickBallLeft 1 569	744316	0	hit
ex2c3	29	Response	1	748718	4402
ex2c3	32	Picture	F1SitLeft F1TypeLeft 1 522	768816	0	hit
ex2c3	32	Response	1	771358	2542
ex2c3	35	Picture	F1SitLeft F1TypeLeft 1 734	793649	0	hit
ex2c3	35	Response	1	796557	2908
ex2c3	38	Picture	M1StandLeft M1KickBallLeft 1 609	817481	0	hit
ex2c3	38	Response	1	821117	3636
ex2c3	41	Picture	F1StandLeft F1StandLeftBackTurn 2 797	843981	0	hit
ex2c3	41	Response	2	847756	3775
ex2c3	44	Picture	F1StandRight F1StandRightBackTurn 2 414	866647	0	hit
ex2c3	44	Response	2	870716	4069
ex2c3	47	Picture	F1StandLeft F1StandLeftBackTurn 2 598	891647	0	hit
ex2c3	47	Response	2	895435	3788
ex2c3	50	Picture	M1SitRight M1SitRightBackTurn 2 488	915146	0	hit
ex2c3	50	Response	2	919835	4689
ex2c3	53	Picture	M1StandLeft M1StandLeftBackTurn 2 760	942312	0	incorrect
ex2c3	53	Response	1	946474	4162
ex2c3	53	Response	2	947514	869
ex2c3	53	Response	2	954714	8069
ex2c3	53	Response	1	964074	17429
ex2c3	54	Response	2	968793	1981
ex2c3	56	Picture	M1StandRight M1StandRightBackTurn 2 576	982145	0	hit
ex2c3	56	Response	2	987273	5128
ex2c3	59	Picture	F1SitLeft F1TypeLeft 1 502	1007144	0	hit
ex2c3	59	Response	1	1009753	2609
ex2c3	62	Picture	M1SitLeft M1TypeLeft 1 458	1029144	0	incorrect
ex2c3	62	Response	2	1032712	3568
ex2c3	62	Response	1	1041272	8462
ex2c3	65	Picture	F1StandLeft F1KickBallLeft 1 404	1066643	0	hit
ex2c3	65	Response	1	1070871	4228
ex2c3	68	Picture	M1SitLeft M1SitLeftBackTurn 2 544	1091142	0	incorrect
ex2c3	68	Response	1	1096391	5249
ex2c3	71	Picture	F1StandRight F1StandRightBackTurn 2 506	1131308	0	hit
ex2c3	71	Response	2	1136390	5082
ex2c3	74	Picture	M1SitRight M1SitRightBackTurn 2 652	1157807	0	hit
ex2c3	74	Response	2	1162709	4902
ex2c3	77	Picture	M1SitRight M1TypeRight 1 711	1184640	0	hit
ex2c3	77	Response	1	1187909	3269
ex2c3	80	Picture	M1StandLeft M1KickBallLeft 1 437	1207140	0	hit
ex2c3	80	Response	1	1210548	3408
ex2c3	83	Picture	M1StandRight M1KickBallRight 1 568	1231139	0	hit
ex2c3	83	Response	1	1233988	2849
ex2c3	86	Picture	M1SitLeft M1SitLeftBackTurn 2 539	1254305	0	hit
ex2c3	86	Response	2	1260067	5762
ex2c3	89	Picture	F1SitRight F1TypeRight 1 529	1280138	0	hit
ex2c3	89	Response	1	1283907	3769
ex2c3	92	Picture	F1StandRight F1StandRightBackTurn 2 549	1304304	0	incorrect
ex2c3	92	Response	1	1308226	3922
ex2c3	92	Response	2	1314226	5922
ex2c3	95	Picture	F1SitRight F1TypeRight 1 652	1344637	0	hit
ex2c3	95	Response	1	1348065	3428
ex2c3	98	Picture	M1SitRight M1SitRightBackTurn 2 700	1369969	0	hit
ex2c3	98	Response	2	1373665	3696
ex2c3	101	Picture	F1StandLeft F1StandLeftBackTurn 2 475	1393302	0	incorrect
ex2c3	101	Response	1	1397744	4442
ex2c3	104	Picture	F1SitRight F1TypeRight 1 520	1432801	0	hit
ex2c3	104	Response	1	1435903	3102
ex2c3	107	Picture	M1StandRight M1KickBallRight 1 622	1456968	0	incorrect
ex2c3	107	Response	2	1460783	3815
ex2c3	110	Picture	F1SitRight F1TypeRight 1 731	1497967	0	hit
ex2c3	110	Response	1	1502142	4175
ex2c3	113	Picture	M1StandRight M1KickBallRight 1 477	1521799	0	hit
ex2c3	113	Response	1	1526141	4342
ex2c3	116	Picture	M1SitRight M1SitRightBackTurn 2 435	1545466	0	hit
ex2c3	116	Response	2	1549741	4275
ex2c3	119	Picture	M1StandLeft M1KickBallLeft 1 725	1571798	0	hit
ex2c3	119	Response	1	1576780	4982
ex2c3	122	Picture	F1SitRight F1SitRightBackTurn 2 633	1598131	0	hit
ex2c3	122	Response	2	1601900	3769
ex2c3	125	Picture	F1StandLeft F1StandLeftBackTurn 2 604	1622797	0	hit
ex2c3	125	Response	2	1626859	4062
ex2c3	128	Picture	F1StandLeft F1StandLeftBackTurn 2 786	1649630	0	hit
ex2c3	128	Response	2	1653819	4189
ex2c3	131	Picture	M1StandRight M1KickBallRight 1 526	1673963	0	hit
ex2c3	131	Response	1	1677178	3215
ex2c3	134	Picture	M1SitLeft M1SitLeftBackTurn 2 551	1697629	0	hit
ex2c3	134	Response	2	1702218	4589
ex2c3	137	Picture	M1SitLeft M1SitLeftBackTurn 2 446	1721462	0	hit
ex2c3	137	Response	2	1725257	3795
ex2c3	140	Picture	M1SitRight M1SitRightBackTurn 2 775	1747794	0	hit
ex2c3	140	Response	2	1751977	4183
ex2c3	143	Picture	F1SitRight F1TypeRight 1 686	1773794	0	hit
ex2c3	143	Response	1	1776696	2902
ex2c3	146	Picture	M1SitLeft M1SitLeftBackTurn 2 709	1798627	0	hit
ex2c3	146	Response	2	1804135	5508
ex2c3	149	Picture	F1StandRight F1StandRightBackTurn 2 416	1823293	0	hit
ex2c3	149	Response	2	1827495	4202
ex2c3	152	Picture	M1SitRight M1SitRightBackTurn 2 539	1847792	0	hit
ex2c3	152	Response	2	1851894	4102
ex2c3	155	Picture	M1StandLeft M1StandLeftBackTurn 2 699	1873792	0	hit
ex2c3	155	Response	2	1877974	4182
ex2c3	158	Picture	F1SitLeft F1TypeLeft 1 422	1897125	0	hit
ex2c3	158	Response	1	1899813	2688
ex2c3	161	Picture	M1StandRight M1KickBallRight 1 620	1920957	0	hit
ex2c3	161	Response	1	1924693	3736
ex2c3	164	Picture	M1StandLeft M1KickBallLeft 1 700	1946623	0	incorrect
ex2c3	164	Response	2	1949412	2789
ex2c3	167	Picture	F1StandLeft F1KickBallLeft 1 733	1986623	0	hit
ex2c3	167	Response	1	1991171	4548
ex2c3	170	Picture	F1StandRight F1KickBallRight 1 777	2013789	0	hit
ex2c3	170	Response	1	2018051	4262
ex2c3	173	Picture	F1SitRight F1TypeRight 1 541	2038288	0	hit
ex2c3	173	Response	1	2040850	2562
ex2c3	176	Picture	F1SitRight F1TypeRight 1 724	2062954	0	hit
ex2c3	176	Response	1	2065250	2296
ex2c3	179	Picture	F1SitLeft F1SitLeftBackTurn 2 457	2084620	0	hit
ex2c3	179	Response	2	2089009	4389
ex2c3	182	Picture	F1SitRight F1SitRightBackTurn 2 402	2107953	0	hit
ex2c3	182	Response	2	2112849	4896
ex2c3	185	Picture	M1StandRight M1StandRightBackTurn 2 511	2132786	0	incorrect
ex2c3	185	Response	1	2141728	8942
ex2c3	188	Picture	M1StandLeft M1KickBallLeft 1 599	2177618	0	hit
ex2c3	188	Response	1	2183887	6269
ex2c3	191	Picture	F1SitLeft F1TypeLeft 1 606	2204784	0	hit
ex2c3	191	Response	1	2208846	4062
ex2c3	194	Picture	F1SitRight F1TypeRight 1 460	2228284	0	hit
ex2c3	194	Response	1	2232686	4402
ex2c3	197	Picture	M1StandLeft M1KickBallLeft 1 779	2255283	0	hit
ex2c3	197	Response	1	2258445	3162
ex2c3	200	Picture	F1StandRight F1StandRightBackTurn 2 520	2278616	0	hit
ex2c3	200	Response	2	2281965	3349
ex2c3	203	Picture	M1StandRight M1KickBallRight 1 744	2304282	0	hit
ex2c3	203	Response	1	2307644	3362
ex2c3	206	Picture	F1SitLeft F1TypeLeft 1 728	2329782	0	hit
ex2c3	206	Response	1	2333164	3382
ex2c3	209	Picture	F1StandRight F1StandRightBackTurn 2 745	2355448	0	hit
ex2c3	209	Response	2	2359483	4035
ex2c3	212	Picture	F1SitLeft F1TypeLeft 1 473	2379114	0	hit
ex2c3	212	Response	1	2383083	3969
ex2c3	215	Picture	M1SitLeft M1SitLeftBackTurn 2 550	2403613	0	hit
ex2c3	215	Response	2	2408762	5149
ex2c3	218	Picture	F1StandRight F1StandRightBackTurn 2 753	2431280	0	hit
ex2c3	218	Response	2	2436522	5242
ex2c3	221	Picture	M1SitRight M1TypeRight 1 404	2455446	0	hit
ex2c3	221	Response	1	2459081	3635
ex2c3	224	Picture	M1SitRight M1SitRightBackTurn 2 438	2478445	0	hit
ex2c3	224	Response	2	2483081	4636
ex2c3	227	Picture	M1SitLeft M1TypeLeft 1 503	2503111	0	hit
ex2c3	227	Response	1	2506600	3489
ex2c3	230	Picture	M1StandRight M1KickBallRight 1 693	2528444	0	hit
ex2c3	230	Response	1	2532439	3995
ex2c3	233	Picture	M1StandLeft M1KickBallLeft 1 693	2554277	0	hit
ex2c3	233	Response	1	2557479	3202
ex2c3	236	Picture	M1SitRight M1SitRightBackTurn 2 646	2578776	0	hit
ex2c3	236	Response	2	2582518	3742
ex2c3	239	Picture	F1StandLeft F1StandLeftBackTurn 2 532	2602776	0	incorrect
ex2c3	239	Response	1	2606998	4222
ex2c3	242	Picture	F1StandLeft F1StandLeftBackTurn 2 670	2643608	0	hit
ex2c3	242	Response	2	2648597	4989
ex2c3	245	Picture	F1StandRight F1StandRightBackTurn 2 744	2670941	0	hit
ex2c3	245	Response	2	2675156	4215
ex2c3	248	Picture	M1StandRight M1KickBallRight 1 473	2694774	0	hit
ex2c3	248	Response	1	2698116	3342
ex2c3	251	Picture	F1SitLeft F1TypeLeft 1 582	2718940	0	hit
ex2c3	251	Response	1	2721315	2375
ex2c3	254	Picture	M1StandLeft M1StandLeftBackTurn 2 517	2741439	0	hit
ex2c3	254	Response	2	2745635	4196
ex2c3	257	Picture	M1SitRight M1SitRightBackTurn 2 443	2764939	0	hit
ex2c3	257	Response	2	2769474	4535
ex2c3	260	Picture	F1SitRight F1TypeRight 1 600	2790438	0	hit
ex2c3	260	Response	1	2793154	2716
ex2c3	263	Picture	F1StandLeft F1KickBallLeft 1 464	2812605	0	hit
ex2c3	263	Response	1	2816273	3668
ex2c3	266	Picture	M1SitLeft M1SitLeftBackTurn 2 651	2837771	0	hit
ex2c3	266	Response	2	2841953	4182
ex2c3	269	Picture	M1SitLeft M1TypeLeft 1 728	2864103	0	hit
ex2c3	269	Response	1	2868112	4009
ex2c3	272	Picture	M1StandLeft M1KickBallLeft 1 679	2889769	0	incorrect
ex2c3	272	Response	2	2893232	3463
ex2c3	275	Picture	F1StandRight F1StandRightBackTurn 2 689	2929935	0	hit
ex2c3	275	Response	2	2934831	4896
ex2c3	278	Picture	F1SitLeft F1SitLeftBackTurn 2 534	2955101	0	hit
ex2c3	278	Response	2	2959710	4609
ex2c3	281	Picture	M1SitRight M1SitRightBackTurn 2 630	2980767	0	hit
ex2c3	281	Response	2	2984830	4063
ex2c3	284	Picture	M1StandRight M1KickBallRight 1 685	3006600	0	hit
ex2c3	284	Response	1	3009549	2949
ex2c3	287	Picture	M1StandRight M1KickBallRight 1 598	3030433	0	hit
ex2c3	287	Response	1	3034108	3675
ex2c3	290	Picture	M1StandLeft M1KickBallLeft 1 543	3054433	0	incorrect
ex2c3	290	Response	2	3058668	4235
ex2c3	293	Picture	M1SitRight M1SitRightBackTurn 2 722	3095765	0	hit
ex2c3	293	Response	2	3100347	4582
ex2c3	296	Picture	F1StandRight F1StandRightBackTurn 2 507	3120264	0	hit
ex2c3	296	Response	2	3124906	4642
ex2c3	299	Picture	F1SitLeft F1TypeLeft 1 449	3144431	0	hit
ex2c3	299	Response	1	3147386	2955
ex2c3	302	Picture	M1SitRight M1TypeRight 1 771	3169930	0	hit
ex2c3	302	Response	1	3173465	3535
ex2c3	305	Picture	F1SitRight F1TypeRight 1 738	3195763	0	hit
ex2c3	305	Response	1	3199545	3782
ex2c3	308	Picture	F1SitLeft F1TypeLeft 1 687	3221262	0	hit
ex2c3	308	Response	1	3225784	4522
ex2c3	311	Picture	F1SitRight F1SitRightBackTurn 2 692	3247595	0	hit
ex2c3	311	Response	2	3253304	5709
ex2c3	314	Picture	F1SitRight F1TypeRight 1 647	3274594	0	hit
ex2c3	314	Response	1	3277863	3269
ex2c3	317	Picture	F1StandRight F1StandRightBackTurn 2 760	3300261	0	incorrect
ex2c3	317	Response	1	3304023	3762
ex2c3	317	Response	2	3311382	7288
ex2c3	320	Picture	F1StandLeft F1StandLeftBackTurn 2 722	3341093	0	hit
ex2c3	320	Response	2	3346662	5569
ex2c3	323	Picture	M1SitRight M1SitRightBackTurn 2 787	3369426	0	hit
ex2c3	323	Response	2	3374261	4835
ex2c3	326	Picture	F1StandLeft F1StandLeftBackTurn 2 406	3393258	0	hit
ex2c3	326	Response	2	3398580	5322
ex2c3	329	Picture	M1SitLeft M1SitLeftBackTurn 2 447	3417925	0	hit
ex2c3	329	Response	2	3422340	4415
ex2c3	332	Picture	M1SitLeft M1SitLeftBackTurn 2 732	3444591	0	hit
ex2c3	332	Response	2	3448099	3508
ex2c3	335	Picture	M1StandRight M1KickBallRight 1 432	3467424	0	hit
ex2c3	335	Response	1	3471059	3635
ex2c3	338	Picture	F1SitLeft F1TypeLeft 1 546	3491423	0	hit
ex2c3	338	Response	1	3497459	6036
ex2c3	341	Picture	F1StandLeft F1StandLeftBackTurn 2 568	3518089	0	hit
ex2c3	341	Response	2	3522258	4169
ex2c3	344	Picture	F1StandLeft F1StandLeftBackTurn 2 573	3542922	0	hit
ex2c3	344	Response	2	3546177	3255
ex2c3	347	Picture	F1SitRight F1TypeRight 1 578	3566755	0	hit
ex2c3	347	Response	1	3569937	3182
ex2c3	350	Picture	M1StandLeft M1KickBallLeft 1 628	3591087	0	hit
ex2c3	350	Response	1	3595856	4769
ex2c3	353	Picture	F1StandRight F1KickBallRight 1 705	3617754	0	hit
ex2c3	353	Response	1	3622176	4422
ex2c3	356	Picture	M1StandLeft M1KickBallLeft 1 637	3643420	0	hit
ex2c3	356	Response	1	3646415	2995
ex2c3	359	Picture	M1SitLeft M1SitLeftBackTurn 2 452	3665919	0	hit
ex2c3	359	Response	2	3669055	3136
ex2c3	362	Picture	M1StandRight M1StandRightBackTurn 2 419	3688252	0	hit
ex2c3	362	Response	2	3693214	4962
ex2c3	365	Picture	F1SitLeft F1TypeLeft 1 474	3712751	0	hit
ex2c3	365	Response	1	3716494	3743
ex2c3	368	Picture	F1SitLeft F1TypeLeft 1 580	3737084	0	hit
ex2c3	368	Response	1	3740013	2929
ex2c3	371	Picture	M1SitRight M1SitRightBackTurn 2 657	3761417	0	hit
ex2c3	371	Response	2	3765452	4035
ex2c3	374	Picture	F1StandRight F1StandRightBackTurn 2 519	3785583	0	hit
ex2c3	374	Response	2	3789532	3949
ex2c3	377	Picture	F1SitLeft F1SitLeftBackTurn 2 712	3811416	0	hit
ex2c3	377	Response	2	3814172	2756
ex2c3	380	Picture	M1StandLeft M1StandLeftBackTurn 2 637	3835415	0	hit
ex2c3	380	Response	2	3839611	4196
ex2c3	383	Picture	F1StandRight F1StandRightBackTurn 2 591	3860415	0	hit
ex2c3	383	Response	2	3863770	3355
ex2c3	386	Picture	M1SitRight M1SitRightBackTurn 2 466	3883414	0	hit
ex2c3	386	Response	2	3887850	4436
ex2c3	389	Picture	F1SitRight F1TypeRight 1 453	3907247	0	hit
ex2c3	389	Response	1	3913049	5802
ex2c3	392	Picture	M1StandRight M1KickBallRight 1 787	3935913	0	hit
ex2c3	392	Response	1	3939289	3376
ex2c3	395	Picture	F1SitLeft F1TypeLeft 1 701	3961246	0	hit
ex2c3	395	Response	1	3964088	2842
ex2c3	398	Picture	F1StandRight F1StandRightBackTurn 2 438	3983412	0	hit
ex2c3	398	Response	2	3987208	3796
ex2c3	401	Picture	F1StandRight F1KickBallRight 1 465	4006745	0	hit
ex2c3	401	Response	1	4012487	5742
ex2c3	404	Picture	F1StandLeft F1StandLeftBackTurn 2 532	4032744	0	hit
ex2c3	404	Response	2	4037447	4703
ex2c3	407	Picture	M1SitRight M1SitRightBackTurn 2 449	4056911	0	hit
ex2c3	407	Response	2	4060886	3975
ex2c3	410	Picture	M1SitRight M1TypeRight 1 459	4080410	0	hit
ex2c3	410	Response	1	4083925	3515
ex2c3	413	Picture	F1StandLeft F1StandLeftBackTurn 2 445	4103243	0	hit
ex2c3	413	Response	2	4107365	4122
ex2c3	416	Picture	F1SitLeft F1TypeLeft 1 415	4126409	0	hit
ex2c3	416	Response	1	4129445	3036
ex2c3	419	Picture	F1SitRight F1TypeRight 1 581	4150075	0	hit
ex2c3	419	Response	1	4152644	2569
ex2c3	422	Picture	M1SitLeft M1SitLeftBackTurn 2 571	4173241	0	hit
ex2c3	422	Response	2	4179523	6282
ex2c3	425	Picture	F1StandLeft F1KickBallLeft 1 709	4201407	0	hit
ex2c3	425	Response	1	4204883	3476
ex2c3	428	Picture	F1StandLeft F1StandLeftBackTurn 2 543	4225240	0	hit
ex2c3	428	Response	2	4230322	5082
ex2c3	431	Picture	M1StandRight M1KickBallRight 1 721	4252406	0	hit
ex2c3	431	Response	1	4255922	3516
ex2c3	434	Picture	M1StandLeft M1KickBallLeft 1 520	4276072	0	hit
ex2c3	434	Response	1	4280481	4409
ex2c3	437	Picture	M1StandRight M1KickBallRight 1 759	4302905	0	hit
ex2c3	437	Response	1	4306241	3336
ex2c3	440	Picture	M1StandLeft M1KickBallLeft 1 564	4326738	0	hit
ex2c3	440	Response	1	4333120	6382
ex2c3	443	Picture	M1SitRight M1SitRightBackTurn 2 446	4352404	0	hit
ex2c3	443	Response	2	4357840	5436
ex2c3	446	Picture	M1StandRight M1KickBallRight 1 675	4379404	0	hit
ex2c3	446	Response	1	4382239	2835
ex2c3	449	Picture	F1SitRight F1TypeRight 1 537	4402570	0	hit
ex2c3	449	Response	1	4406318	3748
ex2c3	452	Picture	M1SitLeft M1SitLeftBackTurn 2 662	4427736	0	hit
ex2c3	452	Response	2	4434398	6662
ex2c3	455	Picture	M1StandLeft M1KickBallLeft 1 658	4455902	0	hit
ex2c3	455	Response	1	4459117	3215
ex2c3	458	Picture	M1SitLeft M1SitLeftBackTurn 2 536	4479401	0	hit
ex2c3	458	Response	2	4483517	4116
ex2c3	461	Picture	M1SitLeft M1TypeLeft 1 723	4505567	0	hit
ex2c3	461	Response	1	4508476	2909
ex2c3	464	Picture	F1SitRight F1TypeRight 1 401	4527400	0	hit
ex2c3	464	Response	1	4530476	3076
ex2c3	467	Picture	F1StandRight F1StandRightBackTurn 2 492	4550233	0	hit
ex2c3	467	Response	2	4556395	6162
ex2c3	470	Picture	M1SitLeft M1SitLeftBackTurn 2 532	4576733	0	hit
ex2c3	470	Response	2	4581755	5022
ex2c3	473	Picture	M1StandRight M1StandRightBackTurn 2 482	4601565	0	hit
ex2c3	473	Response	2	4605514	3949
ex2c3	476	Picture	M1StandLeft M1KickBallLeft 1 667	4627065	0	hit
ex2c3	476	Response	1	4631354	4289
ex2c3	479	Picture	F1StandLeft F1StandLeftBackTurn 2 475	4650898	0	hit
ex2c3	479	Response	2	4654953	4055
ex2c3	482	Picture	F1SitRight F1SitRightBackTurn 2 594	4675730	0	hit
ex2c3	482	Response	2	4681992	6262
ex2c3	485	Picture	M1SitRight M1SitRightBackTurn 2 797	4704730	0	hit
ex2c3	485	Response	2	4708232	3502
ex2c3	488	Picture	F1SitRight F1SitRightBackTurn 2 650	4729729	0	hit
ex2c3	488	Response	2	4733911	4182
ex2c3	491	Picture	F1StandLeft F1StandLeftBackTurn 2 595	4754729	0	hit
ex2c3	491	Response	2	4759431	4702
ex2c3	494	Picture	M1StandLeft M1KickBallLeft 1 693	4781228	0	hit
ex2c3	494	Response	1	4784630	3402
ex2c3	497	Picture	M1SitRight M1SitRightBackTurn 2 590	4805394	0	hit
ex2c3	497	Response	2	4809270	3876
ex2c3	500	Picture	M1SitRight M1TypeRight 1 517	4829394	0	hit
ex2c3	500	Response	1	4833909	4515
ex2c3	503	Picture	F1StandLeft F1StandLeftBackTurn 2 401	4852893	0	hit
ex2c3	503	Response	2	4857349	4456
ex2c3	506	Picture	F1SitLeft F1TypeLeft 1 419	4876393	0	hit
ex2c3	506	Response	1	4879988	3595
ex2c3	509	Picture	M1SitRight M1SitRightBackTurn 2 581	4900559	0	hit
ex2c3	509	Response	2	4904788	4229
ex2c3	512	Picture	F1SitLeft F1TypeLeft 1 549	4925225	0	hit
ex2c3	512	Response	1	4928787	3562
ex2c3	515	Picture	F1SitRight F1TypeRight 1 505	4948724	0	incorrect
ex2c3	515	Response	2	4951587	2863
ex2c3	518	Picture	F1StandLeft F1StandLeftBackTurn 2 621	4987724	0	hit
ex2c3	518	Response	2	4993425	5701
ex2c3	521	Picture	M1SitLeft M1SitLeftBackTurn 2 682	5015223	0	hit
ex2c3	521	Response	2	5020225	5002
ex2c3	524	Picture	M1StandRight M1KickBallRight 1 505	5040222	0	hit
ex2c3	524	Response	1	5043824	3602
ex2c3	527	Picture	M1StandLeft M1KickBallLeft 1 585	5064555	0	hit
ex2c3	527	Response	1	5068464	3909
ex2c3	530	Picture	M1StandLeft M1KickBallLeft 1 503	5088388	0	hit
ex2c3	530	Response	1	5091823	3435
ex2c3	533	Picture	F1StandRight F1StandRightBackTurn 2 469	5111388	0	hit
ex2c3	533	Response	2	5118143	6755
ex2c3	536	Picture	M1SitLeft M1SitLeftBackTurn 2 663	5139554	0	hit
ex2c3	536	Response	2	5144462	4908
ex2c3	539	Picture	F1StandRight F1StandRightBackTurn 2 717	5166553	0	hit
ex2c3	539	Response	2	5171422	4869
ex2c3	542	Picture	M1StandRight M1KickBallRight 1 547	5191719	0	hit
ex2c3	542	Response	1	5196701	4982
ex2c3	545	Picture	M1StandRight M1KickBallRight 1 627	5217885	0	hit
ex2c3	545	Response	1	5223341	5456
ex2c3	548	Picture	M1SitLeft M1SitLeftBackTurn 2 727	5245385	0	hit
ex2c3	548	Response	2	5249740	4355
ex2c3	551	Picture	M1StandRight M1StandRightBackTurn 2 703	5271717	0	hit
ex2c3	551	Response	2	5275979	4262
ex2c3	554	Picture	F1SitRight F1TypeRight 1 417	5295050	0	hit
ex2c3	554	Response	1	5298299	3249
ex2c3	557	Picture	M1StandLeft M1KickBallLeft 1 657	5319716	0	hit
ex2c3	557	Response	1	5323258	3542
ex2c3	560	Picture	F1StandRight F1StandRightBackTurn 2 760	5345716	0	hit
ex2c3	560	Response	2	5350218	4502
ex2c3	563	Picture	M1StandLeft M1StandLeftBackTurn 2 707	5372215	0	hit
ex2c3	563	Response	2	5377977	5762
ex2c3	566	Picture	F1SitRight F1TypeRight 1 601	5398881	0	hit
ex2c3	566	Response	1	5401737	2856
ex2c3	569	Picture	F1StandLeft F1StandLeftBackTurn 2 671	5423381	0	hit
ex2c3	569	Response	2	5427656	4275
ex2c3	572	Picture	F1StandLeft F1KickBallLeft 1 411	5446547	0	hit
ex2c3	572	Response	1	5453656	7109
ex2c3	575	Picture	M1SitLeft M1SitLeftBackTurn 2 604	5474546	0	hit
ex2c3	575	Response	2	5479015	4469
ex2c3	578	Picture	F1StandRight F1KickBallRight 1 476	5498712	0	hit
ex2c3	578	Response	1	5502454	3742
ex2c3	581	Picture	F1SitLeft F1TypeLeft 1 447	5521712	0	incorrect
ex2c3	581	Response	2	5525414	3702
ex2c3	584	Picture	F1SitLeft F1SitLeftBackTurn 2 506	5560378	0	hit
ex2c3	584	Response	2	5565253	4875
ex2c3	587	Picture	F1StandRight F1StandRightBackTurn 2 612	5586211	0	hit
ex2c3	587	Response	2	5590613	4402
ex2c3	590	Picture	M1SitRight M1SitRightBackTurn 2 760	5613043	0	hit
ex2c3	590	Response	2	5616852	3809
ex2c3	593	Picture	F1SitLeft F1TypeLeft 1 558	5637376	0	hit
ex2c3	593	Response	1	5640611	3235
ex2c3	596	Picture	F1SitRight F1TypeRight 1 741	5662875	0	hit
ex2c3	596	Response	1	5665971	3096
ex2c3	599	Picture	M1SitLeft M1TypeLeft 1 464	5685375	0	hit
ex2c3	599	Response	1	5689170	3795
ex2c3	602	Picture	M1StandRight M1KickBallRight 1 637	5710374	0	incorrect
ex2c3	602	Response	2	5713650	3276
ex2c3	605	Picture	M1SitLeft M1TypeLeft 1 562	5749040	0	hit
ex2c3	605	Response	1	5754689	5649
ex2c3	608	Picture	F1SitRight F1TypeRight 1 606	5775706	0	hit
ex2c3	608	Response	1	5779488	3782
ex2c3	611	Picture	F1StandRight F1StandRightBackTurn 2 483	5799206	0	incorrect
ex2c3	611	Response	1	5803168	3962
ex2c3	614	Picture	F1SitLeft F1SitLeftBackTurn 2 664	5839538	0	hit
ex2c3	614	Response	2	5843727	4189
ex2c3	617	Picture	M1StandLeft M1KickBallLeft 1 604	5864704	0	hit
ex2c3	617	Response	1	5868926	4222
ex2c3	620	Picture	M1SitRight M1SitRightBackTurn 2 756	5891370	0	incorrect
ex2c3	620	Response	1	5895406	4036
ex2c3	623	Picture	F1StandRight F1StandRightBackTurn 2 545	5930703	0	hit
ex2c3	623	Response	2	5935965	5262
ex2c3	626	Picture	F1SitLeft F1TypeLeft 1 433	5955202	0	hit
ex2c3	626	Response	1	5960124	4922
ex2c3	629	Picture	M1StandLeft M1KickBallLeft 1 531	5980202	0	hit
ex2c3	629	Response	1	5984284	4082
ex2c3	632	Picture	M1StandRight M1StandRightBackTurn 2 696	6006035	0	hit
ex2c3	632	Response	2	6010284	4249
ex2c3	635	Picture	F1StandRight F1KickBallRight 1 534	6030534	0	incorrect
ex2c3	635	Response	2	6034043	3509
ex2c3	635	Response	1	6035722	1521
ex2c3	638	Picture	F1SitRight F1TypeRight 1 592	6069867	0	hit
ex2c3	638	Response	1	6074282	4415
ex2c3	641	Picture	M1StandRight M1KickBallRight 1 641	6095533	0	hit
ex2c3	641	Response	1	6099961	4428
ex2c3	644	Picture	M1SitLeft M1SitLeftBackTurn 2 556	6120365	0	hit
ex2c3	644	Response	2	6124361	3996
ex2c3	647	Picture	F1StandRight F1StandRightBackTurn 2 602	6145365	0	hit
ex2c3	647	Response	2	6149560	4195
ex2c3	650	Picture	M1SitLeft M1SitLeftBackTurn 2 566	6170198	0	hit
ex2c3	650	Response	2	6174600	4402
ex2c3	653	Picture	F1SitLeft F1TypeLeft 1 421	6193697	0	hit
ex2c3	653	Response	1	6196759	3062
ex2c3	656	Picture	F1StandRight F1StandRightBackTurn 2 619	6217863	0	incorrect
ex2c3	656	Response	1	6222439	4576
ex2c3	659	Picture	F1StandLeft F1StandLeftBackTurn 2 790	6260196	0	hit
ex2c3	659	Response	2	6265718	5522
ex2c3	662	Picture	M1SitLeft M1SitLeftBackTurn 2 584	6286529	0	hit
ex2c3	662	Response	2	6290757	4228
ex2c3	665	Picture	F1StandLeft F1StandLeftBackTurn 2 689	6312528	0	hit
ex2c3	665	Response	2	6316356	3828
ex2c3	668	Picture	F1SitRight F1TypeRight 1 783	6339194	0	hit
ex2c3	668	Response	1	6341956	2762
ex2c3	671	Picture	M1SitLeft M1SitLeftBackTurn 2 553	6362360	0	hit
ex2c3	671	Response	2	6367236	4876
ex2c3	674	Picture	M1StandLeft M1KickBallLeft 1 673	6388860	0	hit
ex2c3	674	Response	1	6392275	3415
ex2c3	677	Picture	M1StandLeft M1StandLeftBackTurn 2 440	6411526	0	hit
ex2c3	677	Response	2	6416754	5228
ex2c3	680	Picture	F1SitRight F1TypeRight 1 665	6438359	0	hit
ex2c3	680	Response	1	6441554	3195
ex2c3	683	Picture	F1StandLeft F1StandLeftBackTurn 2 710	6463525	0	incorrect
ex2c3	683	Response	1	6472673	9148
ex2c3	686	Picture	M1SitRight M1SitRightBackTurn 2 687	6509524	0	incorrect
ex2c3	686	Response	1	6514272	4748
ex2c3	689	Picture	F1SitLeft F1TypeLeft 1 558	6549689	0	hit
ex2c3	689	Response	1	6553231	3542
ex2c3	692	Picture	F1SitRight F1SitRightBackTurn 2 428	6572356	0	hit
ex2c3	692	Response	2	6577151	4795
ex2c3	695	Picture	M1StandRight M1KickBallRight 1 560	6597522	0	hit
ex2c3	695	Response	1	6602590	5068
ex2c3	698	Picture	M1SitRight M1SitRightBackTurn 2 550	6623021	0	hit
ex2c3	698	Response	2	6629070	6049
ex2c3	701	Picture	M1SitRight M1SitRightBackTurn 2 405	6648021	0	hit
ex2c3	701	Response	2	6652509	4488
ex2c3	704	Picture	F1StandLeft F1StandLeftBackTurn 2 532	6672853	0	incorrect
ex2c3	704	Response	1	6676269	3416
ex2c3	707	Picture	F1SitLeft F1TypeLeft 1 788	6714019	0	hit
ex2c3	707	Response	1	6717788	3769
ex2c3	710	Picture	M1StandRight M1KickBallRight 1 627	6738852	0	hit
ex2c3	710	Response	1	6743867	5015
ex2c3	713	Picture	M1StandRight M1KickBallRight 1 415	6763018	0	hit
ex2c3	713	Response	1	6766187	3169
ex2c3	716	Picture	M1SitRight M1TypeRight 1 506	6786184	0	hit
ex2c3	716	Response	1	6789226	3042
ex2c3	719	Picture	M1StandLeft M1KickBallLeft 1 509	6809184	0	hit
ex2c3	719	Response	1	6812186	3002
ex2c3	722	Picture	F1StandLeft F1KickBallLeft 1 684	6834017	0	hit
ex2c3	722	Response	1	6837785	3768
ex2d4	1	Response	3	279882	279717
ex2d4	2	Response	3	352918	72933
ex2d4	5	Picture	M1StandLeft M1KickLeft 1 581	368314	0	incorrect
ex2d4	5	Response	2	382037	13723
ex2d4	8	Picture	F1SitRight F1TypeRight 1 711	418978	0	miss
ex2d4	8	Response	1	456113	16969
ex2d4	11	Picture	M1SitLeft M1TypeLeft 1 734	476309	0	miss
ex2d4	11	Response	1	512910	16436
ex2d4	14	Picture	M1SitRight M1TypeRight 1 687	533139	0	incorrect
ex2d4	14	Response	2	540749	7610
ex2d4	17	Picture	M1StandRight M1StandRightBackTurn 2 606	576637	0	hit
ex2d4	17	Response	2	588907	12270
ex2d4	20	Picture	M1SitLeft M1SitLeftBackTurn 2 544	609136	0	hit
ex2d4	20	Response	2	618906	9770
ex2d4	23	Picture	M1SitLeft M1TypeLeft 1 575	639467	0	hit
ex2d4	23	Response	1	643464	3997
ex2d4	26	Picture	F1StandLeft F1StandLeftBackTurn 2 566	664133	0	hit
ex2d4	26	Response	2	670424	6291
ex2d4	29	Picture	M1StandRight M1StandRightBackTurn 2 528	690465	0	hit
ex2d4	29	Response	2	696663	6198
ex2d4	32	Picture	F1SitLeft F1TypeLeft 1 479	716297	0	hit
ex2d4	32	Response	1	719860	3563
ex2d4	35	Picture	F1StandRight F1StandRightBackTurn 2 430	738962	0	hit
ex2d4	35	Response	2	744259	5297
ex2d4	38	Picture	M1SitLeft M1TypeLeft 1 565	764628	0	hit
ex2d4	38	Response	1	771778	7150
ex2d4	41	Picture	M1StandLeft M1StandLeftBackTurn 2 630	792793	0	hit
ex2d4	41	Response	2	797696	4903
ex2d4	44	Picture	F1SitLeft F1SitLeftBackTurn 2 729	819792	0	hit
ex2d4	44	Response	2	825055	5263
ex2d4	47	Picture	F1SitRight F1SitRightBackTurn 2 663	846457	0	hit
ex2d4	47	Response	2	851134	4677
ex2d4	50	Picture	F1StandLeft F1KickLeft 1 452	870623	0	hit
ex2d4	50	Response	1	876732	6109
ex2d4	53	Picture	M1SitLeft M1TypeLeft 1 688	898455	0	hit
ex2d4	53	Response	1	903931	5476
ex2d4	56	Picture	M1StandRight M1KickRight 1 696	925620	0	hit
ex2d4	56	Response	1	932330	6710
ex2d4	59	Picture	M1StandLeft M1StandLeftBackTurn 2 736	954619	0	hit
ex2d4	59	Response	2	959128	4509
ex2d4	62	Picture	M1SitRight M1SitRightBackTurn 2 594	979951	0	hit
ex2d4	62	Response	2	985367	5416
ex2d4	65	Picture	F1StandRight F1KickRight 1 678	1006949	0	hit
ex2d4	65	Response	1	1010966	4017
ex2d4	68	Picture	M1StandRight M1StandRightBackTurn 2 704	1032948	0	hit
ex2d4	68	Response	2	1037605	4657
ex2d4	71	Picture	F1SitRight F1SitRightBackTurn 2 440	1056947	0	hit
ex2d4	71	Response	2	1062003	5056
ex2d4	74	Picture	M1StandLeft M1StandLeftBackTurn 2 450	1081446	0	hit
ex2d4	74	Response	2	1089122	7676
ex2d4	77	Picture	F1SitLeft F1SitLeftBackTurn 2 487	1108944	0	hit
ex2d4	77	Response	2	1113602	4658
ex2d4	80	Picture	F1SitRight F1SitRightBackTurn 2 592	1134443	0	hit
ex2d4	80	Response	2	1141039	6596
ex2d4	83	Picture	F1SitRight F1SitRightBackTurn 2 458	1160442	0	hit
ex2d4	83	Response	2	1168158	7716
ex2d4	86	Picture	F1SitLeft F1SitLeftBackTurn 2 442	1187440	0	hit
ex2d4	86	Response	2	1195037	7597
ex2d4	89	Picture	M1SitRight M1TypeRight 1 424	1214106	0	hit
ex2d4	89	Response	1	1219036	4930
ex2d4	92	Picture	M1StandLeft M1StandLeftBackTurn 2 566	1239604	0	hit
ex2d4	92	Response	2	1245116	5512
ex2d4	95	Picture	F1StandRight F1KickRight 1 485	1264937	0	hit
ex2d4	95	Response	1	1269513	4576
ex2d4	98	Picture	F1StandLeft F1KickLeft 1 496	1289269	0	hit
ex2d4	98	Response	1	1294713	5444
ex2d4	101	Picture	F1StandLeft F1KickLeft 1 444	1313934	0	hit
ex2d4	101	Response	1	1319431	5497
ex2d4	104	Picture	M1SitRight M1TypeRight 1 567	1340100	0	hit
ex2d4	104	Response	1	1347269	7169
ex2d4	107	Picture	F1SitLeft F1SitLeftBackTurn 2 678	1368931	0	hit
ex2d4	107	Response	2	1375828	6897
ex2d4	110	Picture	F1StandRight F1KickRight 1 612	1396763	0	hit
ex2d4	110	Response	1	1401027	4264
ex2d4	113	Picture	F1StandLeft F1KickLeft 1 517	1421096	0	hit
ex2d4	113	Response	1	1425185	4089
ex2d4	116	Picture	M1StandRight M1StandRightBackTurn 2 421	1444261	0	hit
ex2d4	116	Response	2	1448864	4603
ex2d4	119	Picture	F1StandRight F1KickRight 1 419	1467927	0	hit
ex2d4	119	Response	1	1474463	6536
ex2d4	122	Picture	M1SitRight M1TypeRight 1 767	1497092	0	hit
ex2d4	122	Response	1	1502622	5530
ex2d4	125	Picture	M1SitLeft M1TypeLeft 1 453	1522091	0	hit
ex2d4	125	Response	1	1527260	5169
ex2d4	128	Picture	M1SitLeft M1TypeLeft 1 443	1546589	0	hit
ex2d4	128	Response	1	1552459	5870
ex2d4	131	Picture	M1SitRight M1TypeRight 1 434	1571755	0	hit
ex2d4	131	Response	1	1577259	5504
ex2d4	134	Picture	F1StandLeft F1KickLeft 1 663	1598753	0	hit
ex2d4	134	Response	1	1604057	5304
ex2d4	137	Picture	M1StandLeft M1StandLeftBackTurn 2 697	1625752	0	hit
ex2d4	137	Response	2	1631255	5503
ex2d4	140	Picture	F1SitRight F1TypeRight 1 785	1654084	0	hit
ex2d4	140	Response	1	1658855	4771
ex2d4	143	Picture	F1SitLeft F1SitLeftBackTurn 2 608	1679749	0	hit
ex2d4	143	Response	2	1685493	5744
ex2d4	146	Picture	M1StandLeft M1KickLeft 1 559	1705915	0	hit
ex2d4	146	Response	1	1711091	5176
ex2d4	149	Picture	M1StandLeft M1StandLeftBackTurn 2 583	1731914	0	hit
ex2d4	149	Response	2	1737251	5337
ex2d4	152	Picture	F1StandRight F1KickRight 1 540	1757579	0	hit
ex2d4	152	Response	1	1763009	5430
ex2d4	155	Picture	M1SitLeft M1TypeLeft 1 680	1784578	0	hit
ex2d4	155	Response	1	1790927	6349
ex2d4	158	Picture	M1StandRight M1StandRightBackTurn 2 482	1810576	0	hit
ex2d4	158	Response	2	1816366	5790
ex2d4	161	Picture	M1StandLeft M1StandLeftBackTurn 2 710	1838242	0	hit
ex2d4	161	Response	2	1844446	6204
ex2d4	164	Picture	F1StandLeft F1KickLeft 1 539	1864740	0	hit
ex2d4	164	Response	1	1869324	4584
ex2d4	167	Picture	F1SitRight F1SitRightBackTurn 2 576	1889906	0	hit
ex2d4	167	Response	2	1895562	5656
ex2d4	170	Picture	F1StandRight F1KickRight 1 635	1916904	0	hit
ex2d4	170	Response	1	1923241	6337
ex2d4	173	Picture	M1StandRight M1KickRight 1 446	1942570	0	hit
ex2d4	173	Response	1	1948040	5470
ex2d4	176	Picture	M1SitLeft M1SitLeftBackTurn 2 400	1966902	0	hit
ex2d4	176	Response	2	1972440	5538
ex2d4	179	Picture	F1SitRight F1SitRightBackTurn 2 607	1993401	0	hit
ex2d4	179	Response	2	2000677	7276
ex2d4	182	Picture	F1SitRight F1SitRightBackTurn 2 529	2020733	0	hit
ex2d4	182	Response	2	2027316	6583
ex2d4	185	Picture	M1SitRight M1TypeRight 1 535	2047565	0	hit
ex2d4	185	Response	1	2053314	5749
ex2d4	188	Picture	F1SitRight F1SitRightBackTurn 2 528	2073397	0	hit
ex2d4	188	Response	2	2080193	6796
ex2d4	191	Picture	F1SitLeft F1SitLeftBackTurn 2 579	2100729	0	hit
ex2d4	191	Response	2	2106513	5784
ex2d4	194	Picture	F1StandLeft F1StandLeftBackTurn 2 617	2127561	0	hit
ex2d4	194	Response	2	2135870	8309
ex2d4	197	Picture	F1SitLeft F1SitLeftBackTurn 2 725	2157893	0	hit
ex2d4	197	Response	2	2165070	7177
ex2d4	200	Picture	F1StandRight F1StandRightBackTurn 2 590	2185891	0	hit
ex2d4	200	Response	2	2193628	7737
ex2d4	203	Picture	M1StandRight M1StandRightBackTurn 2 601	2214556	0	hit
ex2d4	203	Response	2	2222746	8190
ex2d4	206	Picture	M1StandRight M1StandRightBackTurn 2 433	2242055	0	hit
ex2d4	206	Response	2	2248425	6370
ex2d4	209	Picture	F1StandLeft F1KickLeft 1 568	2269054	0	hit
ex2d4	209	Response	1	2275064	6010
ex2d4	212	Picture	F1StandLeft F1KickLeft 1 690	2296886	0	hit
ex2d4	212	Response	1	2301063	4177
ex2d4	215	Picture	M1SitRight M1SitRightBackTurn 2 776	2323718	0	hit
ex2d4	215	Response	2	2329781	6063
ex2d4	218	Picture	F1SitLeft F1SitLeftBackTurn 2 573	2350383	0	hit
ex2d4	218	Response	2	2357779	7396
ex2d4	221	Picture	M1SitRight M1TypeRight 1 788	2380548	0	hit
ex2d4	221	Response	1	2385698	5150
ex2d4	224	Picture	M1SitLeft M1TypeLeft 1 679	2407214	0	hit
ex2d4	224	Response	1	2413378	6164
ex2d4	227	Picture	F1StandRight F1KickRight 1 555	2433879	0	hit
ex2d4	227	Response	1	2440577	6698
ex2d4	230	Picture	F1StandRight F1KickRight 1 594	2461378	0	hit
ex2d4	230	Response	1	2468174	6796
ex2d4	233	Picture	M1SitRight M1TypeRight 1 556	2488543	0	hit
ex2d4	233	Response	1	2495934	7391
ex2d4	236	Picture	M1StandRight M1StandRightBackTurn 2 752	2518375	0	hit
ex2d4	236	Response	2	2523291	4916
ex2d4	239	Picture	F1SitLeft F1TypeLeft 1 688	2545040	0	hit
ex2d4	239	Response	1	2550250	5210
ex2d4	242	Picture	M1StandLeft M1StandLeftBackTurn 2 624	2571372	0	hit
ex2d4	242	Response	2	2578649	7277
ex2d4	245	Picture	F1StandLeft F1KickLeft 1 631	2599704	0	hit
ex2d4	245	Response	1	2604729	5025
ex2d4	248	Picture	F1StandLeft F1KickLeft 1 416	2623870	0	hit
ex2d4	248	Response	1	2628966	5096
ex2d4	251	Picture	M1SitLeft M1TypeLeft 1 730	2651035	0	hit
ex2d4	251	Response	1	2657365	6330
ex2d4	254	Picture	M1SitLeft M1TypeLeft 1 652	2678867	0	hit
ex2d4	254	Response	1	2686803	7936
ex2d4	257	Picture	M1SitRight M1TypeRight 1 641	2708032	0	hit
ex2d4	257	Response	1	2714642	6610
ex2d4	260	Picture	M1StandLeft M1StandLeftBackTurn 2 557	2735031	0	hit
ex2d4	260	Response	2	2740161	5130
ex2d4	263	Picture	F1SitRight F1SitRightBackTurn 2 642	2761363	0	hit
ex2d4	263	Response	2	2768639	7276
ex2d4	266	Picture	M1StandLeft M1StandLeftBackTurn 2 593	2789361	0	hit
ex2d4	266	Response	2	2796719	7358
ex2d4	269	Picture	M1SitLeft M1TypeLeft 1 697	2818527	0	hit
ex2d4	269	Response	1	2825198	6671
ex2d4	272	Picture	M1SitRight M1TypeRight 1 733	2847525	0	hit
ex2d4	272	Response	1	2853275	5750
ex2d4	275	Picture	F1StandLeft F1KickLeft 1 600	2874191	0	hit
ex2d4	275	Response	1	2879034	4843
ex2d4	278	Picture	F1StandLeft F1StandLeftBackTurn 2 672	2900689	0	hit
ex2d4	278	Response	2	2906232	5543
ex2d4	281	Picture	M1SitRight M1TypeRight 1 516	2926355	0	hit
ex2d4	281	Response	1	2932712	6357
ex2d4	284	Picture	M1StandRight M1StandRightBackTurn 2 509	2952687	0	hit
ex2d4	284	Response	2	2959190	6503
ex2d4	287	Picture	F1SitRight F1SitRightBackTurn 2 687	2981019	0	hit
ex2d4	287	Response	2	2987828	6809
ex2d4	290	Picture	F1StandRight F1KickRight 1 433	3007017	0	hit
ex2d4	290	Response	1	3012147	5130
ex2d4	293	Picture	M1SitRight M1TypeRight 1 461	3031516	0	hit
ex2d4	293	Response	1	3037426	5910
ex2d4	296	Picture	M1StandLeft M1StandLeftBackTurn 2 593	3058182	0	hit
ex2d4	296	Response	2	3064546	6364
ex2d4	299	Picture	F1SitLeft F1SitLeftBackTurn 2 705	3086514	0	hit
ex2d4	299	Response	2	3092705	6191
ex2d4	302	Picture	M1StandLeft M1StandLeftBackTurn 2 759	3115179	0	hit
ex2d4	302	Response	2	3122222	7043
ex2d4	305	Picture	M1SitLeft M1TypeLeft 1 746	3144511	0	hit
ex2d4	305	Response	1	3149022	4511
ex2d4	308	Picture	F1StandRight F1KickRight 1 545	3169343	0	hit
ex2d4	308	Response	1	3173819	4476
ex2d4	311	Picture	F1StandRight F1StandRightBackTurn 2 400	3192675	0	hit
ex2d4	311	Response	2	3198538	5863
ex2d4	314	Picture	F1SitLeft F1TypeLeft 1 566	3219174	0	hit
ex2d4	314	Response	1	3223657	4483
ex2d4	317	Picture	F1SitLeft F1SitLeftBackTurn 2 464	3243006	0	hit
ex2d4	317	Response	2	3247897	4891
ex2d4	320	Picture	M1StandRight M1KickRight 1 719	3270005	0	hit
ex2d4	320	Response	1	3275974	5969
ex2d4	323	Picture	M1StandRight M1StandRightBackTurn 2 530	3296003	0	hit
ex2d4	323	Response	2	3301413	5410
ex2d4	326	Picture	F1SitLeft F1SitLeftBackTurn 2 524	3321502	0	hit
ex2d4	326	Response	2	3327652	6150
ex2d4	329	Picture	M1SitLeft M1SitLeftBackTurn 2 491	3347334	0	hit
ex2d4	329	Response	2	3354772	7438
ex2d4	332	Picture	F1StandRight F1KickRight 1 467	3374333	0	hit
ex2d4	332	Response	1	3379809	5476
ex2d4	335	Picture	F1SitRight F1TypeRight 1 684	3401498	0	hit
ex2d4	335	Response	1	3406609	5111
ex2d4	338	Picture	F1SitRight F1SitRightBackTurn 2 593	3427330	0	hit
ex2d4	338	Response	2	3432926	5596
ex2d4	341	Picture	F1SitRight F1SitRightBackTurn 2 710	3454829	0	hit
ex2d4	341	Response	2	3461006	6177
ex2d4	344	Picture	M1StandRight M1StandRightBackTurn 2 459	3480494	0	hit
ex2d4	344	Response	2	3493884	13390
ex2d4	347	Picture	M1SitRight M1SitRightBackTurn 2 567	3514492	0	hit
ex2d4	347	Response	2	3520843	6351
ex2d4	350	Picture	F1StandLeft F1KickLeft 1 696	3542658	0	hit
ex2d4	350	Response	1	3546601	3943
ex2d4	353	Picture	F1SitLeft F1SitLeftBackTurn 2 644	3567823	0	hit
ex2d4	353	Response	2	3573480	5657
ex2d4	356	Picture	M1StandRight M1StandRightBackTurn 2 549	3593822	0	hit
ex2d4	356	Response	2	3601638	7816
ex2d4	359	Picture	F1StandRight F1KickRight 1 564	3621987	0	hit
ex2d4	359	Response	1	3627797	5810
ex2d4	362	Picture	M1StandLeft M1KickLeft 1 467	3647319	0	hit
ex2d4	362	Response	1	3652116	4797
ex2d4	365	Picture	M1SitLeft M1TypeLeft 1 450	3671485	0	hit
ex2d4	365	Response	1	3678276	6791
ex2d4	368	Picture	F1StandRight F1KickRight 1 577	3698817	0	hit
ex2d4	368	Response	1	3704834	6017
ex2d4	371	Picture	F1SitRight F1SitRightBackTurn 2 433	3724149	0	hit
ex2d4	371	Response	2	3729632	5483
ex2d4	374	Picture	M1StandRight M1StandRightBackTurn 2 501	3749481	0	hit
ex2d4	374	Response	2	3758350	8869
ex2d4	377	Picture	F1StandRight F1KickRight 1 599	3779146	0	hit
ex2d4	377	Response	1	3785069	5923
ex2d4	380	Picture	F1StandRight F1KickRight 1 628	3806145	0	hit
ex2d4	380	Response	1	3811709	5564
ex2d4	383	Picture	F1StandLeft F1KickLeft 1 609	3832643	0	hit
ex2d4	383	Response	1	3837787	5144
ex2d4	386	Picture	M1SitLeft M1TypeLeft 1 587	3858476	0	hit
ex2d4	386	Response	1	3864665	6189
ex2d4	389	Picture	F1StandLeft F1KickLeft 1 682	3886307	0	hit
ex2d4	389	Response	1	3892424	6117
ex2d4	392	Picture	M1StandLeft M1KickLeft 1 410	3911306	0	hit
ex2d4	392	Response	1	3917863	6557
ex2d4	395	Picture	M1StandLeft M1StandLeftBackTurn 2 715	3939805	0	hit
ex2d4	395	Response	2	3945541	5736
ex2d4	398	Picture	F1SitLeft F1SitLeftBackTurn 2 708	3967470	0	hit
ex2d4	398	Response	2	3974500	7030
ex2d4	401	Picture	F1SitLeft F1TypeLeft 1 453	3993969	0	hit
ex2d4	401	Response	1	4000259	6290
ex2d4	404	Picture	F1SitLeft F1SitLeftBackTurn 2 463	4019634	0	hit
ex2d4	404	Response	2	4025537	5903
ex2d4	407	Picture	F1SitLeft F1SitLeftBackTurn 2 580	4046133	0	hit
ex2d4	407	Response	2	4052657	6524
ex2d4	410	Picture	F1StandLeft F1KickLeft 1 465	4072132	0	hit
ex2d4	410	Response	1	4077455	5323
ex2d4	413	Picture	M1SitLeft M1SitLeftBackTurn 2 471	4097130	0	hit
ex2d4	413	Response	2	4102653	5523
ex2d4	416	Picture	M1StandRight M1KickRight 1 759	4125129	0	hit
ex2d4	416	Response	1	4130572	5443
ex2d4	419	Picture	F1StandRight F1StandRightBackTurn 2 593	4151294	0	hit
ex2d4	419	Response	2	4156012	4718
ex2d4	422	Picture	F1StandRight F1KickRight 1 496	4175793	0	hit
ex2d4	422	Response	1	4181291	5498
ex2d4	425	Picture	F1SitLeft F1SitLeftBackTurn 2 554	4201792	0	hit
ex2d4	425	Response	2	4207530	5738
ex2d4	428	Picture	F1StandLeft F1StandLeftBackTurn 2 463	4226957	0	hit
ex2d4	428	Response	2	4234327	7370
ex2d4	431	Picture	F1SitRight F1SitRightBackTurn 2 767	4256956	0	hit
ex2d4	431	Response	2	4262646	5690
ex2d4	434	Picture	M1StandRight M1StandRightBackTurn 2 630	4283788	0	hit
ex2d4	434	Response	2	4291604	7816
ex2d4	437	Picture	M1StandLeft M1StandLeftBackTurn 2 665	4312953	0	hit
ex2d4	437	Response	2	4320403	7450
ex2d4	440	Picture	M1SitRight M1TypeRight 1 588	4341118	0	hit
ex2d4	440	Response	1	4345922	4804
ex2d4	443	Picture	M1SitLeft M1TypeLeft 1 409	4364784	0	hit
ex2d4	443	Response	1	4371440	6656
ex2d4	446	Picture	M1StandLeft M1StandLeftBackTurn 2 786	4394282	0	hit
ex2d4	446	Response	2	4399679	5397
ex2d4	449	Picture	M1SitRight M1SitRightBackTurn 2 710	4421614	0	hit
ex2d4	449	Response	2	4428878	7264
ex2d4	452	Picture	M1SitLeft M1TypeLeft 1 624	4449946	0	hit
ex2d4	452	Response	1	4455116	5170
ex2d4	455	Picture	F1StandLeft F1KickLeft 1 671	4476778	0	hit
ex2d4	455	Response	1	4482235	5457
ex2d4	458	Picture	M1StandRight M1StandRightBackTurn 2 467	4501777	0	hit
ex2d4	458	Response	2	4508315	6538
ex2d4	461	Picture	M1SitRight M1TypeRight 1 511	4528276	0	hit
ex2d4	461	Response	1	4535193	6917
ex2d4	464	Picture	M1SitRight M1TypeRight 1 664	4556608	0	hit
ex2d4	464	Response	1	4561671	5063
ex2d4	467	Picture	M1StandRight M1StandRightBackTurn 2 670	4583273	0	hit
ex2d4	467	Response	2	4590790	7517
ex2d4	470	Picture	F1SitRight F1TypeRight 1 421	4609939	0	hit
ex2d4	470	Response	1	4615510	5571
ex2d4	473	Picture	F1SitRight F1SitRightBackTurn 2 512	4635437	0	hit
ex2d4	473	Response	2	4641347	5910
ex2d4	476	Picture	M1StandLeft M1StandLeftBackTurn 2 715	4663269	0	hit
ex2d4	476	Response	2	4670386	7117
ex2d4	479	Picture	F1SitRight F1SitRightBackTurn 2 685	4692101	0	hit
ex2d4	479	Response	2	4698705	6604
ex2d4	482	Picture	M1SitRight M1TypeRight 1 799	4721433	0	hit
ex2d4	482	Response	1	4727504	6071
ex2d4	485	Picture	F1StandRight F1KickRight 1 702	4749432	0	hit
ex2d4	485	Response	1	4755581	6149
ex2d4	488	Picture	M1SitRight M1TypeRight 1 737	4777764	0	hit
ex2d4	488	Response	1	4784060	6296
ex2d4	491	Picture	F1StandRight F1StandRightBackTurn 2 510	4803929	0	hit
ex2d4	491	Response	2	4810139	6210
ex2d4	494	Picture	F1SitLeft F1SitLeftBackTurn 2 737	4832428	0	hit
ex2d4	494	Response	2	4839179	6751
ex2d4	497	Picture	M1SitLeft M1TypeLeft 1 500	4859093	0	hit
ex2d4	497	Response	1	4864936	5843
ex2d4	500	Picture	F1SitLeft F1TypeLeft 1 690	4886758	0	hit
ex2d4	500	Response	1	4892616	5858
ex2d4	503	Picture	F1SitRight F1SitRightBackTurn 2 453	4912090	0	hit
ex2d4	503	Response	2	4918133	6043
ex2d4	506	Picture	M1SitRight M1SitRightBackTurn 2 463	4937589	0	hit
ex2d4	506	Response	2	4943572	5983
ex2d4	509	Picture	F1StandLeft F1KickLeft 1 683	4965254	0	hit
ex2d4	509	Response	1	4969891	4637
ex2d4	512	Picture	F1SitRight F1SitRightBackTurn 2 646	4991086	0	hit
ex2d4	512	Response	2	4997409	6323
ex2d4	515	Picture	F1SitLeft F1SitLeftBackTurn 2 790	5020252	0	hit
ex2d4	515	Response	2	5027009	6757
ex2d4	518	Picture	M1StandRight M1StandRightBackTurn 2 514	5046917	0	hit
ex2d4	518	Response	2	5053727	6810
ex2d4	521	Picture	M1SitLeft M1TypeLeft 1 588	5074416	0	hit
ex2d4	521	Response	1	5085325	10909
ex2d4	524	Picture	M1StandLeft M1StandLeftBackTurn 2 640	5106581	0	hit
ex2d4	524	Response	2	5112765	6184
ex2d4	527	Picture	M1SitLeft M1TypeLeft 1 754	5135246	0	hit
ex2d4	527	Response	1	5139802	4556
ex2d4	530	Picture	F1SitRight F1SitRightBackTurn 2 451	5159245	0	hit
ex2d4	530	Response	2	5165801	6556
ex2d4	533	Picture	M1StandLeft M1StandLeftBackTurn 2 780	5188410	0	hit
ex2d4	533	Response	2	5195160	6750
ex2d4	536	Picture	F1StandLeft F1StandLeftBackTurn 2 591	5215909	0	hit
ex2d4	536	Response	2	5223160	7251
ex2d4	539	Picture	M1SitLeft M1TypeLeft 1 583	5243907	0	hit
ex2d4	539	Response	1	5248917	5010
ex2d4	542	Picture	F1StandRight F1KickRight 1 725	5271073	0	incorrect
ex2d4	542	Response	2	5276036	4963
ex2d4	545	Picture	F1StandLeft F1KickLeft 1 768	5313571	0	hit
ex2d4	545	Response	1	5318835	5264
ex2d4	548	Picture	F1StandLeft F1KickLeft 1 645	5340069	0	hit
ex2d4	548	Response	1	5345714	5645
ex2d4	551	Picture	F1SitLeft F1SitLeftBackTurn 2 698	5367401	0	hit
ex2d4	551	Response	2	5372831	5430
ex2d4	554	Picture	F1StandRight F1KickRight 1 478	5392400	0	hit
ex2d4	554	Response	1	5398110	5710
ex2d4	557	Picture	M1SitLeft M1SitLeftBackTurn 2 556	5418565	0	hit
ex2d4	557	Response	2	5424188	5623
ex2d4	560	Picture	M1StandLeft M1KickLeft 1 523	5444231	0	hit
ex2d4	560	Response	1	5449307	5076
ex2d4	563	Picture	M1StandRight M1KickRight 1 510	5469230	0	hit
ex2d4	563	Response	1	5474746	5516
ex2d4	566	Picture	F1SitRight F1TypeRight 1 769	5497395	0	hit
ex2d4	566	Response	1	5503065	5670
ex2d4	569	Picture	M1StandLeft M1StandLeftBackTurn 2 539	5523394	0	hit
ex2d4	569	Response	2	5528823	5429
ex2d4	572	Picture	M1StandLeft M1StandLeftBackTurn 2 745	5551059	0	hit
ex2d4	572	Response	2	5556742	5683
ex2d4	575	Picture	M1SitRight M1TypeRight 1 710	5578724	0	hit
ex2d4	575	Response	1	5583301	4577
ex2d4	578	Picture	M1StandRight M1StandRightBackTurn 2 428	5602390	0	hit
ex2d4	578	Response	2	5607859	5469
ex2d4	581	Picture	F1StandLeft F1KickLeft 1 782	5630388	0	hit
ex2d4	581	Response	1	5635058	4670
ex2d4	584	Picture	F1SitRight F1SitRightBackTurn 2 499	5654887	0	hit
ex2d4	584	Response	2	5660097	5210
ex2d4	587	Picture	M1StandRight M1StandRightBackTurn 2 617	5681219	0	hit
ex2d4	587	Response	2	5688175	6956
ex2d4	590	Picture	M1StandRight M1StandRightBackTurn 2 597	5708884	0	hit
ex2d4	590	Response	2	5714734	5850
ex2d4	593	Picture	M1SitRight M1TypeRight 1 610	5735716	0	hit
ex2d4	593	Response	1	5740813	5097
ex2d4	596	Picture	M1SitRight M1TypeRight 1 797	5763548	0	hit
ex2d4	596	Response	1	5768733	5185
ex2d4	599	Picture	F1SitLeft F1SitLeftBackTurn 2 454	5788214	0	hit
ex2d4	599	Response	2	5794090	5876
ex2d4	602	Picture	F1StandRight F1KickRight 1 562	5814546	0	hit
ex2d4	602	Response	1	5819930	5384
ex2d4	605	Picture	M1StandRight M1StandRightBackTurn 2 509	5839878	0	hit
ex2d4	605	Response	2	5845768	5890
ex2d4	608	Picture	F1SitRight F1TypeRight 1 546	5866043	0	hit
ex2d4	608	Response	1	5871448	5405
ex2d4	611	Picture	M1StandLeft M1StandLeftBackTurn 2 601	5892375	0	hit
ex2d4	611	Response	2	5898725	6350
ex2d4	614	Picture	F1StandLeft F1KickLeft 1 539	5919041	0	hit
ex2d4	614	Response	1	5924084	5043
ex2d4	617	Picture	M1SitRight M1TypeRight 1 515	5944039	0	hit
ex2d4	617	Response	1	5949283	5244
ex2d4	620	Picture	F1SitLeft F1SitLeftBackTurn 2 477	5968872	0	hit
ex2d4	620	Response	2	5974081	5209
ex2d4	623	Picture	F1StandLeft F1StandLeftBackTurn 2 559	5994537	0	hit
ex2d4	623	Response	2	6000480	5943
ex2d4	626	Picture	M1StandLeft M1StandLeftBackTurn 2 682	6022036	0	hit
ex2d4	626	Response	2	6028399	6363
ex2d4	629	Picture	F1SitRight F1SitRightBackTurn 2 736	6050701	0	hit
ex2d4	629	Response	2	6056399	5698
ex2d4	632	Picture	M1StandLeft M1StandLeftBackTurn 2 511	6076366	0	hit
ex2d4	632	Response	2	6082396	6030
ex2d4	635	Picture	F1StandRight F1KickRight 1 596	6103198	0	hit
ex2d4	635	Response	1	6107675	4477
ex2d4	638	Picture	F1SitLeft F1SitLeftBackTurn 2 595	6128364	0	hit
ex2d4	638	Response	2	6133835	5471
ex2d4	641	Picture	F1SitLeft F1SitLeftBackTurn 2 512	6153696	0	hit
ex2d4	641	Response	2	6159992	6296
ex2d4	644	Picture	M1StandRight M1KickRight 1 455	6179361	0	hit
ex2d4	644	Response	1	6185191	5830
ex2d4	647	Picture	F1StandLeft F1KickLeft 1 431	6204360	0	hit
ex2d4	647	Response	1	6209031	4671
ex2d4	650	Picture	F1SitRight F1SitRightBackTurn 2 620	6230192	0	hit
ex2d4	650	Response	2	6235828	5636
ex2d4	653	Picture	M1SitRight M1TypeRight 1 432	6254857	0	hit
ex2d4	653	Response	1	6260387	5530
ex2d4	656	Picture	M1SitLeft M1TypeLeft 1 664	6281856	0	hit
ex2d4	656	Response	1	6287586	5730
ex2d4	659	Picture	M1StandLeft M1KickLeft 1 634	6308855	0	hit
ex2d4	659	Response	1	6315825	6970
ex2d4	662	Picture	M1SitLeft M1TypeLeft 1 480	6335354	0	hit
ex2d4	662	Response	1	6341983	6629
ex2d4	665	Picture	M1SitRight M1SitRightBackTurn 2 493	6361686	0	hit
ex2d4	665	Response	2	6367342	5656
ex2d4	668	Picture	F1SitRight F1SitRightBackTurn 2 475	6387018	0	hit
ex2d4	668	Response	2	6392621	5603
ex2d4	671	Picture	M1StandRight M1StandRightBackTurn 2 557	6413016	0	hit
ex2d4	671	Response	2	6420779	7763
ex2d4	674	Picture	F1StandRight F1KickRight 1 429	6439848	0	hit
ex2d4	674	Response	1	6445499	5651
ex2d4	677	Picture	M1SitLeft M1TypeLeft 1 689	6467180	0	hit
ex2d4	677	Response	1	6474697	7517
ex2d4	680	Picture	F1StandLeft F1KickLeft 1 735	6497012	0	hit
ex2d4	680	Response	1	6501255	4243
ex2d4	683	Picture	M1StandRight M1StandRightBackTurn 2 786	6524011	0	hit
ex2d4	683	Response	2	6528934	4923
ex2d4	686	Picture	M1StandRight M1StandRightBackTurn 2 720	6551010	0	hit
ex2d4	686	Response	2	6557253	6243
ex2d4	689	Picture	F1StandRight F1KickRight 1 475	6576842	0	hit
ex2d4	689	Response	1	6581411	4569
ex2d4	692	Picture	M1StandLeft M1StandLeftBackTurn 2 570	6602007	0	hit
ex2d4	692	Response	2	6607650	5643
ex2d4	695	Picture	M1SitLeft M1TypeLeft 1 594	6628339	0	hit
ex2d4	695	Response	1	6633569	5230
ex2d4	698	Picture	M1SitRight M1TypeRight 1 407	6652505	0	hit
ex2d4	698	Response	1	6657807	5302
ex2d4	701	Picture	F1SitLeft F1SitLeftBackTurn 2 773	6680337	0	hit
ex2d4	701	Response	2	6685246	4909
ex2d4	704	Picture	F1StandLeft F1KickLeft 1 725	6707335	0	hit
ex2d4	704	Response	1	6711726	4391
ex2d4	707	Picture	F1StandRight F1KickRight 1 466	6731334	0	hit
ex2d4	707	Response	1	6736284	4950
ex2d4	710	Picture	M1SitLeft M1SitLeftBackTurn 2 430	6755333	0	hit
ex2d4	710	Response	2	6760523	5190
ex2d4	713	Picture	F1StandRight F1StandRightBackTurn 2 577	6781165	0	hit
ex2d4	713	Response	2	6787401	6236
ex2d4	716	Picture	M1SitRight M1TypeRight 1 746	6809664	0	hit
ex2d4	716	Response	1	6814840	5176
ex2d4	719	Picture	F1SitLeft F1TypeLeft 1 460	6834329	0	hit
ex2d4	719	Response	1	6841719	7390
ex2d4	722	Picture	F1SitRight F1SitRightBackTurn 2 744	6863994	0	hit
ex2d4	722	Response	2	6869237	5243
ex2a5	1	Response	3	577994	577828
ex2a5	2	Response	3	613991	35848
ex2a5	5	Picture	F1SitRight F1TypeRight 1 735	631141	0	miss
ex2a5	8	Picture	F1StandLeft F1StandLeftBackTurn 2 731	688305	0	hit
ex2a5	8	Response	2	690228	1923
ex2a5	11	Picture	F1StandLeft F1StandLeftBackTurn 2 566	710804	0	hit
ex2a5	11	Response	2	714147	3343
ex2a5	14	Picture	M1SitLeft M1SitLeftBackTurn 2 716	736303	0	hit
ex2a5	14	Response	2	754627	18324
ex2a5	17	Picture	M1StandRight M1KickBallRight 1 434	773968	0	hit
ex2a5	17	Response	1	781025	7057
ex2a5	20	Picture	F1SitRight F1TypeRight 1 486	800801	0	hit
ex2a5	20	Response	1	805904	5103
ex2a5	23	Picture	M1StandRight M1KickBallRight 1 712	827800	0	hit
ex2a5	23	Response	1	830784	2984
ex2a5	26	Picture	M1StandLeft M1KickBallLeft 1 606	851799	0	hit
ex2a5	26	Response	1	854222	2423
ex2a5	29	Picture	F1SitLeft F1TypeLeft 1 757	876631	0	hit
ex2a5	29	Response	1	881741	5110
ex2a5	32	Picture	F1SitLeft F1TypeLeft 1 499	901630	0	hit
ex2a5	32	Response	1	904300	2670
ex2a5	35	Picture	M1StandRight M1KickBallRight 1 493	924129	0	incorrect
ex2a5	35	Response	2	927019	2890
ex2a5	38	Picture	F1SitRight F1SitRightBackTurn 2 689	963794	0	incorrect
ex2a5	38	Response	1	970057	6263
ex2a5	41	Picture	M1SitLeft M1SitLeftBackTurn 2 766	1007626	0	incorrect
ex2a5	41	Response	1	1013817	6191
ex2a5	44	Picture	M1SitRight M1SitRightBackTurn 2 472	1048457	0	incorrect
ex2a5	44	Response	1	1065733	17276
ex2a5	47	Picture	F1StandLeft F1KickBallLeft 1 605	1101622	0	hit
ex2a5	47	Response	1	1113411	11789
ex2a5	50	Picture	F1StandRight F1StandRightBackTurn 2 414	1132287	0	hit
ex2a5	50	Response	2	1143970	11683
ex2a5	53	Picture	M1SitLeft M1SitLeftBackTurn 2 784	1166786	0	hit
ex2a5	53	Response	2	1171729	4943
ex2a5	56	Picture	F1SitRight F1TypeRight 1 709	1193618	0	hit
ex2a5	56	Response	1	1200689	7071
ex2a5	59	Picture	M1StandLeft M1KickBallLeft 1 646	1221950	0	hit
ex2a5	59	Response	1	1230527	8577
ex2a5	62	Picture	M1StandLeft M1KickBallLeft 1 543	1250783	0	hit
ex2a5	62	Response	1	1253167	2384
ex2a5	65	Picture	F1StandRight F1KickBallRight 1 448	1272615	0	hit
ex2a5	65	Response	1	1275405	2790
ex2a5	68	Picture	F1StandLeft F1StandLeftBackTurn 2 558	1295781	0	incorrect
ex2a5	68	Response	1	1297965	2184
ex2a5	71	Picture	F1StandRight F1StandRightBackTurn 2 779	1335613	0	incorrect
ex2a5	71	Response	1	1346202	10589
ex2a5	74	Picture	F1SitLeft F1TypeLeft 1 719	1383277	0	hit
ex2a5	74	Response	1	1389080	5803
ex2a5	77	Picture	M1SitLeft M1TypeLeft 1 424	1408276	0	hit
ex2a5	77	Response	1	1417960	9684
ex2a5	80	Picture	M1StandRight M1StandRightBackTurn 2 773	1440608	0	hit
ex2a5	80	Response	2	1452038	11430
ex2a5	83	Picture	F1StandRight F1StandRightBackTurn 2 472	1471607	0	hit
ex2a5	83	Response	2	1476037	4430
[truncated: 25,168 more rows]

## Sheet: Ex1b questionnaire data
Participant	Counterbalance	Gender	Age	Handedness	AQ Score	How much does John like the computer?	How much does John like the ball?	How much does Claire like the computer?	How much does Claire like the ball?		How much does John interact with the computer?	How much does Johninteract with the ball?	How much does Claire interact with the computer?	How much does Claire interact with the ball?	How easy did you find the task?	Did you find one actor easier to identify?	Did you find one action/object easier to identify?	Did you notice anything unusual?	Did you notice any patterns?	Additional comments
ex2a1	A	1	19	1	19	2	2	2	2						8		football - larger action (using large proportion of body)	no	no
ex2b2	B	1	19	1	18						2	-1	2	3	7	female	turning away from computer	no	no
ex2c3	A	1	18	1	23						-2	2	2	1	7	no	interacting with compter	no	no
ex2d4	B	1	34	1	13	-1	3	1	2						8	female	bal kicking	no	no
ex2a5	A	1	21	1	25	2	3	2	-1						10	yes female	yes female	no	no	Did not complete task
ex2b6	B	1	18	1	14						3	2	3	2	9	the man	the computer	no	no
ex2c7	A	1	19	1	15						-2	2	3	-2	8	female	computer	no	no
ex2d8	B	1	18	1	21	-1	3	3	-1						8	yes the girl	kicking the ball	no	no
ex2a9	A	1	18	1	15	-1	2	2	-2						5	no, they both did something different the next time or repetivively did the same action	the computer as was easy to tell as their back turned away from the screen	no	nope! Got confusing to keep track off - went through periods of several up keys and then several down keys
ex2b10	B	2	19	1	9						2	3	2	4	6		ball kick	no	no
ex2c11	A	1	19	1	19						-2	3	3	-3	9	yes, the woman	yes, the computer	no	no
ex2d12	B	1	21	1	26	3	-2	1	4						7	I found the man easier in the computer picture scenario	I found the reaching for the mouse the easiest to identify	no	no
ex2a13	A	2	18	1	32	1	1	1	1						4	the man	using the comouter	no	no
ex2b14	B	2	18	1	9						3	2	3	2	7	not really	I can't say	their faces seemed familiar, but I didn't know who they were	I noticed that every little while when the stimulus was presented in an unfamiliar way (different from the 5 or so before) I would recognise the actor but would press the wront key by mistake
ex2c15	A	1	19	1	13						2	3	-1	-2	7	male	football - larger action (using large proportion of body)	no	no
ex2d16	B	1	27	1	15	2	4	2	2						10	no	no	no	no
ex2a17	A	1	18	1	15	-3	3	3	-3						9	both were quite easy	computer, because more obvious movement	no	girl had more itneractions with computer on the right and ball on the left
ex2b18	B	1	19	1																Technical issue prevented task completion
ex2c19	A	2	18	1	11						2	1	3	-2	8	female	turning away from the ball	no	no
ex2d20	B	1	18	1	14	2	-2	2	-1						7	easiest to identify when the male turned away form the ball	easiest to identify when the male turned away form the ball	towards the end they got bigger and more defined/detailed	male disliked ball more times than female
ex2a21	A	1	18	1	12	1	1	1	1						7	no	ball	didn't really interact with ball	no
ex2b22	B	1	18	1	20						1	1	1	1	10	no	no	no	no
ex2c23	A	1	19	1	16						1	-1	-1	2	6	no	ball	no	no
ex2d24	B	1	18	2	12	-1	2	3	1						9	female	the ball was easier to identify	don't think so	yes, fairly often would have a repeated row of interaction or interaction then wold swap over
ex2a25	A	2	22	1	11	2	1	3	2						7	n/a	using the computer	n/a	no
ex2b26	B	1	18	1	19						2	2	1	3	7	no	football	no	no
ex2c27	A	1	18	1	16						2	3	4	2	10	the woman	computer action	no	it'd be several no interactions all in a row, followed by a few interactions
ex2d28	B	1	20	2	23	-1	1	-1	1						6		ball	no	no
ex2a29	A	1	18	1	21	3	3	3	3						8	no	computer action	no	no
ex2b30	B	1	23	1	18						2	1	2	-1	8	no don't think so	sitting down images	no	I felt I was quicker on both sitting, then bth shown standing..etc.??
ex2c31	A	1	19	1	18						2	3	3	2	6	no both were more or less the same	yes the man interacting with the ball	no	no
ex2d32	B	1	19	1	17	1	1	1	1						8	no	ball	no	no
ex2a33	A	1	18	1	13	-2	3	2	-1						9
ex2b34	B	1	19	1	18						2	-1	-1	-2	9		ball	no	no
ex2c35	A	2	20	1	16						-2	4	3	-2	10	no	yes the computer	no	no it seemed random
ex2d36	B	1	22	2	26	2	-2	3	3						5	the female	the ball kick	no	no
ex2a37	A	1	19	1	22	-3	3	3	-3						9	male	ball	no	male more often itneracted wth the ball than female, who interacted more with the computer than the male
ex2b38	B	1	18	2	21						2	-1	1	3	9	female	female interacting with ball	no	no
ex2c39	A	1	19	1	16						1	3	3	-1	4	female	n/a	no	no
ex2d40	B	1	18	1	12	-2	-3	3	2						9	the female	interacting with the ball	no	no
ex2a41	A	1	18	1	15	-3	2	3	-2						9	male character	computer	they would alternate sides	no
ex2b42	B	1	18	1	9						2	-2	2	3	7	woman	no	no	no
ex2c43	A	1	22	1	23						2	3	3	2	8	no	no	turning not always ended with interaction in ball situation	no
ex2d44	B	1	19	1	24	3	3	1	-1						6	male	computer	no	the male seemed happier before he interacted with the objects than when he turned away
ex2a45	A	1	18	1	10	-2	3	2	-1						9	yes - the male actor	the ball kick	no	no
ex2b46	B	1	22	1	21						2	1	-1	3	7	male	computer	no	no
ex2c47	A	1	20	1	16						2	3	1	1	6	yes, male	yes, the ball	no	no
ex2d48	B	1	20	1	23	3	-2	2	3						5	female	computer	no	no
ex2a49	A	1	20	1	22	3	2	3	1						10	no	no	no	they turned away from the object more than face it
ex2b50	B	1	18	1	4						2	-1	3	4	9	woman because hand movement was more obvious	no	no	no
ex2c51	A	1	18	1	20						-1	2	3	-2	4	the female	the computer	no	no
ex2d52	B	1	20	1	16	1	-1	2	-1						8	no - it was just a person to me	computer was slightly easier than ball	no	no
ex2a53	A	1	18	2	12	-1	2	3	-1						9	no	computer	no	no
ex2b54	B	1	47	1	11						2	1	3	2	6	no	identifying the computer interact was easier	no	no
ex2c55	A	2	19	1	21						-1	2	3	-1	4	female	female with computer	no	no
ex2d56	B	1	19	2	20	2	2	2	3						9	female	facing object interacting	did the imaged get larger (the white space around the images)	no
ex2a57	A	2	45	1	17	-2	3	3	-2						10	neither really when I became aware of the actions	computer was a whole lot easier	I was a little perplexed originally by the female with the ball as t my depth percption she seemed to turn towards the ball	none at all, it seemed quite random

## Sheet: Ex2 computer task data
Subject	Trial	Procedure[Block]	FemaleScale.RESP	FemaleScale.RT	MaleScale.RESP	MaleScale.RT	Order	Subtrial	ActionandHyp.ACC	ActionandHyp.RESP	ActionandHyp.RT	ActorCode	CorrectKey	Facing	FrequentEvent	Image1	Image2	ObjectCode	Running[SubTrial]	Utilise
1	1	Counter1	2	7709	1	5444	3	1	1	1	614	2	1	1	2	F1 Stand Left.jpg	F1 Stand Left Back Turn.jpg	1	FemaleTypes	0
1	2	Counter1	2	7709	1	5444	3	2	1	2	456	2	2	2	2	F1 Sit Right.jpg	F1 Type Right.jpg	2	FemaleTypes	1
1	3	Counter1	2	7709	1	5444	3	3	1	2	616	1	2	2	2	M1 Stand Right.jpg	M1 Kick the Ball Right.jpg	1	FemaleTypes	1
1	4	Counter1	2	7709	1	5444	3	4	1	1	547	2	1	2	2	F1 Stand Right.jpg	F1 Stand Right Back Turn.jpg	1	FemaleTypes	0
1	5	Counter1	2	7709	1	5444	3	5	1	2	486	2	2	2	1	F1 Stand Right.jpg	F1 Kick the Ball Right.jpg	1	FemaleTypes	1
1	6	Counter1	2	7709	1	5444	3	6	1	1	957	1	1	2	2	M1 Sit Right.jpg	M1 Sit Right Back Turn.jpg	2	FemaleTypes	0
1	7	Counter1	2	7709	1	5444	3	7	1	2	594	1	2	1	2	M1 Stand Left.JPG	M1 Kick the Ball Left.JPG	1	FemaleTypes	1
1	8	Counter1	2	7709	1	5444	3	8	1	2	489	2	2	1	1	F1 Stand Left.jpg	F1 Kick the Ball Left.jpg	1	FemaleTypes	1
1	9	Counter1	2	7709	1	5444	3	9	1	2	418	2	2	1	2	F1 Sit Left.jpg	F1 Type Left.jpg	2	FemaleTypes	1
1	10	Counter1	2	7709	1	5444	3	10	1	1	497	2	1	2	2	F1 Stand Right.jpg	F1 Stand Right Back Turn.jpg	1	FemaleTypes	0
1	11	Counter1	2	7709	1	5444	3	11	1	1	515	2	1	1	2	F1 Stand Left.jpg	F1 Stand Left Back Turn.jpg	1	FemaleTypes	0
1	12	Counter1	2	7709	1	5444	3	12	1	1	406	2	1	1	2	F1 Stand Left.jpg	F1 Stand Left Back Turn.jpg	1	FemaleTypes	0
1	13	Counter1	2	7709	1	5444	3	13	1	1	610	1	1	2	2	M1 Sit Right.jpg	M1 Sit Right Back Turn.jpg	2	FemaleTypes	0
1	14	Counter1	2	7709	1	5444	3	14	1	2	419	2	2	1	2	F1 Sit Left.jpg	F1 Type Left.jpg	2	FemaleTypes	1
1	15	Counter1	2	7709	1	5444	3	15	1	1	441	1	1	1	2	M1 Sit Left.jpg	M1 Sit Left Back Turn.jpg	2	FemaleTypes	0
1	16	Counter1	2	7709	1	5444	3	16	0	1	934	2	2	2	2	F1 Sit Right.jpg	F1 Type Right.jpg	2	FemaleTypes	1
1	17	Counter1	2	7709	1	5444	3	17	1	2	448	2	2	2	2	F1 Sit Right.jpg	F1 Type Right.jpg	2	FemaleTypes	1
1	18	Counter1	2	7709	1	5444	3	18	1	1	498	1	1	2	1	M1 Stand Right.jpg	M1 Stand Right Back Turn.jpg	1	FemaleTypes	0
1	19	Counter1	2	7709	1	5444	3	19	1	1	593	1	1	1	1	M1 Stand Left.JPG	M1 Stand Left Back Turn.jpg	1	FemaleTypes	0
1	20	Counter1	2	7709	1	5444	3	20	1	1	411	2	1	2	1	F1 Sit Right.jpg	F1 Sit Right Back Turn.jpg	2	FemaleTypes	0
1	21	Counter1	2	7709	1	5444	3	21	1	2	559	1	2	1	1	M1 Sit Left.jpg	M1 Type Left.jpg	2	FemaleTypes	1
1	22	Counter1	2	7709	1	5444	3	22	1	2	488	1	2	2	1	M1 Sit Right.jpg	M1 Type Right.jpg	2	FemaleTypes	1
1	23	Counter1	2	7709	1	5444	3	23	1	2	593	1	2	1	2	M1 Stand Left.JPG	M1 Kick the Ball Left.JPG	1	FemaleTypes	1
1	24	Counter1	2	7709	1	5444	3	24	1	2	398	1	2	1	2	M1 Stand Left.JPG	M1 Kick the Ball Left.JPG	1	FemaleTypes	1
1	25	Counter1	2	7709	1	5444	3	25	0	2	918	2	1	1	1	F1 Sit Left.jpg	F1 Sit Left Back Turn.jpg	2	FemaleTypes	0
1	26	Counter1	2	7709	1	5444	3	26	1	1	976	1	1	1	2	M1 Sit Left.jpg	M1 Sit Left Back Turn.jpg	2	FemaleTypes	0
1	27	Counter1	2	7709	1	5444	3	27	1	2	551	1	2	2	2	M1 Stand Right.jpg	M1 Kick the Ball Right.jpg	1	FemaleTypes	1
1	28	Counter1	2	7709	1	5444	3	28	1	1	591	1	1	1	2	M1 Sit Left.jpg	M1 Sit Left Back Turn.jpg	2	FemaleTypes	0
1	29	Counter1	2	7709	1	5444	3	29	1	2	618	1	2	2	2	M1 Stand Right.jpg	M1 Kick the Ball Right.jpg	1	FemaleTypes	1
1	30	Counter1	2	7709	1	5444	3	30	1	2	526	2	2	1	2	F1 Sit Left.jpg	F1 Type Left.jpg	2	FemaleTypes	1
1	31	Counter1	2	7709	1	5444	3	31	1	1	415	1	1	2	2	M1 Sit Right.jpg	M1 Sit Right Back Turn.jpg	2	FemaleTypes	0
1	32	Counter1	2	7709	1	5444	3	32	1	1	580	2	1	2	2	F1 Stand Right.jpg	F1 Stand Right Back Turn.jpg	1	FemaleTypes	0
1	33	Counter1	3	4487	2	8752	2	1	1	2	993	2	2	1	2	F1 Sit Left.jpg	F1 Type Left.jpg	2	MaleTypes	1
1	34	Counter1	3	4487	2	8752	2	2	1	1	475	1	1	2	2	M1 Sit Right.jpg	M1 Sit Right Back Turn.jpg	2	MaleTypes	0
1	35	Counter1	3	4487	2	8752	2	3	1	1	484	1	1	2	1	M1 Stand Right.jpg	M1 Stand Right Back Turn.jpg	1	MaleTypes	0
1	36	Counter1	3	4487	2	8752	2	4	1	1	452	2	1	1	1	F1 Sit Left.jpg	F1 Sit Left Back Turn.jpg	2	MaleTypes	0
1	37	Counter1	3	4487	2	8752	2	5	1	1	468	1	1	1	1	M1 Stand Left.JPG	M1 Stand Left Back Turn.jpg	1	MaleTypes	0
1	38	Counter1	3	4487	2	8752	2	6	1	2	345	2	2	2	1	F1 Stand Right.jpg	F1 Kick the Ball Right.jpg	1	MaleTypes	1
1	39	Counter1	3	4487	2	8752	2	7	1	1	458	1	1	1	1	M1 Stand Left.JPG	M1 Stand Left Back Turn.jpg	1	MaleTypes	0
1	40	Counter1	3	4487	2	8752	2	8	1	2	467	1	2	2	1	M1 Sit Right.jpg	M1 Type Right.jpg	2	MaleTypes	1
1	41	Counter1	3	4487	2	8752	2	9	1	2	370	1	2	1	1	M1 Sit Left.jpg	M1 Type Left.jpg	2	MaleTypes	1
1	42	Counter1	3	4487	2	8752	2	10	1	1	513	2	1	2	2	F1 Stand Right.jpg	F1 Stand Right Back Turn.jpg	1	MaleTypes	0
1	43	Counter1	3	4487	2	8752	2	11	1	2	592	2	2	1	1	F1 Stand Left.jpg	F1 Kick the Ball Left.jpg	1	MaleTypes	1
1	44	Counter1	3	4487	2	8752	2	12	1	1	446	1	1	2	1	M1 Stand Right.jpg	M1 Stand Right Back Turn.jpg	1	MaleTypes	0
1	45	Counter1	3	4487	2	8752	2	13	1	1	485	2	1	2	1	F1 Sit Right.jpg	F1 Sit Right Back Turn.jpg	2	MaleTypes	0
1	46	Counter1	3	4487	2	8752	2	14	1	2	365	2	2	2	2	F1 Sit Right.jpg	F1 Type Right.jpg	2	MaleTypes	1
1	47	Counter1	3	4487	2	8752	2	15	1	2	326	1	2	1	1	M1 Sit Left.jpg	M1 Type Left.jpg	2	MaleTypes	1
1	48	Counter1	3	4487	2	8752	2	16	1	1	471	1	1	1	1	M1 Stand Left.JPG	M1 Stand Left Back Turn.jpg	1	MaleTypes	0
1	49	Counter1	3	4487	2	8752	2	17	0	1	433	2	2	2	1	F1 Stand Right.jpg	F1 Kick the Ball Right.jpg	1	MaleTypes	1
1	50	Counter1	3	4487	2	8752	2	18	1	1	1465	2	1	1	2	F1 Stand Left.jpg	F1 Stand Left Back Turn.jpg	1	MaleTypes	0
1	51	Counter1	3	4487	2	8752	2	19	1	1	551	2	1	2	1	F1 Sit Right.jpg	F1 Sit Right Back Turn.jpg	2	MaleTypes	0
1	52	Counter1	3	4487	2	8752	2	20	1	2	606	2	2	2	1	F1 Stand Right.jpg	F1 Kick the Ball Right.jpg	1	MaleTypes	1
1	53	Counter1	3	4487	2	8752	2	21	1	2	386	1	2	2	2	M1 Stand Right.jpg	M1 Kick the Ball Right.jpg	1	MaleTypes	1
1	54	Counter1	3	4487	2	8752	2	22	1	1	431	2	1	1	1	F1 Sit Left.jpg	F1 Sit Left Back Turn.jpg	2	MaleTypes	0
1	55	Counter1	3	4487	2	8752	2	23	1	2	562	2	2	1	1	F1 Stand Left.jpg	F1 Kick the Ball Left.jpg	1	MaleTypes	1
1	56	Counter1	3	4487	2	8752	2	24	1	1	609	2	1	1	1	F1 Sit Left.jpg	F1 Sit Left Back Turn.jpg	2	MaleTypes	0
1	57	Counter1	3	4487	2	8752	2	25	1	2	479	1	2	2	1	M1 Sit Right.jpg	M1 Type Right.jpg	2	MaleTypes	1
1	58	Counter1	3	4487	2	8752	2	26	1	2	411	1	2	1	2	M1 Stand Left.JPG	M1 Kick the Ball Left.JPG	1	MaleTypes	1
1	59	Counter1	3	4487	2	8752	2	27	1	2	526	1	2	1	1	M1 Sit Left.jpg	M1 Type Left.jpg	2	MaleTypes	1
1	60	Counter1	3	4487	2	8752	2	28	1	2	417	1	2	2	1	M1 Sit Right.jpg	M1 Type Right.jpg	2	MaleTypes	1
1	61	Counter1	3	4487	2	8752	2	29	1	1	384	2	1	2	1	F1 Sit Right.jpg	F1 Sit Right Back Turn.jpg	2	MaleTypes	0
1	62	Counter1	3	4487	2	8752	2	30	1	2	459	2	2	1	1	F1 Stand Left.jpg	F1 Kick the Ball Left.jpg	1	MaleTypes	1
1	63	Counter1	3	4487	2	8752	2	31	1	1	842	1	1	1	2	M1 Sit Left.jpg	M1 Sit Left Back Turn.jpg	2	MaleTypes	0
1	64	Counter1	3	4487	2	8752	2	32	1	1	569	1	1	2	1	M1 Stand Right.jpg	M1 Stand Right Back Turn.jpg	1	MaleTypes	0
1	65	Counter1	3	8857	4	8258	2	1	1	1	812	1	1	1	1	M1 Stand Left.JPG	M1 Stand Left Back Turn.jpg	1	MaleTypes	0
1	66	Counter1	3	8857	4	8258	2	2	1	2	458	1	2	2	2	M1 Stand Right.jpg	M1 Kick the Ball Right.jpg	1	MaleTypes	1
1	67	Counter1	3	8857	4	8258	2	3	1	1	437	1	1	2	1	M1 Stand Right.jpg	M1 Stand Right Back Turn.jpg	1	MaleTypes	0
1	68	Counter1	3	8857	4	8258	2	4	1	1	612	2	1	1	1	F1 Sit Left.jpg	F1 Sit Left Back Turn.jpg	2	MaleTypes	0
1	69	Counter1	3	8857	4	8258	2	5	1	1	515	2	1	2	1	F1 Sit Right.jpg	F1 Sit Right Back Turn.jpg	2	MaleTypes	0
1	70	Counter1	3	8857	4	8258	2	6	1	2	424	1	2	1	1	M1 Sit Left.jpg	M1 Type Left.jpg	2	MaleTypes	1
1	71	Counter1	3	8857	4	8258	2	7	1	1	479	1	1	2	2	M1 Sit Right.jpg	M1 Sit Right Back Turn.jpg	2	MaleTypes	0
1	72	Counter1	3	8857	4	8258	2	8	1	1	506	1	1	1	1	M1 Stand Left.JPG	M1 Stand Left Back Turn.jpg	1	MaleTypes	0
1	73	Counter1	3	8857	4	8258	2	9	1	1	505	1	1	2	1	M1 Stand Right.jpg	M1 Stand Right Back Turn.jpg	1	MaleTypes	0
1	74	Counter1	3	8857	4	8258	2	10	1	2	469	2	2	2	1	F1 Stand Right.jpg	F1 Kick the Ball Right.jpg	1	MaleTypes	1
1	75	Counter1	3	8857	4	8258	2	11	1	2	501	1	2	1	2	M1 Stand Left.JPG	M1 Kick the Ball Left.JPG	1	MaleTypes	1
1	76	Counter1	3	8857	4	8258	2	12	1	2	514	1	2	1	1	M1 Sit Left.jpg	M1 Type Left.jpg	2	MaleTypes	1
1	77	Counter1	3	8857	4	8258	2	13	1	1	487	2	1	2	1	F1 Sit Right.jpg	F1 Sit Right Back Turn.jpg	2	MaleTypes	0
1	78	Counter1	3	8857	4	8258	2	14	1	2	451	2	2	1	2	F1 Sit Left.jpg	F1 Type Left.jpg	2	MaleTypes	1
1	79	Counter1	3	8857	4	8258	2	15	1	1	494	1	1	2	1	M1 Stand Right.jpg	M1 Stand Right Back Turn.jpg	1	MaleTypes	0
1	80	Counter1	3	8857	4	8258	2	16	1	2	435	2	2	1	1	F1 Stand Left.jpg	F1 Kick the Ball Left.jpg	1	MaleTypes	1
1	81	Counter1	3	8857	4	8258	2	17	1	2	672	1	2	2	1	M1 Sit Right.jpg	M1 Type Right.jpg	2	MaleTypes	1
1	82	Counter1	3	8857	4	8258	2	18	1	2	440	1	2	1	1	M1 Sit Left.jpg	M1 Type Left.jpg	2	MaleTypes	1
1	83	Counter1	3	8857	4	8258	2	19	1	2	438	2	2	1	1	F1 Stand Left.jpg	F1 Kick the Ball Left.jpg	1	MaleTypes	1
1	84	Counter1	3	8857	4	8258	2	20	1	2	433	2	2	2	2	F1 Sit Right.jpg	F1 Type Right.jpg	2	MaleTypes	1
1	85	Counter1	3	8857	4	8258	2	21	1	2	369	1	2	2	1	M1 Sit Right.jpg	M1 Type Right.jpg	2	MaleTypes	1
1	86	Counter1	3	8857	4	8258	2	22	1	2	315	1	2	2	1	M1 Sit Right.jpg	M1 Type Right.jpg	2	MaleTypes	1
1	87	Counter1	3	8857	4	8258	2	23	1	1	369	2	1	2	1	F1 Sit Right.jpg	F1 Sit Right Back Turn.jpg	2	MaleTypes	0
1	88	Counter1	3	8857	4	8258	2	24	1	2	380	2	2	1	1	F1 Stand Left.jpg	F1 Kick the Ball Left.jpg	1	MaleTypes	1
1	89	Counter1	3	8857	4	8258	2	25	1	1	660	2	1	2	2	F1 Stand Right.jpg	F1 Stand Right Back Turn.jpg	1	MaleTypes	0
1	90	Counter1	3	8857	4	8258	2	26	1	1	501	1	1	1	1	M1 Stand Left.JPG	M1 Stand Left Back Turn.jpg	1	MaleTypes	0
1	91	Counter1	3	8857	4	8258	2	27	1	1	388	2	1	1	2	F1 Stand Left.jpg	F1 Stand Left Back Turn.jpg	1	MaleTypes	0
1	92	Counter1	3	8857	4	8258	2	28	1	1	468	1	1	1	2	M1 Sit Left.jpg	M1 Sit Left Back Turn.jpg	2	MaleTypes	0
1	93	Counter1	3	8857	4	8258	2	29	1	2	303	2	2	2	1	F1 Stand Right.jpg	F1 Kick the Ball Right.jpg	1	MaleTypes	1
1	94	Counter1	3	8857	4	8258	2	30	1	2	348	2	2	2	1	F1 Stand Right.jpg	F1 Kick the Ball Right.jpg	1	MaleTypes	1
1	95	Counter1	3	8857	4	8258	2	31	1	1	486	2	1	1	1	F1 Sit Left.jpg	F1 Sit Left Back Turn.jpg	2	MaleTypes	0
1	96	Counter1	3	8857	4	8258	2	32	1	1	330	2	1	1	1	F1 Sit Left.jpg	F1 Sit Left Back Turn.jpg	2	MaleTypes	0
1	97	Counter1	3	4071	4	3015	1	1	1	2	905	1	2	2	2	M1 Stand Right.jpg	M1 Kick the Ball Right.jpg	1	Equal	1
1	98	Counter1	3	4071	4	3015	1	2	1	1	453	1	1	1	1	M1 Stand Left.JPG	M1 Stand Left Back Turn.jpg	1	Equal	0
1	99	Counter1	3	4071	4	3015	1	3	1	1	596	1	1	1	2	M1 Sit Left.jpg	M1 Sit Left Back Turn.jpg	2	Equal	0
1	100	Counter1	3	4071	4	3015	1	4	1	1	381	2	1	1	1	F1 Sit Left.jpg	F1 Sit Left Back Turn.jpg	2	Equal	0
1	101	Counter1	3	4071	4	3015	1	5	1	1	435	1	1	2	1	M1 Stand Right.jpg	M1 Stand Right Back Turn.jpg	1	Equal	0
1	102	Counter1	3	4071	4	3015	1	6	1	1	357	2	1	2	2	F1 Stand Right.jpg	F1 Stand Right Back Turn.jpg	1	Equal	0
1	103	Counter1	3	4071	4	3015	1	7	1	2	462	2	2	1	1	F1 Stand Left.jpg	F1 Kick the Ball Left.jpg	1	Equal	1
1	104	Counter1	3	4071	4	3015	1	8	1	1	593	2	1	2	1	F1 Sit Right.jpg	F1 Sit Right Back Turn.jpg	2	Equal	0
1	105	Counter1	3	4071	4	3015	1	9	1	2	485	1	2	1	2	M1 Stand Left.JPG	M1 Kick the Ball Left.JPG	1	Equal	1
1	106	Counter1	3	4071	4	3015	1	10	1	1	365	2	1	1	2	F1 Stand Left.jpg	F1 Stand Left Back Turn.jpg	1	Equal	0
1	107	Counter1	3	4071	4	3015	1	11	1	2	359	2	2	1	2	F1 Sit Left.jpg	F1 Type Left.jpg	2	Equal	1
1	108	Counter1	3	4071	4	3015	1	12	1	1	341	2	1	2	1	F1 Sit Right.jpg	F1 Sit Right Back Turn.jpg	2	Equal	0
1	109	Counter1	3	4071	4	3015	1	13	1	2	375	2	2	2	2	F1 Sit Right.jpg	F1 Type Right.jpg	2	Equal	1
1	110	Counter1	3	4071	4	3015	1	14	1	2	501	2	2	2	2	F1 Sit Right.jpg	F1 Type Right.jpg	2	Equal	1
1	111	Counter1	3	4071	4	3015	1	15	1	1	428	2	1	1	1	F1 Sit Left.jpg	F1 Sit Left Back Turn.jpg	2	Equal	0
1	112	Counter1	3	4071	4	3015	1	16	1	1	384	1	1	2	2	M1 Sit Right.jpg	M1 Sit Right Back Turn.jpg	2	Equal	0
1	113	Counter1	3	4071	4	3015	1	17	1	2	413	2	2	2	1	F1 Stand Right.jpg	F1 Kick the Ball Right.jpg	1	Equal	1
1	114	Counter1	3	4071	4	3015	1	18	1	1	381	2	1	1	2	F1 Stand Left.jpg	F1 Stand Left Back Turn.jpg	1	Equal	0
1	115	Counter1	3	4071	4	3015	1	19	1	2	442	1	2	1	2	M1 Stand Left.JPG	M1 Kick the Ball Left.JPG	1	Equal	1
1	116	Counter1	3	4071	4	3015	1	20	1	2	443	2	2	1	1	F1 Stand Left.jpg	F1 Kick the Ball Left.jpg	1	Equal	1
1	117	Counter1	3	4071	4	3015	1	21	1	1	398	1	1	1	2	M1 Sit Left.jpg	M1 Sit Left Back Turn.jpg	2	Equal	0
1	118	Counter1	3	4071	4	3015	1	22	1	1	395	2	1	2	2	F1 Stand Right.jpg	F1 Stand Right Back Turn.jpg	1	Equal	0
1	119	Counter1	3	4071	4	3015	1	23	1	2	346	1	2	2	1	M1 Sit Right.jpg	M1 Type Right.jpg	2	Equal	1
1	120	Counter1	3	4071	4	3015	1	24	1	1	360	1	1	2	1	M1 Stand Right.jpg	M1 Stand Right Back Turn.jpg	1	Equal	0
1	121	Counter1	3	4071	4	3015	1	25	1	2	515	1	2	2	2	M1 Stand Right.jpg	M1 Kick the Ball Right.jpg	1	Equal	1
1	122	Counter1	3	4071	4	3015	1	26	0	1	464	2	2	1	2	F1 Sit Left.jpg	F1 Type Left.jpg	2	Equal	1
1	123	Counter1	3	4071	4	3015	1	27	1	1	602	1	1	2	2	M1 Sit Right.jpg	M1 Sit Right Back Turn.jpg	2	Equal	0
1	124	Counter1	3	4071	4	3015	1	28	1	1	436	1	1	1	1	M1 Stand Left.JPG	M1 Stand Left Back Turn.jpg	1	Equal	0
1	125	Counter1	3	4071	4	3015	1	29	1	2	339	2	2	2	1	F1 Stand Right.jpg	F1 Kick the Ball Right.jpg	1	Equal	1
1	126	Counter1	3	4071	4	3015	1	30	1	2	298	1	2	2	1	M1 Sit Right.jpg	M1 Type Right.jpg	2	Equal	1
1	127	Counter1	3	4071	4	3015	1	31	1	2	307	1	2	1	1	M1 Sit Left.jpg	M1 Type Left.jpg	2	Equal	1
1	128	Counter1	3	4071	4	3015	1	32	1	2	323	1	2	1	1	M1 Sit Left.jpg	M1 Type Left.jpg	2	Equal	1
1	129	Counter1	2	2807	2	1715	1	1	1	1	1117	1	1	2	2	M1 Sit Right.jpg	M1 Sit Right Back Turn.jpg	2	Equal	0
1	130	Counter1	2	2807	2	1715	1	2	1	2	558	1	2	1	2	M1 Stand Left.JPG	M1 Kick the Ball Left.JPG	1	Equal	1
1	131	Counter1	2	2807	2	1715	1	3	1	1	411	1	1	1	1	M1 Stand Left.JPG	M1 Stand Left Back Turn.jpg	1	Equal	0
1	132	Counter1	2	2807	2	1715	1	4	1	2	613	1	2	2	1	M1 Sit Right.jpg	M1 Type Right.jpg	2	Equal	1
1	133	Counter1	2	2807	2	1715	1	5	1	1	467	2	1	1	2	F1 Stand Left.jpg	F1 Stand Left Back Turn.jpg	1	Equal	0
1	134	Counter1	2	2807	2	1715	1	6	1	1	661	1	1	2	1	M1 Stand Right.jpg	M1 Stand Right Back Turn.jpg	1	Equal	0
1	135	Counter1	2	2807	2	1715	1	7	1	1	415	2	1	2	2	F1 Stand Right.jpg	F1 Stand Right Back Turn.jpg	1	Equal	0
1	136	Counter1	2	2807	2	1715	1	8	1	2	429	2	2	2	1	F1 Stand Right.jpg	F1 Kick the Ball Right.jpg	1	Equal	1
1	137	Counter1	2	2807	2	1715	1	9	1	2	293	2	2	2	1	F1 Stand Right.jpg	F1 Kick the Ball Right.jpg	1	Equal	1
1	138	Counter1	2	2807	2	1715	1	10	1	2	453	2	2	1	2	F1 Sit Left.jpg	F1 Type Left.jpg	2	Equal	1
1	139	Counter1	2	2807	2	1715	1	11	1	1	469	1	1	1	1	M1 Stand Left.JPG	M1 Stand Left Back Turn.jpg	1	Equal	0
1	140	Counter1	2	2807	2	1715	1	12	1	2	539	1	2	2	1	M1 Sit Right.jpg	M1 Type Right.jpg	2	Equal	1
1	141	Counter1	2	2807	2	1715	1	13	1	1	885	2	1	1	2	F1 Stand Left.jpg	F1 Stand Left Back Turn.jpg	1	Equal	0
1	142	Counter1	2	2807	2	1715	1	14	1	1	594	2	1	1	1	F1 Sit Left.jpg	F1 Sit Left Back Turn.jpg	2	Equal	0
1	143	Counter1	2	2807	2	1715	1	15	1	2	371	1	2	1	2	M1 Stand Left.JPG	M1 Kick the Ball Left.JPG	1	Equal	1
1	144	Counter1	2	2807	2	1715	1	16	1	2	665	2	2	1	1	F1 Stand Left.jpg	F1 Kick the Ball Left.jpg	1	Equal	1
1	145	Counter1	2	2807	2	1715	1	17	1	2	401	2	2	1	1	F1 Stand Left.jpg	F1 Kick the Ball Left.jpg	1	Equal	1
1	146	Counter1	2	2807	2	1715	1	18	1	1	337	1	1	2	1	M1 Stand Right.jpg	M1 Stand Right Back Turn.jpg	1	Equal	0
1	147	Counter1	2	2807	2	1715	1	19	1	1	327	1	1	1	2	M1 Sit Left.jpg	M1 Sit Left Back Turn.jpg	2	Equal	0
1	148	Counter1	2	2807	2	1715	1	20	1	1	397	2	1	1	1	F1 Sit Left.jpg	F1 Sit Left Back Turn.jpg	2	Equal	0
1	149	Counter1	2	2807	2	1715	1	21	1	1	480	2	1	2	1	F1 Sit Right.jpg	F1 Sit Right Back Turn.jpg	2	Equal	0
1	150	Counter1	2	2807	2	1715	1	22	1	2	433	2	2	1	2	F1 Sit Left.jpg	F1 Type Left.jpg	2	Equal	1
1	151	Counter1	2	2807	2	1715	1	23	1	1	611	1	1	1	2	M1 Sit Left.jpg	M1 Sit Left Back Turn.jpg	2	Equal	0
1	152	Counter1	2	2807	2	1715	1	24	1	2	456	1	2	1	1	M1 Sit Left.jpg	M1 Type Left.jpg	2	Equal	1
1	153	Counter1	2	2807	2	1715	1	25	1	1	488	2	1	2	1	F1 Sit Right.jpg	F1 Sit Right Back Turn.jpg	2	Equal	0
1	154	Counter1	2	2807	2	1715	1	26	1	1	391	2	1	2	2	F1 Stand Right.jpg	F1 Stand Right Back Turn.jpg	1	Equal	0
1	155	Counter1	2	2807	2	1715	1	27	1	2	473	2	2	2	2	F1 Sit Right.jpg	F1 Type Right.jpg	2	Equal	1
1	156	Counter1	2	2807	2	1715	1	28	1	1	373	1	1	2	2	M1 Sit Right.jpg	M1 Sit Right Back Turn.jpg	2	Equal	0
1	157	Counter1	2	2807	2	1715	1	29	1	2	364	1	2	2	2	M1 Stand Right.jpg	M1 Kick the Ball Right.jpg	1	Equal	1
1	158	Counter1	2	2807	2	1715	1	30	1	2	532	1	2	1	1	M1 Sit Left.jpg	M1 Type Left.jpg	2	Equal	1
1	159	Counter1	2	2807	2	1715	1	31	1	2	465	1	2	2	2	M1 Stand Right.jpg	M1 Kick the Ball Right.jpg	1	Equal	1
1	160	Counter1	2	2807	2	1715	1	32	1	2	749	2	2	2	2	F1 Sit Right.jpg	F1 Type Right.jpg	2	Equal	1
1	161	Counter1	1	3373	1	1927	3	1	1	2	637	2	2	1	2	F1 Sit Left.jpg	F1 Type Left.jpg	2	FemaleTypes	1
1	162	Counter1	1	3373	1	1927	3	2	1	2	348	1	2	1	1	M1 Sit Left.jpg	M1 Type Left.jpg	2	FemaleTypes	1
1	163	Counter1	1	3373	1	1927	3	3	1	1	547	1	1	1	2	M1 Sit Left.jpg	M1 Sit Left Back Turn.jpg	2	FemaleTypes	0
1	164	Counter1	1	3373	1	1927	3	4	1	1	330	2	1	1	1	F1 Sit Left.jpg	F1 Sit Left Back Turn.jpg	2	FemaleTypes	0
1	165	Counter1	1	3373	1	1927	3	5	1	1	600	2	1	1	2	F1 Stand Left.jpg	F1 Stand Left Back Turn.jpg	1	FemaleTypes	0
1	166	Counter1	1	3373	1	1927	3	6	1	1	396	2	1	2	2	F1 Stand Right.jpg	F1 Stand Right Back Turn.jpg	1	FemaleTypes	0
1	167	Counter1	1	3373	1	1927	3	7	1	2	424	2	2	1	1	F1 Stand Left.jpg	F1 Kick the Ball Left.jpg	1	FemaleTypes	1
1	168	Counter1	1	3373	1	1927	3	8	1	1	465	2	1	2	2	F1 Stand Right.jpg	F1 Stand Right Back Turn.jpg	1	FemaleTypes	0
1	169	Counter1	1	3373	1	1927	3	9	1	2	351	2	2	1	2	F1 Sit Left.jpg	F1 Type Left.jpg	2	FemaleTypes	1
1	170	Counter1	1	3373	1	1927	3	10	1	1	355	1	1	2	2	M1 Sit Right.jpg	M1 Sit Right Back Turn.jpg	2	FemaleTypes	0
1	171	Counter1	1	3373	1	1927	3	11	1	2	317	2	2	2	2	F1 Sit Right.jpg	F1 Type Right.jpg	2	FemaleTypes	1
1	172	Counter1	1	3373	1	1927	3	12	1	2	518	1	2	2	2	M1 Stand Right.jpg	M1 Kick the Ball Right.jpg	1	FemaleTypes	1
1	173	Counter1	1	3373	1	1927	3	13	1	2	411	2	2	1	2	F1 Sit Left.jpg	F1 Type Left.jpg	2	FemaleTypes	1
1	174	Counter1	1	3373	1	1927	3	14	1	1	491	2	1	1	2	F1 Stand Left.jpg	F1 Stand Left Back Turn.jpg	1	FemaleTypes	0
1	175	Counter1	1	3373	1	1927	3	15	1	1	612	1	1	2	2	M1 Sit Right.jpg	M1 Sit Right Back Turn.jpg	2	FemaleTypes	0
1	176	Counter1	1	3373	1	1927	3	16	1	1	475	2	1	1	2	F1 Stand Left.jpg	F1 Stand Left Back Turn.jpg	1	FemaleTypes	0
1	177	Counter1	1	3373	1	1927	3	17	1	2	424	2	2	2	2	F1 Sit Right.jpg	F1 Type Right.jpg	2	FemaleTypes	1
1	178	Counter1	1	3373	1	1927	3	18	1	1	448	2	1	2	1	F1 Sit Right.jpg	F1 Sit Right Back Turn.jpg	2	FemaleTypes	0
1	179	Counter1	1	3373	1	1927	3	19	1	2	508	2	2	2	1	F1 Stand Right.jpg	F1 Kick the Ball Right.jpg	1	FemaleTypes	1
1	180	Counter1	1	3373	1	1927	3	20	1	1	620	1	1	1	2	M1 Sit Left.jpg	M1 Sit Left Back Turn.jpg	2	FemaleTypes	0
1	181	Counter1	1	3373	1	1927	3	21	1	2	501	1	2	1	2	M1 Stand Left.JPG	M1 Kick the Ball Left.JPG	1	FemaleTypes	1
1	182	Counter1	1	3373	1	1927	3	22	1	1	349	1	1	2	2	M1 Sit Right.jpg	M1 Sit Right Back Turn.jpg	2	FemaleTypes	0
1	183	Counter1	1	3373	1	1927	3	23	1	1	483	2	1	2	2	F1 Stand Right.jpg	F1 Stand Right Back Turn.jpg	1	FemaleTypes	0
1	184	Counter1	1	3373	1	1927	3	24	1	2	341	1	2	1	2	M1 Stand Left.JPG	M1 Kick the Ball Left.JPG	1	FemaleTypes	1
1	185	Counter1	1	3373	1	1927	3	25	1	1	397	1	1	2	1	M1 Stand Right.jpg	M1 Stand Right Back Turn.jpg	1	FemaleTypes	0
1	186	Counter1	1	3373	1	1927	3	26	0	2	340	1	1	1	2	M1 Sit Left.jpg	M1 Sit Left Back Turn.jpg	2	FemaleTypes	0
1	187	Counter1	1	3373	1	1927	3	27	1	2	568	1	2	1	2	M1 Stand Left.JPG	M1 Kick the Ball Left.JPG	1	FemaleTypes	1
1	188	Counter1	1	3373	1	1927	3	28	1	2	478	1	2	2	2	M1 Stand Right.jpg	M1 Kick the Ball Right.jpg	1	FemaleTypes	1
1	189	Counter1	1	3373	1	1927	3	29	1	2	473	1	2	2	1	M1 Sit Right.jpg	M1 Type Right.jpg	2	FemaleTypes	1
1	190	Counter1	1	3373	1	1927	3	30	1	2	391	2	2	2	2	F1 Sit Right.jpg	F1 Type Right.jpg	2	FemaleTypes	1
1	191	Counter1	1	3373	1	1927	3	31	0	2	440	1	1	1	1	M1 Stand Left.JPG	M1 Stand Left Back Turn.jpg	1	FemaleTypes	0
1	192	Counter1	1	3373	1	1927	3	32	1	2	547	1	2	2	2	M1 Stand Right.jpg	M1 Kick the Ball Right.jpg	1	FemaleTypes	1
2	1	Counter2	2	5520	3	11213	3	1	1	2	1277	1	2	2	2	M1 Stand Right.jpg	M1 Kick the Ball Right.jpg	1	FemaleTypes	1
2	2	Counter2	2	5520	3	11213	3	2	1	2	714	2	2	2	2	F1 Sit Right.jpg	F1 Type Right.jpg	2	FemaleTypes	1
2	3	Counter2	2	5520	3	11213	3	3	1	2	984	1	2	2	2	M1 Stand Right.jpg	M1 Kick the Ball Right.jpg	1	FemaleTypes	1
2	4	Counter2	2	5520	3	11213	3	4	1	2	544	2	2	2	2	F1 Sit Right.jpg	F1 Type Right.jpg	2	FemaleTypes	1
2	5	Counter2	2	5520	3	11213	3	5	1	2	483	1	2	1	2	M1 Stand Left.JPG	M1 Kick the Ball Left.JPG	1	FemaleTypes	1
2	6	Counter2	2	5520	3	11213	3	6	1	1	737	1	1	1	2	M1 Sit Left.jpg	M1 Sit Left Back Turn.jpg	2	FemaleTypes	0
2	7	Counter2	2	5520	3	11213	3	7	1	1	765	2	1	1	2	F1 Stand Left.jpg	F1 Stand Left Back Turn.jpg	1	FemaleTypes	0
2	8	Counter2	2	5520	3	11213	3	8	1	2	1260	1	2	1	1	M1 Sit Left.jpg	M1 Type Left.jpg	2	FemaleTypes	1
2	9	Counter2	2	5520	3	11213	3	9	1	1	755	1	1	2	2	M1 Sit Right.jpg	M1 Sit Right Back Turn.jpg	2	FemaleTypes	0
2	10	Counter2	2	5520	3	11213	3	10	1	2	885	2	2	1	2	F1 Sit Left.jpg	F1 Type Left.jpg	2	FemaleTypes	1
2	11	Counter2	2	5520	3	11213	3	11	0	1	756	2	2	2	1	F1 Stand Right.jpg	F1 Kick the Ball Right.jpg	1	FemaleTypes	1
2	12	Counter2	2	5520	3	11213	3	12	1	1	813	1	1	1	2	M1 Sit Left.jpg	M1 Sit Left Back Turn.jpg	2	FemaleTypes	0
2	13	Counter2	2	5520	3	11213	3	13	1	1	1157	2	1	1	2	F1 Stand Left.jpg	F1 Stand Left Back Turn.jpg	1	FemaleTypes	0
2	14	Counter2	2	5520	3	11213	3	14	1	2	855	1	2	2	1	M1 Sit Right.jpg	M1 Type Right.jpg	2	FemaleTypes	1
2	15	Counter2	2	5520	3	11213	3	15	1	2	540	2	2	2	2	F1 Sit Right.jpg	F1 Type Right.jpg	2	FemaleTypes	1
2	16	Counter2	2	5520	3	11213	3	16	1	1	863	1	1	2	2	M1 Sit Right.jpg	M1 Sit Right Back Turn.jpg	2	FemaleTypes	0
2	17	Counter2	2	5520	3	11213	3	17	1	2	489	1	2	2	2	M1 Stand Right.jpg	M1 Kick the Ball Right.jpg	1	FemaleTypes	1
2	18	Counter2	2	5520	3	11213	3	18	1	1	659	1	1	1	1	M1 Stand Left.JPG	M1 Stand Left Back Turn.jpg	1	FemaleTypes	0
2	19	Counter2	2	5520	3	11213	3	19	1	2	640	2	2	1	2	F1 Sit Left.jpg	F1 Type Left.jpg	2	FemaleTypes	1
2	20	Counter2	2	5520	3	11213	3	20	1	2	655	1	2	1	2	M1 Stand Left.JPG	M1 Kick the Ball Left.JPG	1	FemaleTypes	1
2	21	Counter2	2	5520	3	11213	3	21	1	1	663	2	1	2	2	F1 Stand Right.jpg	F1 Stand Right Back Turn.jpg	1	FemaleTypes	0
2	22	Counter2	2	5520	3	11213	3	22	1	1	1359	2	1	1	2	F1 Stand Left.jpg	F1 Stand Left Back Turn.jpg	1	FemaleTypes	0
2	23	Counter2	2	5520	3	11213	3	23	1	1	689	2	1	2	2	F1 Stand Right.jpg	F1 Stand Right Back Turn.jpg	1	FemaleTypes	0
2	24	Counter2	2	5520	3	11213	3	24	1	2	687	2	2	1	1	F1 Stand Left.jpg	F1 Kick the Ball Left.jpg	1	FemaleTypes	1
2	25	Counter2	2	5520	3	11213	3	25	1	1	798	1	1	2	1	M1 Stand Right.jpg	M1 Stand Right Back Turn.jpg	1	FemaleTypes	0
2	26	Counter2	2	5520	3	11213	3	26	1	2	673	1	2	1	2	M1 Stand Left.JPG	M1 Kick the Ball Left.JPG	1	FemaleTypes	1
2	27	Counter2	2	5520	3	11213	3	27	1	2	761	2	2	1	2	F1 Sit Left.jpg	F1 Type Left.jpg	2	FemaleTypes	1
2	28	Counter2	2	5520	3	11213	3	28	1	1	677	2	1	1	1	F1 Sit Left.jpg	F1 Sit Left Back Turn.jpg	2	FemaleTypes	0
2	29	Counter2	2	5520	3	11213	3	29	1	1	1526	1	1	1	2	M1 Sit Left.jpg	M1 Sit Left Back Turn.jpg	2	FemaleTypes	0
2	30	Counter2	2	5520	3	11213	3	30	1	1	685	1	1	2	2	M1 Sit Right.jpg	M1 Sit Right Back Turn.jpg	2	FemaleTypes	0
2	31	Counter2	2	5520	3	11213	3	31	1	1	674	2	1	2	2	F1 Stand Right.jpg	F1 Stand Right Back Turn.jpg	1	FemaleTypes	0
2	32	Counter2	2	5520	3	11213	3	32	1	1	541	2	1	2	1	F1 Sit Right.jpg	F1 Sit Right Back Turn.jpg	2	FemaleTypes	0
2	33	Counter2	2	3209	3	4856	1	1	1	2	921	1	2	1	1	M1 Sit Left.jpg	M1 Type Left.jpg	2	Equal	1
2	34	Counter2	2	3209	3	4856	1	2	1	1	664	2	1	1	1	F1 Sit Left.jpg	F1 Sit Left Back Turn.jpg	2	Equal	0
2	35	Counter2	2	3209	3	4856	1	3	1	1	823	2	1	1	2	F1 Stand Left.jpg	F1 Stand Left Back Turn.jpg	1	Equal	0
2	36	Counter2	2	3209	3	4856	1	4	1	2	651	2	2	1	1	F1 Stand Left.jpg	F1 Kick the Ball Left.jpg	1	Equal	1
2	37	Counter2	2	3209	3	4856	1	5	1	2	537	2	2	1	1	F1 Stand Left.jpg	F1 Kick the Ball Left.jpg	1	Equal	1
2	38	Counter2	2	3209	3	4856	1	6	1	1	797	1	1	2	1	M1 Stand Right.jpg	M1 Stand Right Back Turn.jpg	1	Equal	0
2	39	Counter2	2	3209	3	4856	1	7	1	2	634	1	2	1	2	M1 Stand Left.JPG	M1 Kick the Ball Left.JPG	1	Equal	1
2	40	Counter2	2	3209	3	4856	1	8	1	2	737	2	2	1	2	F1 Sit Left.jpg	F1 Type Left.jpg	2	Equal	1
2	41	Counter2	2	3209	3	4856	1	9	1	2	509	1	2	2	1	M1 Sit Right.jpg	M1 Type Right.jpg	2	Equal	1
2	42	Counter2	2	3209	3	4856	1	10	1	1	558	1	1	2	2	M1 Sit Right.jpg	M1 Sit Right Back Turn.jpg	2	Equal	0
2	43	Counter2	2	3209	3	4856	1	11	1	2	683	2	2	2	2	F1 Sit Right.jpg	F1 Type Right.jpg	2	Equal	1
2	44	Counter2	2	3209	3	4856	1	12	1	2	513	2	2	2	2	F1 Sit Right.jpg	F1 Type Right.jpg	2	Equal	1
2	45	Counter2	2	3209	3	4856	1	13	1	2	768	1	2	1	1	M1 Sit Left.jpg	M1 Type Left.jpg	2	Equal	1
2	46	Counter2	2	3209	3	4856	1	14	1	2	360	1	2	2	1	M1 Sit Right.jpg	M1 Type Right.jpg	2	Equal	1
2	47	Counter2	2	3209	3	4856	1	15	1	1	784	1	1	2	1	M1 Stand Right.jpg	M1 Stand Right Back Turn.jpg	1	Equal	0
2	48	Counter2	2	3209	3	4856	1	16	1	2	598	2	2	2	1	F1 Stand Right.jpg	F1 Kick the Ball Right.jpg	1	Equal	1
2	49	Counter2	2	3209	3	4856	1	17	1	1	971	1	1	2	2	M1 Sit Right.jpg	M1 Sit Right Back Turn.jpg	2	Equal	0
2	50	Counter2	2	3209	3	4856	1	18	1	1	673	1	1	1	1	M1 Stand Left.JPG	M1 Stand Left Back Turn.jpg	1	Equal	0
2	51	Counter2	2	3209	3	4856	1	19	1	1	613	1	1	1	2	M1 Sit Left.jpg	M1 Sit Left Back Turn.jpg	2	Equal	0
2	52	Counter2	2	3209	3	4856	1	20	1	2	523	1	2	1	2	M1 Stand Left.JPG	M1 Kick the Ball Left.JPG	1	Equal	1
2	53	Counter2	2	3209	3	4856	1	21	1	2	776	2	2	1	2	F1 Sit Left.jpg	F1 Type Left.jpg	2	Equal	1
2	54	Counter2	2	3209	3	4856	1	22	1	1	625	2	1	1	2	F1 Stand Left.jpg	F1 Stand Left Back Turn.jpg	1	Equal	0
2	55	Counter2	2	3209	3	4856	1	23	1	2	935	2	2	2	1	F1 Stand Right.jpg	F1 Kick the Ball Right.jpg	1	Equal	1
2	56	Counter2	2	3209	3	4856	1	24	1	1	1737	2	1	2	1	F1 Sit Right.jpg	F1 Sit Right Back Turn.jpg	2	Equal	0
2	57	Counter2	2	3209	3	4856	1	25	1	1	682	1	1	1	2	M1 Sit Left.jpg	M1 Sit Left Back Turn.jpg	2	Equal	0
2	58	Counter2	2	3209	3	4856	1	26	1	1	587	2	1	1	1	F1 Sit Left.jpg	F1 Sit Left Back Turn.jpg	2	Equal	0
2	59	Counter2	2	3209	3	4856	1	27	1	2	593	1	2	2	2	M1 Stand Right.jpg	M1 Kick the Ball Right.jpg	1	Equal	1
2	60	Counter2	2	3209	3	4856	1	28	0	2	836	2	1	2	1	F1 Sit Right.jpg	F1 Sit Right Back Turn.jpg	2	Equal	0
2	61	Counter2	2	3209	3	4856	1	29	1	2	876	1	2	2	2	M1 Stand Right.jpg	M1 Kick the Ball Right.jpg	1	Equal	1
2	62	Counter2	2	3209	3	4856	1	30	1	1	745	2	1	2	2	F1 Stand Right.jpg	F1 Stand Right Back Turn.jpg	1	Equal	0
2	63	Counter2	2	3209	3	4856	1	31	1	1	935	1	1	1	1	M1 Stand Left.JPG	M1 Stand Left Back Turn.jpg	1	Equal	0
2	64	Counter2	2	3209	3	4856	1	32	1	1	653	2	1	2	2	F1 Stand Right.jpg	F1 Stand Right Back Turn.jpg	1	Equal	0
2	65	Counter2	2	2990	2	6523	1	1	1	1	749	1	1	1	1	M1 Stand Left.JPG	M1 Stand Left Back Turn.jpg	1	Equal	0
2	66	Counter2	2	2990	2	6523	1	2	1	1	404	2	1	1	2	F1 Stand Left.jpg	F1 Stand Left Back Turn.jpg	1	Equal	0
2	67	Counter2	2	2990	2	6523	1	3	1	2	423	1	2	2	1	M1 Sit Right.jpg	M1 Type Right.jpg	2	Equal	1
2	68	Counter2	2	2990	2	6523	1	4	1	2	1253	1	2	1	2	M1 Stand Left.JPG	M1 Kick the Ball Left.JPG	1	Equal	1
2	69	Counter2	2	2990	2	6523	1	5	1	1	602	2	1	1	2	F1 Stand Left.jpg	F1 Stand Left Back Turn.jpg	1	Equal	0
2	70	Counter2	2	2990	2	6523	1	6	1	1	568	2	1	2	2	F1 Stand Right.jpg	F1 Stand Right Back Turn.jpg	1	Equal	0
2	71	Counter2	2	2990	2	6523	1	7	1	1	596	1	1	2	2	M1 Sit Right.jpg	M1 Sit Right Back Turn.jpg	2	Equal	0
2	72	Counter2	2	2990	2	6523	1	8	1	1	281	1	1	2	2	M1 Sit Right.jpg	M1 Sit Right Back Turn.jpg	2	Equal	0
2	73	Counter2	2	2990	2	6523	1	9	1	2	730	1	2	1	2	M1 Stand Left.JPG	M1 Kick the Ball Left.JPG	1	Equal	1
2	74	Counter2	2	2990	2	6523	1	10	0	1	501	2	2	1	2	F1 Sit Left.jpg	F1 Type Left.jpg	2	Equal	1
2	75	Counter2	2	2990	2	6523	1	11	1	2	486	2	2	2	2	F1 Sit Right.jpg	F1 Type Right.jpg	2	Equal	1
2	76	Counter2	2	2990	2	6523	1	12	1	2	1018	2	2	1	1	F1 Stand Left.jpg	F1 Kick the Ball Left.jpg	1	Equal	1
2	77	Counter2	2	2990	2	6523	1	13	1	1	666	2	1	2	2	F1 Stand Right.jpg	F1 Stand Right Back Turn.jpg	1	Equal	0
2	78	Counter2	2	2990	2	6523	1	14	1	1	763	1	1	2	1	M1 Stand Right.jpg	M1 Stand Right Back Turn.jpg	1	Equal	0
2	79	Counter2	2	2990	2	6523	1	15	1	1	734	1	1	1	1	M1 Stand Left.JPG	M1 Stand Left Back Turn.jpg	1	Equal	0
2	80	Counter2	2	2990	2	6523	1	16	1	1	900	2	1	1	1	F1 Sit Left.jpg	F1 Sit Left Back Turn.jpg	2	Equal	0
2	81	Counter2	2	2990	2	6523	1	17	1	1	626	2	1	2	1	F1 Sit Right.jpg	F1 Sit Right Back Turn.jpg	2	Equal	0
2	82	Counter2	2	2990	2	6523	1	18	1	1	563	2	1	2	1	F1 Sit Right.jpg	F1 Sit Right Back Turn.jpg	2	Equal	0
2	83	Counter2	2	2990	2	6523	1	19	1	2	600	2	2	2	1	F1 Stand Right.jpg	F1 Kick the Ball Right.jpg	1	Equal	1
2	84	Counter2	2	2990	2	6523	1	20	1	1	707	1	1	2	1	M1 Stand Right.jpg	M1 Stand Right Back Turn.jpg	1	Equal	0
2	85	Counter2	2	2990	2	6523	1	21	1	2	1539	1	2	1	1	M1 Sit Left.jpg	M1 Type Left.jpg	2	Equal	1
2	86	Counter2	2	2990	2	6523	1	22	1	2	469	1	2	2	1	M1 Sit Right.jpg	M1 Type Right.jpg	2	Equal	1
2	87	Counter2	2	2990	2	6523	1	23	1	1	895	1	1	1	2	M1 Sit Left.jpg	M1 Sit Left Back Turn.jpg	2	Equal	0
2	88	Counter2	2	2990	2	6523	1	24	1	2	818	1	2	2	2	M1 Stand Right.jpg	M1 Kick the Ball Right.jpg	1	Equal	1
2	89	Counter2	2	2990	2	6523	1	25	1	1	1032	1	1	1	2	M1 Sit Left.jpg	M1 Sit Left Back Turn.jpg	2	Equal	0
2	90	Counter2	2	2990	2	6523	1	26	1	2	756	1	2	2	2	M1 Stand Right.jpg	M1 Kick the Ball Right.jpg	1	Equal	1
2	91	Counter2	2	2990	2	6523	1	27	1	2	715	2	2	1	1	F1 Stand Left.jpg	F1 Kick the Ball Left.jpg	1	Equal	1
2	92	Counter2	2	2990	2	6523	1	28	1	2	894	2	2	2	2	F1 Sit Right.jpg	F1 Type Right.jpg	2	Equal	1
2	93	Counter2	2	2990	2	6523	1	29	1	2	668	2	2	2	1	F1 Stand Right.jpg	F1 Kick the Ball Right.jpg	1	Equal	1
2	94	Counter2	2	2990	2	6523	1	30	1	1	681	2	1	1	1	F1 Sit Left.jpg	F1 Sit Left Back Turn.jpg	2	Equal	0
2	95	Counter2	2	2990	2	6523	1	31	1	2	901	1	2	1	1	M1 Sit Left.jpg	M1 Type Left.jpg	2	Equal	1
2	96	Counter2	2	2990	2	6523	1	32	1	2	852	2	2	1	2	F1 Sit Left.jpg	F1 Type Left.jpg	2	Equal	1
2	97	Counter2	4	3360	3	4360	3	1	1	2	948	1	2	2	2	M1 Stand Right.jpg	M1 Kick the Ball Right.jpg	1	FemaleTypes	1
2	98	Counter2	4	3360	3	4360	3	2	1	2	526	2	2	1	1	F1 Stand Left.jpg	F1 Kick the Ball Left.jpg	1	FemaleTypes	1
2	99	Counter2	4	3360	3	4360	3	3	1	2	498	1	2	2	2	M1 Stand Right.jpg	M1 Kick the Ball Right.jpg	1	FemaleTypes	1
2	100	Counter2	4	3360	3	4360	3	4	1	1	865	2	1	1	2	F1 Stand Left.jpg	F1 Stand Left Back Turn.jpg	1	FemaleTypes	0
2	101	Counter2	4	3360	3	4360	3	5	1	1	662	2	1	2	2	F1 Stand Right.jpg	F1 Stand Right Back Turn.jpg	1	FemaleTypes	0
2	102	Counter2	4	3360	3	4360	3	6	1	1	726	2	1	1	1	F1 Sit Left.jpg	F1 Sit Left Back Turn.jpg	2	FemaleTypes	0
2	103	Counter2	4	3360	3	4360	3	7	1	2	650	1	2	1	2	M1 Stand Left.JPG	M1 Kick the Ball Left.JPG	1	FemaleTypes	1
2	104	Counter2	4	3360	3	4360	3	8	1	1	767	2	1	2	1	F1 Sit Right.jpg	F1 Sit Right Back Turn.jpg	2	FemaleTypes	0
2	105	Counter2	4	3360	3	4360	3	9	1	1	636	1	1	2	2	M1 Sit Right.jpg	M1 Sit Right Back Turn.jpg	2	FemaleTypes	0
2	106	Counter2	4	3360	3	4360	3	10	1	2	683	2	2	1	2	F1 Sit Left.jpg	F1 Type Left.jpg	2	FemaleTypes	1
2	107	Counter2	4	3360	3	4360	3	11	1	2	594	2	2	1	2	F1 Sit Left.jpg	F1 Type Left.jpg	2	FemaleTypes	1
2	108	Counter2	4	3360	3	4360	3	12	1	1	978	2	1	2	2	F1 Stand Right.jpg	F1 Stand Right Back Turn.jpg	1	FemaleTypes	0
2	109	Counter2	4	3360	3	4360	3	13	1	2	644	2	2	2	1	F1 Stand Right.jpg	F1 Kick the Ball Right.jpg	1	FemaleTypes	1
2	110	Counter2	4	3360	3	4360	3	14	1	1	827	1	1	1	2	M1 Sit Left.jpg	M1 Sit Left Back Turn.jpg	2	FemaleTypes	0
2	111	Counter2	4	3360	3	4360	3	15	1	2	594	2	2	1	2	F1 Sit Left.jpg	F1 Type Left.jpg	2	FemaleTypes	1
2	112	Counter2	4	3360	3	4360	3	16	1	1	900	1	1	2	1	M1 Stand Right.jpg	M1 Stand Right Back Turn.jpg	1	FemaleTypes	0
2	113	Counter2	4	3360	3	4360	3	17	1	1	992	2	1	1	2	F1 Stand Left.jpg	F1 Stand Left Back Turn.jpg	1	FemaleTypes	0
2	114	Counter2	4	3360	3	4360	3	18	1	2	845	1	2	1	1	M1 Sit Left.jpg	M1 Type Left.jpg	2	FemaleTypes	1
2	115	Counter2	4	3360	3	4360	3	19	1	2	587	2	2	2	2	F1 Sit Right.jpg	F1 Type Right.jpg	2	FemaleTypes	1
2	116	Counter2	4	3360	3	4360	3	20	0	1	925	1	2	2	2	M1 Stand Right.jpg	M1 Kick the Ball Right.jpg	1	FemaleTypes	1
2	117	Counter2	4	3360	3	4360	3	21	1	1	857	2	1	1	2	F1 Stand Left.jpg	F1 Stand Left Back Turn.jpg	1	FemaleTypes	0
2	118	Counter2	4	3360	3	4360	3	22	1	2	849	2	2	2	2	F1 Sit Right.jpg	F1 Type Right.jpg	2	FemaleTypes	1
2	119	Counter2	4	3360	3	4360	3	23	1	2	593	2	2	2	2	F1 Sit Right.jpg	F1 Type Right.jpg	2	FemaleTypes	1
2	120	Counter2	4	3360	3	4360	3	24	1	1	917	2	1	2	2	F1 Stand Right.jpg	F1 Stand Right Back Turn.jpg	1	FemaleTypes	0
2	121	Counter2	4	3360	3	4360	3	25	1	1	620	1	1	2	2	M1 Sit Right.jpg	M1 Sit Right Back Turn.jpg	2	FemaleTypes	0
2	122	Counter2	4	3360	3	4360	3	26	1	1	726	1	1	1	1	M1 Stand Left.JPG	M1 Stand Left Back Turn.jpg	1	FemaleTypes	0
2	123	Counter2	4	3360	3	4360	3	27	1	2	674	1	2	1	2	M1 Stand Left.JPG	M1 Kick the Ball Left.JPG	1	FemaleTypes	1
2	124	Counter2	4	3360	3	4360	3	28	1	1	786	1	1	1	2	M1 Sit Left.jpg	M1 Sit Left Back Turn.jpg	2	FemaleTypes	0
2	125	Counter2	4	3360	3	4360	3	29	1	1	679	1	1	2	2	M1 Sit Right.jpg	M1 Sit Right Back Turn.jpg	2	FemaleTypes	0
2	126	Counter2	4	3360	3	4360	3	30	1	2	657	1	2	1	2	M1 Stand Left.JPG	M1 Kick the Ball Left.JPG	1	FemaleTypes	1
2	127	Counter2	4	3360	3	4360	3	31	1	1	637	1	1	1	2	M1 Sit Left.jpg	M1 Sit Left Back Turn.jpg	2	FemaleTypes	0
2	128	Counter2	4	3360	3	4360	3	32	1	2	1147	1	2	2	1	M1 Sit Right.jpg	M1 Type Right.jpg	2	FemaleTypes	1
2	129	Counter2	3	4806	3	10519	3	1	1	2	910	1	2	1	2	M1 Stand Left.JPG	M1 Kick the Ball Left.JPG	1	FemaleTypes	1
2	130	Counter2	3	4806	3	10519	3	2	1	1	646	2	1	1	2	F1 Stand Left.jpg	F1 Stand Left Back Turn.jpg	1	FemaleTypes	0
2	131	Counter2	3	4806	3	10519	3	3	1	1	1006	2	1	2	2	F1 Stand Right.jpg	F1 Stand Right Back Turn.jpg	1	FemaleTypes	0
2	132	Counter2	3	4806	3	10519	3	4	1	2	548	2	2	2	2	F1 Sit Right.jpg	F1 Type Right.jpg	2	FemaleTypes	1
2	133	Counter2	3	4806	3	10519	3	5	1	1	697	2	1	2	2	F1 Stand Right.jpg	F1 Stand Right Back Turn.jpg	1	FemaleTypes	0
2	134	Counter2	3	4806	3	10519	3	6	1	2	627	2	2	2	2	F1 Sit Right.jpg	F1 Type Right.jpg	2	FemaleTypes	1
2	135	Counter2	3	4806	3	10519	3	7	1	2	699	1	2	2	2	M1 Stand Right.jpg	M1 Kick the Ball Right.jpg	1	FemaleTypes	1
2	136	Counter2	3	4806	3	10519	3	8	1	1	617	2	1	1	2	F1 Stand Left.jpg	F1 Stand Left Back Turn.jpg	1	FemaleTypes	0
2	137	Counter2	3	4806	3	10519	3	9	1	1	995	1	1	1	2	M1 Sit Left.jpg	M1 Sit Left Back Turn.jpg	2	FemaleTypes	0
2	138	Counter2	3	4806	3	10519	3	10	1	2	683	2	2	2	1	F1 Stand Right.jpg	F1 Kick the Ball Right.jpg	1	FemaleTypes	1
2	139	Counter2	3	4806	3	10519	3	11	1	2	602	1	2	1	2	M1 Stand Left.JPG	M1 Kick the Ball Left.JPG	1	FemaleTypes	1
2	140	Counter2	3	4806	3	10519	3	12	0	2	1001	1	1	2	2	M1 Sit Right.jpg	M1 Sit Right Back Turn.jpg	2	FemaleTypes	0
2	141	Counter2	3	4806	3	10519	3	13	1	1	1761	1	1	1	1	M1 Stand Left.JPG	M1 Stand Left Back Turn.jpg	1	FemaleTypes	0
2	142	Counter2	3	4806	3	10519	3	14	1	2	626	2	2	1	2	F1 Sit Left.jpg	F1 Type Left.jpg	2	FemaleTypes	1
2	143	Counter2	3	4806	3	10519	3	15	1	2	759	1	2	1	2	M1 Stand Left.JPG	M1 Kick the Ball Left.JPG	1	FemaleTypes	1
2	144	Counter2	3	4806	3	10519	3	16	1	1	1812	2	1	1	1	F1 Sit Left.jpg	F1 Sit Left Back Turn.jpg	2	FemaleTypes	0
2	145	Counter2	3	4806	3	10519	3	17	1	2	724	1	2	2	1	M1 Sit Right.jpg	M1 Type Right.jpg	2	FemaleTypes	1
2	146	Counter2	3	4806	3	10519	3	18	1	1	958	1	1	1	2	M1 Sit Left.jpg	M1 Sit Left Back Turn.jpg	2	FemaleTypes	0
2	147	Counter2	3	4806	3	10519	3	19	1	1	695	1	1	2	1	M1 Stand Right.jpg	M1 Stand Right Back Turn.jpg	1	FemaleTypes	0
2	148	Counter2	3	4806	3	10519	3	20	1	1	721	1	1	1	2	M1 Sit Left.jpg	M1 Sit Left Back Turn.jpg	2	FemaleTypes	0
2	149	Counter2	3	4806	3	10519	3	21	1	1	558	1	1	2	2	M1 Sit Right.jpg	M1 Sit Right Back Turn.jpg	2	FemaleTypes	0
2	150	Counter2	3	4806	3	10519	3	22	1	1	632	2	1	1	2	F1 Stand Left.jpg	F1 Stand Left Back Turn.jpg	1	FemaleTypes	0
2	151	Counter2	3	4806	3	10519	3	23	1	1	592	2	1	2	2	F1 Stand Right.jpg	F1 Stand Right Back Turn.jpg	1	FemaleTypes	0
2	152	Counter2	3	4806	3	10519	3	24	1	2	534	2	2	2	2	F1 Sit Right.jpg	F1 Type Right.jpg	2	FemaleTypes	1
2	153	Counter2	3	4806	3	10519	3	25	1	2	532	1	2	1	1	M1 Sit Left.jpg	M1 Type Left.jpg	2	FemaleTypes	1
2	154	Counter2	3	4806	3	10519	3	26	1	2	559	2	2	1	2	F1 Sit Left.jpg	F1 Type Left.jpg	2	FemaleTypes	1
2	155	Counter2	3	4806	3	10519	3	27	1	2	736	1	2	2	2	M1 Stand Right.jpg	M1 Kick the Ball Right.jpg	1	FemaleTypes	1
2	156	Counter2	3	4806	3	10519	3	28	1	2	424	2	2	1	1	F1 Stand Left.jpg	F1 Kick the Ball Left.jpg	1	FemaleTypes	1
2	157	Counter2	3	4806	3	10519	3	29	1	2	507	1	2	2	2	M1 Stand Right.jpg	M1 Kick the Ball Right.jpg	1	FemaleTypes	1
2	158	Counter2	3	4806	3	10519	3	30	1	2	587	2	2	1	2	F1 Sit Left.jpg	F1 Type Left.jpg	2	FemaleTypes	1
2	159	Counter2	3	4806	3	10519	3	31	1	1	635	1	1	2	2	M1 Sit Right.jpg	M1 Sit Right Back Turn.jpg	2	FemaleTypes	0
2	160	Counter2	3	4806	3	10519	3	32	1	1	786	2	1	2	1	F1 Sit Right.jpg	F1 Sit Right Back Turn.jpg	2	FemaleTypes	0
2	161	Counter2	2	2721	2	10646	2	1	1	2	1004	2	2	1	1	F1 Stand Left.jpg	F1 Kick the Ball Left.jpg	1	MaleTypes	1
2	162	Counter2	2	2721	2	10646	2	2	1	1	668	1	1	1	1	M1 Stand Left.JPG	M1 Stand Left Back Turn.jpg	1	MaleTypes	0
2	163	Counter2	2	2721	2	10646	2	3	1	2	551	2	2	1	1	F1 Stand Left.jpg	F1 Kick the Ball Left.jpg	1	MaleTypes	1
2	164	Counter2	2	2721	2	10646	2	4	1	1	554	2	1	1	1	F1 Sit Left.jpg	F1 Sit Left Back Turn.jpg	2	MaleTypes	0
2	165	Counter2	2	2721	2	10646	2	5	1	2	710	1	2	2	1	M1 Sit Right.jpg	M1 Type Right.jpg	2	MaleTypes	1
2	166	Counter2	2	2721	2	10646	2	6	1	1	849	1	1	1	1	M1 Stand Left.JPG	M1 Stand Left Back Turn.jpg	1	MaleTypes	0
2	167	Counter2	2	2721	2	10646	2	7	1	1	757	2	1	2	1	F1 Sit Right.jpg	F1 Sit Right Back Turn.jpg	2	MaleTypes	0
2	168	Counter2	2	2721	2	10646	2	8	1	1	660	1	1	1	2	M1 Sit Left.jpg	M1 Sit Left Back Turn.jpg	2	MaleTypes	0
2	169	Counter2	2	2721	2	10646	2	9	1	2	459	1	2	1	1	M1 Sit Left.jpg	M1 Type Left.jpg	2	MaleTypes	1
2	170	Counter2	2	2721	2	10646	2	10	1	1	586	2	1	2	1	F1 Sit Right.jpg	F1 Sit Right Back Turn.jpg	2	MaleTypes	0
2	171	Counter2	2	2721	2	10646	2	11	1	1	805	1	1	2	1	M1 Stand Right.jpg	M1 Stand Right Back Turn.jpg	1	MaleTypes	0
2	172	Counter2	2	2721	2	10646	2	12	1	1	588	2	1	2	1	F1 Sit Right.jpg	F1 Sit Right Back Turn.jpg	2	MaleTypes	0
2	173	Counter2	2	2721	2	10646	2	13	1	2	572	1	2	2	1	M1 Sit Right.jpg	M1 Type Right.jpg	2	MaleTypes	1
2	174	Counter2	2	2721	2	10646	2	14	1	1	495	2	1	1	1	F1 Sit Left.jpg	F1 Sit Left Back Turn.jpg	2	MaleTypes	0
2	175	Counter2	2	2721	2	10646	2	15	1	2	512	1	2	2	2	M1 Stand Right.jpg	M1 Kick the Ball Right.jpg	1	MaleTypes	1
2	176	Counter2	2	2721	2	10646	2	16	1	2	674	1	2	1	1	M1 Sit Left.jpg	M1 Type Left.jpg	2	MaleTypes	1
2	177	Counter2	2	2721	2	10646	2	17	1	1	544	2	1	1	1	F1 Sit Left.jpg	F1 Sit Left Back Turn.jpg	2	MaleTypes	0
2	178	Counter2	2	2721	2	10646	2	18	1	1	522	2	1	2	2	F1 Stand Right.jpg	F1 Stand Right Back Turn.jpg	1	MaleTypes	0
2	179	Counter2	2	2721	2	10646	2	19	1	1	646	1	1	2	2	M1 Sit Right.jpg	M1 Sit Right Back Turn.jpg	2	MaleTypes	0
2	180	Counter2	2	2721	2	10646	2	20	1	2	765	2	2	2	1	F1 Stand Right.jpg	F1 Kick the Ball Right.jpg	1	MaleTypes	1
2	181	Counter2	2	2721	2	10646	2	21	1	2	784	1	2	1	1	M1 Sit Left.jpg	M1 Type Left.jpg	2	MaleTypes	1
2	182	Counter2	2	2721	2	10646	2	22	1	1	811	1	1	1	1	M1 Stand Left.JPG	M1 Stand Left Back Turn.jpg	1	MaleTypes	0
2	183	Counter2	2	2721	2	10646	2	23	1	1	488	1	1	2	1	M1 Stand Right.jpg	M1 Stand Right Back Turn.jpg	1	MaleTypes	0
2	184	Counter2	2	2721	2	10646	2	24	1	1	518	2	1	1	2	F1 Stand Left.jpg	F1 Stand Left Back Turn.jpg	1	MaleTypes	0
2	185	Counter2	2	2721	2	10646	2	25	1	2	794	1	2	2	1	M1 Sit Right.jpg	M1 Type Right.jpg	2	MaleTypes	1
2	186	Counter2	2	2721	2	10646	2	26	1	2	814	2	2	2	1	F1 Stand Right.jpg	F1 Kick the Ball Right.jpg	1	MaleTypes	1
2	187	Counter2	2	2721	2	10646	2	27	1	1	568	1	1	2	1	M1 Stand Right.jpg	M1 Stand Right Back Turn.jpg	1	MaleTypes	0
2	188	Counter2	2	2721	2	10646	2	28	1	2	644	1	2	1	2	M1 Stand Left.JPG	M1 Kick the Ball Left.JPG	1	MaleTypes	1
2	189	Counter2	2	2721	2	10646	2	29	1	2	1152	2	2	1	1	F1 Stand Left.jpg	F1 Kick the Ball Left.jpg	1	MaleTypes	1
2	190	Counter2	2	2721	2	10646	2	30	1	2	937	2	2	2	1	F1 Stand Right.jpg	F1 Kick the Ball Right.jpg	1	MaleTypes	1
2	191	Counter2	2	2721	2	10646	2	31	1	2	873	2	2	1	2	F1 Sit Left.jpg	F1 Type Left.jpg	2	MaleTypes	1
2	192	Counter2	2	2721	2	10646	2	32	1	2	578	2	2	2	2	F1 Sit Right.jpg	F1 Type Right.jpg	2	MaleTypes	1
2	193	Counter2	1	1471	1	4501	2	1	1	2	1279	2	2	2	1	F1 Stand Right.jpg	F1 Kick the Ball Right.jpg	1	MaleTypes	1
2	194	Counter2	1	1471	1	4501	2	2	1	1	668	1	1	1	1	M1 Stand Left.JPG	M1 Stand Left Back Turn.jpg	1	MaleTypes	0
2	195	Counter2	1	1471	1	4501	2	3	1	1	571	1	1	1	1	M1 Stand Left.JPG	M1 Stand Left Back Turn.jpg	1	MaleTypes	0
2	196	Counter2	1	1471	1	4501	2	4	1	1	540	1	1	1	2	M1 Sit Left.jpg	M1 Sit Left Back Turn.jpg	2	MaleTypes	0
2	197	Counter2	1	1471	1	4501	2	5	1	2	711	1	2	2	1	M1 Sit Right.jpg	M1 Type Right.jpg	2	MaleTypes	1
2	198	Counter2	1	1471	1	4501	2	6	1	2	1102	2	2	2	1	F1 Stand Right.jpg	F1 Kick the Ball Right.jpg	1	MaleTypes	1
2	199	Counter2	1	1471	1	4501	2	7	1	1	596	2	1	2	1	F1 Sit Right.jpg	F1 Sit Right Back Turn.jpg	2	MaleTypes	0
2	200	Counter2	1	1471	1	4501	2	8	1	2	852	2	2	1	1	F1 Stand Left.jpg	F1 Kick the Ball Left.jpg	1	MaleTypes	1
2	201	Counter2	1	1471	1	4501	2	9	1	1	858	2	1	1	2	F1 Stand Left.jpg	F1 Stand Left Back Turn.jpg	1	MaleTypes	0
2	202	Counter2	1	1471	1	4501	2	10	1	2	731	1	2	1	2	M1 Stand Left.JPG	M1 Kick the Ball Left.JPG	1	MaleTypes	1
2	203	Counter2	1	1471	1	4501	2	11	1	2	714	2	2	2	1	F1 Stand Right.jpg	F1 Kick the Ball Right.jpg	1	MaleTypes	1
2	204	Counter2	1	1471	1	4501	2	12	1	2	508	2	2	1	1	F1 Stand Left.jpg	F1 Kick the Ball Left.jpg	1	MaleTypes	1
2	205	Counter2	1	1471	1	4501	2	13	1	1	605	2	1	1	1	F1 Sit Left.jpg	F1 Sit Left Back Turn.jpg	2	MaleTypes	0
2	206	Counter2	1	1471	1	4501	2	14	1	1	799	1	1	2	1	M1 Stand Right.jpg	M1 Stand Right Back Turn.jpg	1	MaleTypes	0
2	207	Counter2	1	1471	1	4501	2	15	1	1	747	2	1	1	1	F1 Sit Left.jpg	F1 Sit Left Back Turn.jpg	2	MaleTypes	0
2	208	Counter2	1	1471	1	4501	2	16	1	2	567	1	2	1	1	M1 Sit Left.jpg	M1 Type Left.jpg	2	MaleTypes	1
2	209	Counter2	1	1471	1	4501	2	17	1	2	492	1	2	1	1	M1 Sit Left.jpg	M1 Type Left.jpg	2	MaleTypes	1
2	210	Counter2	1	1471	1	4501	2	18	1	1	627	1	1	1	1	M1 Stand Left.JPG	M1 Stand Left Back Turn.jpg	1	MaleTypes	0
2	211	Counter2	1	1471	1	4501	2	19	1	1	1414	2	1	1	1	F1 Sit Left.jpg	F1 Sit Left Back Turn.jpg	2	MaleTypes	0
2	212	Counter2	1	1471	1	4501	2	20	1	2	965	2	2	2	2	F1 Sit Right.jpg	F1 Type Right.jpg	2	MaleTypes	1
2	213	Counter2	1	1471	1	4501	2	21	1	1	756	1	1	2	1	M1 Stand Right.jpg	M1 Stand Right Back Turn.jpg	1	MaleTypes	0
2	214	Counter2	1	1471	1	4501	2	22	1	2	441	1	2	2	1	M1 Sit Right.jpg	M1 Type Right.jpg	2	MaleTypes	1
2	215	Counter2	1	1471	1	4501	2	23	1	2	810	1	2	2	2	M1 Stand Right.jpg	M1 Kick the Ball Right.jpg	1	MaleTypes	1
2	216	Counter2	1	1471	1	4501	2	24	1	1	656	1	1	2	1	M1 Stand Right.jpg	M1 Stand Right Back Turn.jpg	1	MaleTypes	0
2	217	Counter2	1	1471	1	4501	2	25	1	2	625	2	2	1	1	F1 Stand Left.jpg	F1 Kick the Ball Left.jpg	1	MaleTypes	1
2	218	Counter2	1	1471	1	4501	2	26	1	1	1483	2	1	2	1	F1 Sit Right.jpg	F1 Sit Right Back Turn.jpg	2	MaleTypes	0
2	219	Counter2	1	1471	1	4501	2	27	1	1	561	1	1	2	2	M1 Sit Right.jpg	M1 Sit Right Back Turn.jpg	2	MaleTypes	0
2	220	Counter2	1	1471	1	4501	2	28	1	1	836	2	1	2	2	F1 Stand Right.jpg	F1 Stand Right Back Turn.jpg	1	MaleTypes	0
2	221	Counter2	1	1471	1	4501	2	29	1	2	906	1	2	1	1	M1 Sit Left.jpg	M1 Type Left.jpg	2	MaleTypes	1
2	222	Counter2	1	1471	1	4501	2	30	1	2	468	2	2	1	2	F1 Sit Left.jpg	F1 Type Left.jpg	2	MaleTypes	1
2	223	Counter2	1	1471	1	4501	2	31	1	1	575	2	1	2	1	F1 Sit Right.jpg	F1 Sit Right Back Turn.jpg	2	MaleTypes	0
2	224	Counter2	1	1471	1	4501	2	32	1	2	715	1	2	2	1	M1 Sit Right.jpg	M1 Type Right.jpg	2	MaleTypes	1
2	225	Counter2	3	946	2	8281	1	1	1	2	655	2	2	2	2	F1 Sit Right.jpg	F1 Type Right.jpg	2	Equal	1
2	226	Counter2	3	946	2	8281	1	2	1	2	378	1	2	2	2	M1 Stand Right.jpg	M1 Kick the Ball Right.jpg	1	Equal	1
2	227	Counter2	3	946	2	8281	1	3	1	1	501	1	1	2	1	M1 Stand Right.jpg	M1 Stand Right Back Turn.jpg	1	Equal	0
2	228	Counter2	3	946	2	8281	1	4	1	2	649	1	2	2	1	M1 Sit Right.jpg	M1 Type Right.jpg	2	Equal	1
2	229	Counter2	3	946	2	8281	1	5	1	2	424	1	2	2	1	M1 Sit Right.jpg	M1 Type Right.jpg	2	Equal	1
2	230	Counter2	3	946	2	8281	1	6	1	2	522	1	2	2	2	M1 Stand Right.jpg	M1 Kick the Ball Right.jpg	1	Equal	1
2	231	Counter2	3	946	2	8281	1	7	1	1	655	2	1	1	2	F1 Stand Left.jpg	F1 Stand Left Back Turn.jpg	1	Equal	0
2	232	Counter2	3	946	2	8281	1	8	0	1	662	2	2	1	2	F1 Sit Left.jpg	F1 Type Left.jpg	2	Equal	1
2	233	Counter2	3	946	2	8281	1	9	1	2	479	2	2	2	1	F1 Stand Right.jpg	F1 Kick the Ball Right.jpg	1	Equal	1
2	234	Counter2	3	946	2	8281	1	10	1	1	619	1	1	1	2	M1 Sit Left.jpg	M1 Sit Left Back Turn.jpg	2	Equal	0
2	235	Counter2	3	946	2	8281	1	11	1	1	753	1	1	1	1	M1 Stand Left.JPG	M1 Stand Left Back Turn.jpg	1	Equal	0
2	236	Counter2	3	946	2	8281	1	12	1	1	609	1	1	1	2	M1 Sit Left.jpg	M1 Sit Left Back Turn.jpg	2	Equal	0
2	237	Counter2	3	946	2	8281	1	13	1	2	727	1	2	1	1	M1 Sit Left.jpg	M1 Type Left.jpg	2	Equal	1
2	238	Counter2	3	946	2	8281	1	14	1	2	689	1	2	1	1	M1 Sit Left.jpg	M1 Type Left.jpg	2	Equal	1
2	239	Counter2	3	946	2	8281	1	15	1	1	742	2	1	2	2	F1 Stand Right.jpg	F1 Stand Right Back Turn.jpg	1	Equal	0
2	240	Counter2	3	946	2	8281	1	16	1	1	565	1	1	2	1	M1 Stand Right.jpg	M1 Stand Right Back Turn.jpg	1	Equal	0
2	241	Counter2	3	946	2	8281	1	17	1	1	687	2	1	1	1	F1 Sit Left.jpg	F1 Sit Left Back Turn.jpg	2	Equal	0
2	242	Counter2	3	946	2	8281	1	18	1	2	722	2	2	2	1	F1 Stand Right.jpg	F1 Kick the Ball Right.jpg	1	Equal	1
2	243	Counter2	3	946	2	8281	1	19	1	2	431	2	2	1	1	F1 Stand Left.jpg	F1 Kick the Ball Left.jpg	1	Equal	1
2	244	Counter2	3	946	2	8281	1	20	0		0	2	1	1	1	F1 Sit Left.jpg	F1 Sit Left Back Turn.jpg	2	Equal	0
2	245	Counter2	3	946	2	8281	1	21	1	2	652	1	2	1	2	M1 Stand Left.JPG	M1 Kick the Ball Left.JPG	1	Equal	1
2	246	Counter2	3	946	2	8281	1	22	1	1	714	2	1	2	1	F1 Sit Right.jpg	F1 Sit Right Back Turn.jpg	2	Equal	0
2	247	Counter2	3	946	2	8281	1	23	1	1	551	1	1	2	2	M1 Sit Right.jpg	M1 Sit Right Back Turn.jpg	2	Equal	0
2	248	Counter2	3	946	2	8281	1	24	1	2	463	2	2	1	1	F1 Stand Left.jpg	F1 Kick the Ball Left.jpg	1	Equal	1
2	249	Counter2	3	946	2	8281	1	25	1	1	476	2	1	2	1	F1 Sit Right.jpg	F1 Sit Right Back Turn.jpg	2	Equal	0
2	250	Counter2	3	946	2	8281	1	26	1	1	514	1	1	2	2	M1 Sit Right.jpg	M1 Sit Right Back Turn.jpg	2	Equal	0
2	251	Counter2	3	946	2	8281	1	27	1	1	675	1	1	1	1	M1 Stand Left.JPG	M1 Stand Left Back Turn.jpg	1	Equal	0
2	252	Counter2	3	946	2	8281	1	28	1	2	503	1	2	1	2	M1 Stand Left.JPG	M1 Kick the Ball Left.JPG	1	Equal	1
2	253	Counter2	3	946	2	8281	1	29	1	2	1150	2	2	2	2	F1 Sit Right.jpg	F1 Type Right.jpg	2	Equal	1
2	254	Counter2	3	946	2	8281	1	30	1	2	453	2	2	1	2	F1 Sit Left.jpg	F1 Type Left.jpg	2	Equal	1
2	255	Counter2	3	946	2	8281	1	31	1	1	929	2	1	1	2	F1 Stand Left.jpg	F1 Stand Left Back Turn.jpg	1	Equal	0
2	256	Counter2	3	946	2	8281	1	32	1	1	652	2	1	2	2	F1 Stand Right.jpg	F1 Stand Right Back Turn.jpg	1	Equal	0
2	257	Counter2	1	10763	2	3878	2	1	1	1	1111	2	1	2	2	F1 Stand Right.jpg	F1 Stand Right Back Turn.jpg	1	MaleTypes	0
2	258	Counter2	1	10763	2	3878	2	2	1	2	557	2	2	1	2	F1 Sit Left.jpg	F1 Type Left.jpg	2	MaleTypes	1
2	259	Counter2	1	10763	2	3878	2	3	0	1	539	2	2	1	1	F1 Stand Left.jpg	F1 Kick the Ball Left.jpg	1	MaleTypes	1
2	260	Counter2	1	10763	2	3878	2	4	1	1	711	1	1	1	1	M1 Stand Left.JPG	M1 Stand Left Back Turn.jpg	1	MaleTypes	0
2	261	Counter2	1	10763	2	3878	2	5	1	2	476	1	2	1	1	M1 Sit Left.jpg	M1 Type Left.jpg	2	MaleTypes	1
2	262	Counter2	1	10763	2	3878	2	6	1	2	545	1	2	1	1	M1 Sit Left.jpg	M1 Type Left.jpg	2	MaleTypes	1
2	263	Counter2	1	10763	2	3878	2	7	1	2	512	1	2	2	1	M1 Sit Right.jpg	M1 Type Right.jpg	2	MaleTypes	1
2	264	Counter2	1	10763	2	3878	2	8	1	2	419	2	2	2	1	F1 Stand Right.jpg	F1 Kick the Ball Right.jpg	1	MaleTypes	1
2	265	Counter2	1	10763	2	3878	2	9	1	1	668	1	1	2	2	M1 Sit Right.jpg	M1 Sit Right Back Turn.jpg	2	MaleTypes	0
2	266	Counter2	1	10763	2	3878	2	10	1	1	618	2	1	1	1	F1 Sit Left.jpg	F1 Sit Left Back Turn.jpg	2	MaleTypes	0
2	267	Counter2	1	10763	2	3878	2	11	1	1	485	2	1	1	1	F1 Sit Left.jpg	F1 Sit Left Back Turn.jpg	2	MaleTypes	0
2	268	Counter2	1	10763	2	3878	2	12	1	2	624	1	2	1	2	M1 Stand Left.JPG	M1 Kick the Ball Left.JPG	1	MaleTypes	1
2	269	Counter2	1	10763	2	3878	2	13	1	1	552	1	1	2	1	M1 Stand Right.jpg	M1 Stand Right Back Turn.jpg	1	MaleTypes	0
2	270	Counter2	1	10763	2	3878	2	14	1	2	694	2	2	1	1	F1 Stand Left.jpg	F1 Kick the Ball Left.jpg	1	MaleTypes	1
2	271	Counter2	1	10763	2	3878	2	15	1	2	548	1	2	2	1	M1 Sit Right.jpg	M1 Type Right.jpg	2	MaleTypes	1
2	272	Counter2	1	10763	2	3878	2	16	1	1	657	2	1	2	1	F1 Sit Right.jpg	F1 Sit Right Back Turn.jpg	2	MaleTypes	0
2	273	Counter2	1	10763	2	3878	2	17	1	1	632	1	1	2	1	M1 Stand Right.jpg	M1 Stand Right Back Turn.jpg	1	MaleTypes	0
2	274	Counter2	1	10763	2	3878	2	18	1	1	595	1	1	1	2	M1 Sit Left.jpg	M1 Sit Left Back Turn.jpg	2	MaleTypes	0
2	275	Counter2	1	10763	2	3878	2	19	1	1	513	2	1	2	1	F1 Sit Right.jpg	F1 Sit Right Back Turn.jpg	2	MaleTypes	0
2	276	Counter2	1	10763	2	3878	2	20	1	2	488	2	2	1	1	F1 Stand Left.jpg	F1 Kick the Ball Left.jpg	1	MaleTypes	1
2	277	Counter2	1	10763	2	3878	2	21	1	1	477	2	1	2	1	F1 Sit Right.jpg	F1 Sit Right Back Turn.jpg	2	MaleTypes	0
2	278	Counter2	1	10763	2	3878	2	22	1	1	805	1	1	2	1	M1 Stand Right.jpg	M1 Stand Right Back Turn.jpg	1	MaleTypes	0
2	279	Counter2	1	10763	2	3878	2	23	1	1	624	1	1	1	1	M1 Stand Left.JPG	M1 Stand Left Back Turn.jpg	1	MaleTypes	0
2	280	Counter2	1	10763	2	3878	2	24	1	2	638	2	2	2	1	F1 Stand Right.jpg	F1 Kick the Ball Right.jpg	1	MaleTypes	1
2	281	Counter2	1	10763	2	3878	2	25	1	2	1672	1	2	1	1	M1 Sit Left.jpg	M1 Type Left.jpg	2	MaleTypes	1
2	282	Counter2	1	10763	2	3878	2	26	1	1	877	1	1	1	1	M1 Stand Left.JPG	M1 Stand Left Back Turn.jpg	1	MaleTypes	0
2	283	Counter2	1	10763	2	3878	2	27	1	1	589	2	1	1	1	F1 Sit Left.jpg	F1 Sit Left Back Turn.jpg	2	MaleTypes	0
2	284	Counter2	1	10763	2	3878	2	28	0		0	2	1	1	2	F1 Stand Left.jpg	F1 Stand Left Back Turn.jpg	1	MaleTypes	0
2	285	Counter2	1	10763	2	3878	2	29	1	2	671	1	2	2	2	M1 Stand Right.jpg	M1 Kick the Ball Right.jpg	1	MaleTypes	1
2	286	Counter2	1	10763	2	3878	2	30	1	2	907	1	2	2	1	M1 Sit Right.jpg	M1 Type Right.jpg	2	MaleTypes	1
2	287	Counter2	1	10763	2	3878	2	31	1	2	822	2	2	2	1	F1 Stand Right.jpg	F1 Kick the Ball Right.jpg	1	MaleTypes	1
2	288	Counter2	1	10763	2	3878	2	32	1	2	643	2	2	2	2	F1 Sit Right.jpg	F1 Type Right.jpg	2	MaleTypes	1
3	1	Counter1	3	14510	3	4517	2	1	1	2	539	2	2	2	2	F1 Sit Right.jpg	F1 Type Right.jpg	2	MaleTypes	1
3	2	Counter1	3	14510	3	4517	2	2	1	2	787	1	2	2	1	M1 Sit Right.jpg	M1 Type Right.jpg	2	MaleTypes	1
3	3	Counter1	3	14510	3	4517	2	3	1	2	346	2	2	1	1	F1 Stand Left.jpg	F1 Kick the Ball Left.jpg	1	MaleTypes	1
3	4	Counter1	3	14510	3	4517	2	4	1	2	780	1	2	1	1	M1 Sit Left.jpg	M1 Type Left.jpg	2	MaleTypes	1
3	5	Counter1	3	14510	3	4517	2	5	1	1	451	1	1	2	2	M1 Sit Right.jpg	M1 Sit Right Back Turn.jpg	2	MaleTypes	0
3	6	Counter1	3	14510	3	4517	2	6	1	2	362	1	2	2	1	M1 Sit Right.jpg	M1 Type Right.jpg	2	MaleTypes	1
3	7	Counter1	3	14510	3	4517	2	7	1	1	418	2	1	2	1	F1 Sit Right.jpg	F1 Sit Right Back Turn.jpg	2	MaleTypes	0
3	8	Counter1	3	14510	3	4517	2	8	1	1	475	1	1	1	1	M1 Stand Left.JPG	M1 Stand Left Back Turn.jpg	1	MaleTypes	0
3	9	Counter1	3	14510	3	4517	2	9	1	2	324	2	2	1	1	F1 Stand Left.jpg	F1 Kick the Ball Left.jpg	1	MaleTypes	1
3	10	Counter1	3	14510	3	4517	2	10	1	1	442	2	1	2	2	F1 Stand Right.jpg	F1 Stand Right Back Turn.jpg	1	MaleTypes	0
3	11	Counter1	3	14510	3	4517	2	11	1	1	443	2	1	2	1	F1 Sit Right.jpg	F1 Sit Right Back Turn.jpg	2	MaleTypes	0
3	12	Counter1	3	14510	3	4517	2	12	1	1	788	1	1	2	1	M1 Stand Right.jpg	M1 Stand Right Back Turn.jpg	1	MaleTypes	0
3	13	Counter1	3	14510	3	4517	2	13	1	1	413	1	1	2	1	M1 Stand Right.jpg	M1 Stand Right Back Turn.jpg	1	MaleTypes	0
3	14	Counter1	3	14510	3	4517	2	14	1	1	404	2	1	1	1	F1 Sit Left.jpg	F1 Sit Left Back Turn.jpg	2	MaleTypes	0
3	15	Counter1	3	14510	3	4517	2	15	1	1	388	1	1	1	2	M1 Sit Left.jpg	M1 Sit Left Back Turn.jpg	2	MaleTypes	0
3	16	Counter1	3	14510	3	4517	2	16	1	1	368	2	1	1	2	F1 Stand Left.jpg	F1 Stand Left Back Turn.jpg	1	MaleTypes	0
3	17	Counter1	3	14510	3	4517	2	17	1	2	702	2	2	1	2	F1 Sit Left.jpg	F1 Type Left.jpg	2	MaleTypes	1
3	18	Counter1	3	14510	3	4517	2	18	1	2	311	2	2	2	1	F1 Stand Right.jpg	F1 Kick the Ball Right.jpg	1	MaleTypes	1
3	19	Counter1	3	14510	3	4517	2	19	1	2	290	2	2	2	1	F1 Stand Right.jpg	F1 Kick the Ball Right.jpg	1	MaleTypes	1
3	20	Counter1	3	14510	3	4517	2	20	1	1	446	2	1	1	1	F1 Sit Left.jpg	F1 Sit Left Back Turn.jpg	2	MaleTypes	0
3	21	Counter1	3	14510	3	4517	2	21	1	2	445	1	2	2	2	M1 Stand Right.jpg	M1 Kick the Ball Right.jpg	1	MaleTypes	1
3	22	Counter1	3	14510	3	4517	2	22	1	1	390	1	1	1	1	M1 Stand Left.JPG	M1 Stand Left Back Turn.jpg	1	MaleTypes	0
3	23	Counter1	3	14510	3	4517	2	23	1	2	362	2	2	2	1	F1 Stand Right.jpg	F1 Kick the Ball Right.jpg	1	MaleTypes	1
3	24	Counter1	3	14510	3	4517	2	24	1	2	394	2	2	1	1	F1 Stand Left.jpg	F1 Kick the Ball Left.jpg	1	MaleTypes	1
3	25	Counter1	3	14510	3	4517	2	25	1	2	728	1	2	2	1	M1 Sit Right.jpg	M1 Type Right.jpg	2	MaleTypes	1
3	26	Counter1	3	14510	3	4517	2	26	1	2	382	1	2	1	2	M1 Stand Left.JPG	M1 Kick the Ball Left.JPG	1	MaleTypes	1
3	27	Counter1	3	14510	3	4517	2	27	1	2	647	1	2	1	1	M1 Sit Left.jpg	M1 Type Left.jpg	2	MaleTypes	1
3	28	Counter1	3	14510	3	4517	2	28	1	1	445	2	1	2	1	F1 Sit Right.jpg	F1 Sit Right Back Turn.jpg	2	MaleTypes	0
3	29	Counter1	3	14510	3	4517	2	29	1	2	524	1	2	1	1	M1 Sit Left.jpg	M1 Type Left.jpg	2	MaleTypes	1
3	30	Counter1	3	14510	3	4517	2	30	1	1	408	1	1	1	1	M1 Stand Left.JPG	M1 Stand Left Back Turn.jpg	1	MaleTypes	0
3	31	Counter1	3	14510	3	4517	2	31	1	1	416	1	1	2	1	M1 Stand Right.jpg	M1 Stand Right Back Turn.jpg	1	MaleTypes	0
3	32	Counter1	3	14510	3	4517	2	32	1	1	409	2	1	1	1	F1 Sit Left.jpg	F1 Sit Left Back Turn.jpg	2	MaleTypes	0
3	33	Counter1	2	4661	2	15625	1	1	1	1	456	2	1	1	2	F1 Stand Left.jpg	F1 Stand Left Back Turn.jpg	1	Equal	0
3	34	Counter1	2	4661	2	15625	1	2	1	2	360	2	2	1	2	F1 Sit Left.jpg	F1 Type Left.jpg	2	Equal	1
3	35	Counter1	2	4661	2	15625	1	3	1	2	622	1	2	1	2	M1 Stand Left.JPG	M1 Kick the Ball Left.JPG	1	Equal	1
3	36	Counter1	2	4661	2	15625	1	4	1	2	410	2	2	1	1	F1 Stand Left.jpg	F1 Kick the Ball Left.jpg	1	Equal	1
3	37	Counter1	2	4661	2	15625	1	5	1	1	447	1	1	1	1	M1 Stand Left.JPG	M1 Stand Left Back Turn.jpg	1	Equal	0
3	38	Counter1	2	4661	2	15625	1	6	1	1	372	2	1	2	2	F1 Stand Right.jpg	F1 Stand Right Back Turn.jpg	1	Equal	0
3	39	Counter1	2	4661	2	15625	1	7	1	2	514	1	2	1	1	M1 Sit Left.jpg	M1 Type Left.jpg	2	Equal	1
3	40	Counter1	2	4661	2	15625	1	8	1	2	315	2	2	2	2	F1 Sit Right.jpg	F1 Type Right.jpg	2	Equal	1
3	41	Counter1	2	4661	2	15625	1	9	1	2	382	2	2	1	2	F1 Sit Left.jpg	F1 Type Left.jpg	2	Equal	1
3	42	Counter1	2	4661	2	15625	1	10	1	1	518	1	1	2	1	M1 Stand Right.jpg	M1 Stand Right Back Turn.jpg	1	Equal	0
3	43	Counter1	2	4661	2	15625	1	11	1	2	372	1	2	2	1	M1 Sit Right.jpg	M1 Type Right.jpg	2	Equal	1
3	44	Counter1	2	4661	2	15625	1	12	1	2	624	1	2	2	2	M1 Stand Right.jpg	M1 Kick the Ball Right.jpg	1	Equal	1
3	45	Counter1	2	4661	2	15625	1	13	1	1	392	1	1	1	1	M1 Stand Left.JPG	M1 Stand Left Back Turn.jpg	1	Equal	0
3	46	Counter1	2	4661	2	15625	1	14	1	1	439	1	1	1	2	M1 Sit Left.jpg	M1 Sit Left Back Turn.jpg	2	Equal	0
3	47	Counter1	2	4661	2	15625	1	15	1	2	417	2	2	2	1	F1 Stand Right.jpg	F1 Kick the Ball Right.jpg	1	Equal	1
3	48	Counter1	2	4661	2	15625	1	16	1	1	438	2	1	1	1	F1 Sit Left.jpg	F1 Sit Left Back Turn.jpg	2	Equal	0
3	49	Counter1	2	4661	2	15625	1	17	1	1	511	2	1	1	1	F1 Sit Left.jpg	F1 Sit Left Back Turn.jpg	2	Equal	0
3	50	Counter1	2	4661	2	15625	1	18	1	2	315	2	2	2	1	F1 Stand Right.jpg	F1 Kick the Ball Right.jpg	1	Equal	1
3	51	Counter1	2	4661	2	15625	1	19	1	1	771	2	1	2	1	F1 Sit Right.jpg	F1 Sit Right Back Turn.jpg	2	Equal	0
3	52	Counter1	2	4661	2	15625	1	20	1	1	457	2	1	2	1	F1 Sit Right.jpg	F1 Sit Right Back Turn.jpg	2	Equal	0
3	53	Counter1	2	4661	2	15625	1	21	1	2	550	1	2	2	2	M1 Stand Right.jpg	M1 Kick the Ball Right.jpg	1	Equal	1
3	54	Counter1	2	4661	2	15625	1	22	1	1	661	1	1	1	2	M1 Sit Left.jpg	M1 Sit Left Back Turn.jpg	2	Equal	0
3	55	Counter1	2	4661	2	15625	1	23	1	2	491	2	2	2	2	F1 Sit Right.jpg	F1 Type Right.jpg	2	Equal	1
3	56	Counter1	2	4661	2	15625	1	24	1	1	560	1	1	2	2	M1 Sit Right.jpg	M1 Sit Right Back Turn.jpg	2	Equal	0
3	57	Counter1	2	4661	2	15625	1	25	1	2	370	1	2	1	1	M1 Sit Left.jpg	M1 Type Left.jpg	2	Equal	1
3	58	Counter1	2	4661	2	15625	1	26	1	2	349	1	2	1	2	M1 Stand Left.JPG	M1 Kick the Ball Left.JPG	1	Equal	1
3	59	Counter1	2	4661	2	15625	1	27	1	1	591	2	1	2	2	F1 Stand Right.jpg	F1 Stand Right Back Turn.jpg	1	Equal	0
3	60	Counter1	2	4661	2	15625	1	28	1	2	425	2	2	1	1	F1 Stand Left.jpg	F1 Kick the Ball Left.jpg	1	Equal	1
3	61	Counter1	2	4661	2	15625	1	29	1	1	540	1	1	2	1	M1 Stand Right.jpg	M1 Stand Right Back Turn.jpg	1	Equal	0
3	62	Counter1	2	4661	2	15625	1	30	1	2	374	1	2	2	1	M1 Sit Right.jpg	M1 Type Right.jpg	2	Equal	1
3	63	Counter1	2	4661	2	15625	1	31	1	1	426	2	1	1	2	F1 Stand Left.jpg	F1 Stand Left Back Turn.jpg	1	Equal	0
3	64	Counter1	2	4661	2	15625	1	32	1	1	482	1	1	2	2	M1 Sit Right.jpg	M1 Sit Right Back Turn.jpg	2	Equal	0
3	65	Counter1	1	7011	2	9970	3	1	1	1	580	1	1	1	2	M1 Sit Left.jpg	M1 Sit Left Back Turn.jpg	2	FemaleTypes	0
3	66	Counter1	1	7011	2	9970	3	2	1	1	491	1	1	2	1	M1 Stand Right.jpg	M1 Stand Right Back Turn.jpg	1	FemaleTypes	0
3	67	Counter1	1	7011	2	9970	3	3	1	1	445	1	1	1	2	M1 Sit Left.jpg	M1 Sit Left Back Turn.jpg	2	FemaleTypes	0
3	68	Counter1	1	7011	2	9970	3	4	1	1	592	2	1	1	2	F1 Stand Left.jpg	F1 Stand Left Back Turn.jpg	1	FemaleTypes	0
3	69	Counter1	1	7011	2	9970	3	5	1	2	336	2	2	1	2	F1 Sit Left.jpg	F1 Type Left.jpg	2	FemaleTypes	1
3	70	Counter1	1	7011	2	9970	3	6	1	2	503	1	2	2	2	M1 Stand Right.jpg	M1 Kick the Ball Right.jpg	1	FemaleTypes	1
3	71	Counter1	1	7011	2	9970	3	7	1	1	922	2	1	2	2	F1 Stand Right.jpg	F1 Stand Right Back Turn.jpg	1	FemaleTypes	0
3	72	Counter1	1	7011	2	9970	3	8	1	2	499	1	2	1	2	M1 Stand Left.JPG	M1 Kick the Ball Left.JPG	1	FemaleTypes	1
3	73	Counter1	1	7011	2	9970	3	9	1	2	568	2	2	1	1	F1 Stand Left.jpg	F1 Kick the Ball Left.jpg	1	FemaleTypes	1
3	74	Counter1	1	7011	2	9970	3	10	1	1	428	1	1	2	2	M1 Sit Right.jpg	M1 Sit Right Back Turn.jpg	2	FemaleTypes	0
3	75	Counter1	1	7011	2	9970	3	11	1	1	467	2	1	2	2	F1 Stand Right.jpg	F1 Stand Right Back Turn.jpg	1	FemaleTypes	0
3	76	Counter1	1	7011	2	9970	3	12	1	2	776	2	2	2	2	F1 Sit Right.jpg	F1 Type Right.jpg	2	FemaleTypes	1
3	77	Counter1	1	7011	2	9970	3	13	1	2	611	1	2	2	1	M1 Sit Right.jpg	M1 Type Right.jpg	2	FemaleTypes	1
3	78	Counter1	1	7011	2	9970	3	14	1	1	794	2	1	1	1	F1 Sit Left.jpg	F1 Sit Left Back Turn.jpg	2	FemaleTypes	0
3	79	Counter1	1	7011	2	9970	3	15	1	1	406	2	1	2	2	F1 Stand Right.jpg	F1 Stand Right Back Turn.jpg	1	FemaleTypes	0
3	80	Counter1	1	7011	2	9970	3	16	1	1	491	2	1	2	1	F1 Sit Right.jpg	F1 Sit Right Back Turn.jpg	2	FemaleTypes	0
3	81	Counter1	1	7011	2	9970	3	17	1	2	412	2	2	1	2	F1 Sit Left.jpg	F1 Type Left.jpg	2	FemaleTypes	1
3	82	Counter1	1	7011	2	9970	3	18	1	2	395	2	2	2	2	F1 Sit Right.jpg	F1 Type Right.jpg	2	FemaleTypes	1
3	83	Counter1	1	7011	2	9970	3	19	1	2	578	2	2	2	1	F1 Stand Right.jpg	F1 Kick the Ball Right.jpg	1	FemaleTypes	1
3	84	Counter1	1	7011	2	9970	3	20	1	1	408	2	1	1	2	F1 Stand Left.jpg	F1 Stand Left Back Turn.jpg	1	FemaleTypes	0
3	85	Counter1	1	7011	2	9970	3	21	1	2	420	1	2	2	2	M1 Stand Right.jpg	M1 Kick the Ball Right.jpg	1	FemaleTypes	1
3	86	Counter1	1	7011	2	9970	3	22	1	1	481	2	1	1	2	F1 Stand Left.jpg	F1 Stand Left Back Turn.jpg	1	FemaleTypes	0
3	87	Counter1	1	7011	2	9970	3	23	1	2	345	1	2	2	2	M1 Stand Right.jpg	M1 Kick the Ball Right.jpg	1	FemaleTypes	1
3	88	Counter1	1	7011	2	9970	3	24	1	1	425	1	1	1	2	M1 Sit Left.jpg	M1 Sit Left Back Turn.jpg	2	FemaleTypes	0
3	89	Counter1	1	7011	2	9970	3	25	1	2	757	1	2	1	1	M1 Sit Left.jpg	M1 Type Left.jpg	2	FemaleTypes	1
3	90	Counter1	1	7011	2	9970	3	26	1	2	459	2	2	2	2	F1 Sit Right.jpg	F1 Type Right.jpg	2	FemaleTypes	1
3	91	Counter1	1	7011	2	9970	3	27	1	1	480	1	1	1	1	M1 Stand Left.JPG	M1 Stand Left Back Turn.jpg	1	FemaleTypes	0
3	92	Counter1	1	7011	2	9970	3	28	1	2	473	1	2	1	2	M1 Stand Left.JPG	M1 Kick the Ball Left.JPG	1	FemaleTypes	1
3	93	Counter1	1	7011	2	9970	3	29	1	2	389	1	2	1	2	M1 Stand Left.JPG	M1 Kick the Ball Left.JPG	1	FemaleTypes	1
3	94	Counter1	1	7011	2	9970	3	30	1	1	436	1	1	2	2	M1 Sit Right.jpg	M1 Sit Right Back Turn.jpg	2	FemaleTypes	0
3	95	Counter1	1	7011	2	9970	3	31	1	1	490	1	1	2	2	M1 Sit Right.jpg	M1 Sit Right Back Turn.jpg	2	FemaleTypes	0
3	96	Counter1	1	7011	2	9970	3	32	1	2	507	2	2	1	2	F1 Sit Left.jpg	F1 Type Left.jpg	2	FemaleTypes	1
3	97	Counter1	2	3230	3	6205	3	1	1	2	410	1	2	2	2	M1 Stand Right.jpg	M1 Kick the Ball Right.jpg	1	FemaleTypes	1
3	98	Counter1	2	3230	3	6205	3	2	1	2	324	1	2	2	2	M1 Stand Right.jpg	M1 Kick the Ball Right.jpg	1	FemaleTypes	1
3	99	Counter1	2	3230	3	6205	3	3	1	1	594	2	1	1	1	F1 Sit Left.jpg	F1 Sit Left Back Turn.jpg	2	FemaleTypes	0
3	100	Counter1	2	3230	3	6205	3	4	1	2	465	2	2	1	2	F1 Sit Left.jpg	F1 Type Left.jpg	2	FemaleTypes	1
3	101	Counter1	2	3230	3	6205	3	5	1	1	432	2	1	2	1	F1 Sit Right.jpg	F1 Sit Right Back Turn.jpg	2	FemaleTypes	0
3	102	Counter1	2	3230	3	6205	3	6	1	2	590	2	2	2	2	F1 Sit Right.jpg	F1 Type Right.jpg	2	FemaleTypes	1
3	103	Counter1	2	3230	3	6205	3	7	1	2	444	2	2	2	2	F1 Sit Right.jpg	F1 Type Right.jpg	2	FemaleTypes	1
3	104	Counter1	2	3230	3	6205	3	8	1	2	372	2	2	2	1	F1 Stand Right.jpg	F1 Kick the Ball Right.jpg	1	FemaleTypes	1
3	105	Counter1	2	3230	3	6205	3	9	1	1	468	1	1	2	2	M1 Sit Right.jpg	M1 Sit Right Back Turn.jpg	2	FemaleTypes	0
3	106	Counter1	2	3230	3	6205	3	10	1	1	692	1	1	2	2	M1 Sit Right.jpg	M1 Sit Right Back Turn.jpg	2	FemaleTypes	0
3	107	Counter1	2	3230	3	6205	3	11	1	1	442	1	1	1	2	M1 Sit Left.jpg	M1 Sit Left Back Turn.jpg	2	FemaleTypes	0
3	108	Counter1	2	3230	3	6205	3	12	1	1	424	2	1	1	2	F1 Stand Left.jpg	F1 Stand Left Back Turn.jpg	1	FemaleTypes	0
3	109	Counter1	2	3230	3	6205	3	13	1	1	537	1	1	1	1	M1 Stand Left.JPG	M1 Stand Left Back Turn.jpg	1	FemaleTypes	0
3	110	Counter1	2	3230	3	6205	3	14	1	2	486	2	2	2	2	F1 Sit Right.jpg	F1 Type Right.jpg	2	FemaleTypes	1
3	111	Counter1	2	3230	3	6205	3	15	1	1	496	2	1	1	2	F1 Stand Left.jpg	F1 Stand Left Back Turn.jpg	1	FemaleTypes	0
3	112	Counter1	2	3230	3	6205	3	16	1	2	438	2	2	1	2	F1 Sit Left.jpg	F1 Type Left.jpg	2	FemaleTypes	1
3	113	Counter1	2	3230	3	6205	3	17	1	2	424	1	2	2	2	M1 Stand Right.jpg	M1 Kick the Ball Right.jpg	1	FemaleTypes	1
3	114	Counter1	2	3230	3	6205	3	18	1	2	386	1	2	1	2	M1 Stand Left.JPG	M1 Kick the Ball Left.JPG	1	FemaleTypes	1
3	115	Counter1	2	3230	3	6205	3	19	1	2	483	1	2	2	1	M1 Sit Right.jpg	M1 Type Right.jpg	2	FemaleTypes	1
3	116	Counter1	2	3230	3	6205	3	20	1	1	1168	2	1	1	2	F1 Stand Left.jpg	F1 Stand Left Back Turn.jpg	1	FemaleTypes	0
3	117	Counter1	2	3230	3	6205	3	21	1	2	338	1	2	1	1	M1 Sit Left.jpg	M1 Type Left.jpg	2	FemaleTypes	1
3	118	Counter1	2	3230	3	6205	3	22	1	2	332	2	2	1	2	F1 Sit Left.jpg	F1 Type Left.jpg	2	FemaleTypes	1
3	119	Counter1	2	3230	3	6205	3	23	1	1	469	1	1	2	2	M1 Sit Right.jpg	M1 Sit Right Back Turn.jpg	2	FemaleTypes	0
3	120	Counter1	2	3230	3	6205	3	24	1	1	479	2	1	2	2	F1 Stand Right.jpg	F1 Stand Right Back Turn.jpg	1	FemaleTypes	0
3	121	Counter1	2	3230	3	6205	3	25	1	1	369	2	1	2	2	F1 Stand Right.jpg	F1 Stand Right Back Turn.jpg	1	FemaleTypes	0
3	122	Counter1	2	3230	3	6205	3	26	1	1	376	2	1	2	2	F1 Stand Right.jpg	F1 Stand Right Back Turn.jpg	1	FemaleTypes	0
3	123	Counter1	2	3230	3	6205	3	27	1	2	496	1	2	1	2	M1 Stand Left.JPG	M1 Kick the Ball Left.JPG	1	FemaleTypes	1
3	124	Counter1	2	3230	3	6205	3	28	1	2	345	1	2	1	2	M1 Stand Left.JPG	M1 Kick the Ball Left.JPG	1	FemaleTypes	1
3	125	Counter1	2	3230	3	6205	3	29	1	1	521	1	1	1	2	M1 Sit Left.jpg	M1 Sit Left Back Turn.jpg	2	FemaleTypes	0
3	126	Counter1	2	3230	3	6205	3	30	1	1	347	1	1	1	2	M1 Sit Left.jpg	M1 Sit Left Back Turn.jpg	2	FemaleTypes	0
3	127	Counter1	2	3230	3	6205	3	31	1	2	528	2	2	1	1	F1 Stand Left.jpg	F1 Kick the Ball Left.jpg	1	FemaleTypes	1
3	128	Counter1	2	3230	3	6205	3	32	1	1	515	1	1	2	1	M1 Stand Right.jpg	M1 Stand Right Back Turn.jpg	1	FemaleTypes	0
3	129	Counter1	2	7727	2	5351	1	1	1	2	449	2	2	2	2	F1 Sit Right.jpg	F1 Type Right.jpg	2	Equal	1
3	130	Counter1	2	7727	2	5351	1	2	1	1	681	2	1	1	1	F1 Sit Left.jpg	F1 Sit Left Back Turn.jpg	2	Equal	0
3	131	Counter1	2	7727	2	5351	1	3	1	2	532	1	2	1	2	M1 Stand Left.JPG	M1 Kick the Ball Left.JPG	1	Equal	1
3	132	Counter1	2	7727	2	5351	1	4	1	2	488	2	2	2	1	F1 Stand Right.jpg	F1 Kick the Ball Right.jpg	1	Equal	1
3	133	Counter1	2	7727	2	5351	1	5	1	1	419	1	1	1	1	M1 Stand Left.JPG	M1 Stand Left Back Turn.jpg	1	Equal	0
3	134	Counter1	2	7727	2	5351	1	6	1	1	756	1	1	2	2	M1 Sit Right.jpg	M1 Sit Right Back Turn.jpg	2	Equal	0
3	135	Counter1	2	7727	2	5351	1	7	1	2	380	1	2	1	1	M1 Sit Left.jpg	M1 Type Left.jpg	2	Equal	1
3	136	Counter1	2	7727	2	5351	1	8	1	2	556	2	2	2	2	F1 Sit Right.jpg	F1 Type Right.jpg	2	Equal	1
3	137	Counter1	2	7727	2	5351	1	9	1	1	409	2	1	1	2	F1 Stand Left.jpg	F1 Stand Left Back Turn.jpg	1	Equal	0
3	138	Counter1	2	7727	2	5351	1	10	1	2	636	2	2	1	2	F1 Sit Left.jpg	F1 Type Left.jpg	2	Equal	1
3	139	Counter1	2	7727	2	5351	1	11	1	1	489	1	1	2	1	M1 Stand Right.jpg	M1 Stand Right Back Turn.jpg	1	Equal	0
3	140	Counter1	2	7727	2	5351	1	12	1	2	626	1	2	2	1	M1 Sit Right.jpg	M1 Type Right.jpg	2	Equal	1
3	141	Counter1	2	7727	2	5351	1	13	1	2	573	1	2	1	2	M1 Stand Left.JPG	M1 Kick the Ball Left.JPG	1	Equal	1
3	142	Counter1	2	7727	2	5351	1	14	1	2	669	2	2	2	1	F1 Stand Right.jpg	F1 Kick the Ball Right.jpg	1	Equal	1
3	143	Counter1	2	7727	2	5351	1	15	1	2	390	1	2	2	2	M1 Stand Right.jpg	M1 Kick the Ball Right.jpg	1	Equal	1
3	144	Counter1	2	7727	2	5351	1	16	1	1	445	2	1	1	2	F1 Stand Left.jpg	F1 Stand Left Back Turn.jpg	1	Equal	0
3	145	Counter1	2	7727	2	5351	1	17	1	1	438	2	1	2	2	F1 Stand Right.jpg	F1 Stand Right Back Turn.jpg	1	Equal	0
3	146	Counter1	2	7727	2	5351	1	18	1	1	539	2	1	1	1	F1 Sit Left.jpg	F1 Sit Left Back Turn.jpg	2	Equal	0
3	147	Counter1	2	7727	2	5351	1	19	1	1	602	1	1	1	2	M1 Sit Left.jpg	M1 Sit Left Back Turn.jpg	2	Equal	0
3	148	Counter1	2	7727	2	5351	1	20	1	1	565	1	1	1	1	M1 Stand Left.JPG	M1 Stand Left Back Turn.jpg	1	Equal	0
3	149	Counter1	2	7727	2	5351	1	21	1	2	656	1	2	1	1	M1 Sit Left.jpg	M1 Type Left.jpg	2	Equal	1
3	150	Counter1	2	7727	2	5351	1	22	1	2	367	2	2	1	2	F1 Sit Left.jpg	F1 Type Left.jpg	2	Equal	1
3	151	Counter1	2	7727	2	5351	1	23	1	1	904	2	1	2	2	F1 Stand Right.jpg	F1 Stand Right Back Turn.jpg	1	Equal	0
3	152	Counter1	2	7727	2	5351	1	24	1	1	471	1	1	1	2	M1 Sit Left.jpg	M1 Sit Left Back Turn.jpg	2	Equal	0
3	153	Counter1	2	7727	2	5351	1	25	1	1	947	1	1	2	2	M1 Sit Right.jpg	M1 Sit Right Back Turn.jpg	2	Equal	0
3	154	Counter1	2	7727	2	5351	1	26	1	2	607	1	2	2	1	M1 Sit Right.jpg	M1 Type Right.jpg	2	Equal	1
3	155	Counter1	2	7727	2	5351	1	27	1	2	839	2	2	1	1	F1 Stand Left.jpg	F1 Kick the Ball Left.jpg	1	Equal	1
3	156	Counter1	2	7727	2	5351	1	28	1	2	393	1	2	2	2	M1 Stand Right.jpg	M1 Kick the Ball Right.jpg	1	Equal	1
3	157	Counter1	2	7727	2	5351	1	29	1	1	699	2	1	2	1	F1 Sit Right.jpg	F1 Sit Right Back Turn.jpg	2	Equal	0
3	158	Counter1	2	7727	2	5351	1	30	1	2	411	2	2	1	1	F1 Stand Left.jpg	F1 Kick the Ball Left.jpg	1	Equal	1
3	159	Counter1	2	7727	2	5351	1	31	1	1	466	2	1	2	1	F1 Sit Right.jpg	F1 Sit Right Back Turn.jpg	2	Equal	0
3	160	Counter1	2	7727	2	5351	1	32	1	1	599	1	1	2	1	M1 Stand Right.jpg	M1 Stand Right Back Turn.jpg	1	Equal	0
3	161	Counter1	4	3466	4	5433	2	1	1	1	510	2	1	2	2	F1 Stand Right.jpg	F1 Stand Right Back Turn.jpg	1	MaleTypes	0
3	162	Counter1	4	3466	4	5433	2	2	1	1	536	1	1	1	2	M1 Sit Left.jpg	M1 Sit Left Back Turn.jpg	2	MaleTypes	0
3	163	Counter1	4	3466	4	5433	2	3	1	1	460	1	1	1	1	M1 Stand Left.JPG	M1 Stand Left Back Turn.jpg	1	MaleTypes	0
3	164	Counter1	4	3466	4	5433	2	4	1	1	422	2	1	1	1	F1 Sit Left.jpg	F1 Sit Left Back Turn.jpg	2	MaleTypes	0
3	165	Counter1	4	3466	4	5433	2	5	1	2	413	1	2	1	1	M1 Sit Left.jpg	M1 Type Left.jpg	2	MaleTypes	1
3	166	Counter1	4	3466	4	5433	2	6	1	2	319	1	2	2	1	M1 Sit Right.jpg	M1 Type Right.jpg	2	MaleTypes	1
3	167	Counter1	4	3466	4	5433	2	7	1	2	361	2	2	1	1	F1 Stand Left.jpg	F1 Kick the Ball Left.jpg	1	MaleTypes	1
3	168	Counter1	4	3466	4	5433	2	8	1	2	344	2	2	2	1	F1 Stand Right.jpg	F1 Kick the Ball Right.jpg	1	MaleTypes	1
3	169	Counter1	4	3466	4	5433	2	9	1	2	646	1	2	1	1	M1 Sit Left.jpg	M1 Type Left.jpg	2	MaleTypes	1
3	170	Counter1	4	3466	4	5433	2	10	1	1	833	1	1	2	1	M1 Stand Right.jpg	M1 Stand Right Back Turn.jpg	1	MaleTypes	0
3	171	Counter1	4	3466	4	5433	2	11	1	2	336	1	2	2	1	M1 Sit Right.jpg	M1 Type Right.jpg	2	MaleTypes	1
3	172	Counter1	4	3466	4	5433	2	12	1	1	593	2	1	1	1	F1 Sit Left.jpg	F1 Sit Left Back Turn.jpg	2	MaleTypes	0
3	173	Counter1	4	3466	4	5433	2	13	1	2	703	1	2	2	2	M1 Stand Right.jpg	M1 Kick the Ball Right.jpg	1	MaleTypes	1
3	174	Counter1	4	3466	4	5433	2	14	1	1	439	2	1	1	2	F1 Stand Left.jpg	F1 Stand Left Back Turn.jpg	1	MaleTypes	0
3	175	Counter1	4	3466	4	5433	2	15	1	1	445	1	1	2	1	M1 Stand Right.jpg	M1 Stand Right Back Turn.jpg	1	MaleTypes	0
3	176	Counter1	4	3466	4	5433	2	16	1	1	630	2	1	2	1	F1 Sit Right.jpg	F1 Sit Right Back Turn.jpg	2	MaleTypes	0
3	177	Counter1	4	3466	4	5433	2	17	1	1	527	1	1	2	1	M1 Stand Right.jpg	M1 Stand Right Back Turn.jpg	1	MaleTypes	0
3	178	Counter1	4	3466	4	5433	2	18	1	2	413	2	2	1	1	F1 Stand Left.jpg	F1 Kick the Ball Left.jpg	1	MaleTypes	1
3	179	Counter1	4	3466	4	5433	2	19	1	1	729	1	1	1	1	M1 Stand Left.JPG	M1 Stand Left Back Turn.jpg	1	MaleTypes	0
3	180	Counter1	4	3466	4	5433	2	20	1	1	555	1	1	1	1	M1 Stand Left.JPG	M1 Stand Left Back Turn.jpg	1	MaleTypes	0
3	181	Counter1	4	3466	4	5433	2	21	1	1	519	2	1	2	1	F1 Sit Right.jpg	F1 Sit Right Back Turn.jpg	2	MaleTypes	0
3	182	Counter1	4	3466	4	5433	2	22	1	2	720	1	2	2	1	M1 Sit Right.jpg	M1 Type Right.jpg	2	MaleTypes	1
3	183	Counter1	4	3466	4	5433	2	23	1	2	634	2	2	2	1	F1 Stand Right.jpg	F1 Kick the Ball Right.jpg	1	MaleTypes	1
3	184	Counter1	4	3466	4	5433	2	24	1	1	543	1	1	2	2	M1 Sit Right.jpg	M1 Sit Right Back Turn.jpg	2	MaleTypes	0
3	185	Counter1	4	3466	4	5433	2	25	1	2	855	1	2	1	2	M1 Stand Left.JPG	M1 Kick the Ball Left.JPG	1	MaleTypes	1
3	186	Counter1	4	3466	4	5433	2	26	1	1	433	2	1	1	1	F1 Sit Left.jpg	F1 Sit Left Back Turn.jpg	2	MaleTypes	0
3	187	Counter1	4	3466	4	5433	2	27	1	2	546	2	2	2	2	F1 Sit Right.jpg	F1 Type Right.jpg	2	MaleTypes	1
3	188	Counter1	4	3466	4	5433	2	28	1	2	463	1	2	1	1	M1 Sit Left.jpg	M1 Type Left.jpg	2	MaleTypes	1
3	189	Counter1	4	3466	4	5433	2	29	1	2	511	2	2	1	1	F1 Stand Left.jpg	F1 Kick the Ball Left.jpg	1	MaleTypes	1
3	190	Counter1	4	3466	4	5433	2	30	1	2	566	2	2	1	2	F1 Sit Left.jpg	F1 Type Left.jpg	2	MaleTypes	1
3	191	Counter1	4	3466	4	5433	2	31	1	2	374	2	2	2	1	F1 Stand Right.jpg	F1 Kick the Ball Right.jpg	1	MaleTypes	1
3	192	Counter1	4	3466	4	5433	2	32	1	1	421	2	1	2	1	F1 Sit Right.jpg	F1 Sit Right Back Turn.jpg	2	MaleTypes	0
3	193	Counter1	2	9567	3	3424	3	1	1	1	473	2	1	2	2	F1 Stand Right.jpg	F1 Stand Right Back Turn.jpg	1	FemaleTypes	0
3	194	Counter1	2	9567	3	3424	3	2	1	1	543	1	1	1	2	M1 Sit Left.jpg	M1 Sit Left Back Turn.jpg	2	FemaleTypes	0
3	195	Counter1	2	9567	3	3424	3	3	1	1	598	1	1	1	1	M1 Stand Left.JPG	M1 Stand Left Back Turn.jpg	1	FemaleTypes	0
3	196	Counter1	2	9567	3	3424	3	4	1	2	569	1	2	2	1	M1 Sit Right.jpg	M1 Type Right.jpg	2	FemaleTypes	1
3	197	Counter1	2	9567	3	3424	3	5	1	1	437	2	1	2	1	F1 Sit Right.jpg	F1 Sit Right Back Turn.jpg	2	FemaleTypes	0
3	198	Counter1	2	9567	3	3424	3	6	1	1	497	1	1	2	2	M1 Sit Right.jpg	M1 Sit Right Back Turn.jpg	2	FemaleTypes	0
3	199	Counter1	2	9567	3	3424	3	7	1	2	460	1	2	2	2	M1 Stand Right.jpg	M1 Kick the Ball Right.jpg	1	FemaleTypes	1
3	200	Counter1	2	9567	3	3424	3	8	1	2	606	2	2	1	2	F1 Sit Left.jpg	F1 Type Left.jpg	2	FemaleTypes	1
3	201	Counter1	2	9567	3	3424	3	9	1	2	580	2	2	2	2	F1 Sit Right.jpg	F1 Type Right.jpg	2	FemaleTypes	1
3	202	Counter1	2	9567	3	3424	3	10	1	1	564	2	1	1	2	F1 Stand Left.jpg	F1 Stand Left Back Turn.jpg	1	FemaleTypes	0
3	203	Counter1	2	9567	3	3424	3	11	1	2	851	1	2	1	1	M1 Sit Left.jpg	M1 Type Left.jpg	2	FemaleTypes	1
3	204	Counter1	2	9567	3	3424	3	12	1	1	485	1	1	2	2	M1 Sit Right.jpg	M1 Sit Right Back Turn.jpg	2	FemaleTypes	0
3	205	Counter1	2	9567	3	3424	3	13	1	2	342	1	2	1	2	M1 Stand Left.JPG	M1 Kick the Ball Left.JPG	1	FemaleTypes	1
3	206	Counter1	2	9567	3	3424	3	14	1	2	524	2	2	1	2	F1 Sit Left.jpg	F1 Type Left.jpg	2	FemaleTypes	1
3	207	Counter1	2	9567	3	3424	3	15	1	1	427	2	1	2	2	F1 Stand Right.jpg	F1 Stand Right Back Turn.jpg	1	FemaleTypes	0
3	208	Counter1	2	9567	3	3424	3	16	1	2	380	2	2	2	2	F1 Sit Right.jpg	F1 Type Right.jpg	2	FemaleTypes	1
3	209	Counter1	2	9567	3	3424	3	17	1	2	580	1	2	2	2	M1 Stand Right.jpg	M1 Kick the Ball Right.jpg	1	FemaleTypes	1
3	210	Counter1	2	9567	3	3424	3	18	1	1	442	1	1	1	2	M1 Sit Left.jpg	M1 Sit Left Back Turn.jpg	2	FemaleTypes	0
3	211	Counter1	2	9567	3	3424	3	19	1	2	341	2	2	2	2	F1 Sit Right.jpg	F1 Type Right.jpg	2	FemaleTypes	1
3	212	Counter1	2	9567	3	3424	3	20	1	2	299	1	2	2	2	M1 Stand Right.jpg	M1 Kick the Ball Right.jpg	1	FemaleTypes	1
3	213	Counter1	2	9567	3	3424	3	21	1	2	514	2	2	1	2	F1 Sit Left.jpg	F1 Type Left.jpg	2	FemaleTypes	1
3	214	Counter1	2	9567	3	3424	3	22	1	2	680	1	2	1	2	M1 Stand Left.JPG	M1 Kick the Ball Left.JPG	1	FemaleTypes	1
3	215	Counter1	2	9567	3	3424	3	23	1	2	365	2	2	2	1	F1 Stand Right.jpg	F1 Kick the Ball Right.jpg	1	FemaleTypes	1
3	216	Counter1	2	9567	3	3424	3	24	1	2	350	2	2	1	1	F1 Stand Left.jpg	F1 Kick the Ball Left.jpg	1	FemaleTypes	1
3	217	Counter1	2	9567	3	3424	3	25	1	1	807	2	1	1	1	F1 Sit Left.jpg	F1 Sit Left Back Turn.jpg	2	FemaleTypes	0
3	218	Counter1	2	9567	3	3424	3	26	1	1	465	2	1	2	2	F1 Stand Right.jpg	F1 Stand Right Back Turn.jpg	1	FemaleTypes	0
3	219	Counter1	2	9567	3	3424	3	27	1	1	415	1	1	1	2	M1 Sit Left.jpg	M1 Sit Left Back Turn.jpg	2	FemaleTypes	0
3	220	Counter1	2	9567	3	3424	3	28	1	1	500	2	1	1	2	F1 Stand Left.jpg	F1 Stand Left Back Turn.jpg	1	FemaleTypes	0
3	221	Counter1	2	9567	3	3424	3	29	1	2	489	1	2	1	2	M1 Stand Left.JPG	M1 Kick the Ball Left.JPG	1	FemaleTypes	1
3	222	Counter1	2	9567	3	3424	3	30	1	1	416	1	1	2	1	M1 Stand Right.jpg	M1 Stand Right Back Turn.jpg	1	FemaleTypes	0
3	223	Counter1	2	9567	3	3424	3	31	1	1	418	1	1	2	2	M1 Sit Right.jpg	M1 Sit Right Back Turn.jpg	2	FemaleTypes	0
3	224	Counter1	2	9567	3	3424	3	32	1	1	479	2	1	1	2	F1 Stand Left.jpg	F1 Stand Left Back Turn.jpg	1	FemaleTypes	0
3	225	Counter1	2	2295	3	4673	1	1	1	1	524	1	1	2	2	M1 Sit Right.jpg	M1 Sit Right Back Turn.jpg	2	Equal	0
3	226	Counter1	2	2295	3	4673	1	2	1	1	419	1	1	2	1	M1 Stand Right.jpg	M1 Stand Right Back Turn.jpg	1	Equal	0
3	227	Counter1	2	2295	3	4673	1	3	1	2	381	1	2	1	1	M1 Sit Left.jpg	M1 Type Left.jpg	2	Equal	1
3	228	Counter1	2	2295	3	4673	1	4	1	2	280	1	2	2	1	M1 Sit Right.jpg	M1 Type Right.jpg	2	Equal	1
3	229	Counter1	2	2295	3	4673	1	5	1	2	399	1	2	1	2	M1 Stand Left.JPG	M1 Kick the Ball Left.JPG	1	Equal	1
3	230	Counter1	2	2295	3	4673	1	6	1	1	1217	2	1	1	1	F1 Sit Left.jpg	F1 Sit Left Back Turn.jpg	2	Equal	0
3	231	Counter1	2	2295	3	4673	1	7	1	2	346	2	2	1	1	F1 Stand Left.jpg	F1 Kick the Ball Left.jpg	1	Equal	1
3	232	Counter1	2	2295	3	4673	1	8	1	2	276	2	2	1	1	F1 Stand Left.jpg	F1 Kick the Ball Left.jpg	1	Equal	1
3	233	Counter1	2	2295	3	4673	1	9	1	1	410	2	1	2	2	F1 Stand Right.jpg	F1 Stand Right Back Turn.jpg	1	Equal	0
3	234	Counter1	2	2295	3	4673	1	10	1	1	411	1	1	1	1	M1 Stand Left.JPG	M1 Stand Left Back Turn.jpg	1	Equal	0
3	235	Counter1	2	2295	3	4673	1	11	1	2	459	1	2	2	2	M1 Stand Right.jpg	M1 Kick the Ball Right.jpg	1	Equal	1
3	236	Counter1	2	2295	3	4673	1	12	1	1	702	1	1	2	1	M1 Stand Right.jpg	M1 Stand Right Back Turn.jpg	1	Equal	0
3	237	Counter1	2	2295	3	4673	1	13	1	2	321	2	2	2	2	F1 Sit Right.jpg	F1 Type Right.jpg	2	Equal	1
3	238	Counter1	2	2295	3	4673	1	14	1	1	395	1	1	1	2	M1 Sit Left.jpg	M1 Sit Left Back Turn.jpg	2	Equal	0
3	239	Counter1	2	2295	3	4673	1	15	1	1	382	1	1	1	2	M1 Sit Left.jpg	M1 Sit Left Back Turn.jpg	2	Equal	0
3	240	Counter1	2	2295	3	4673	1	16	1	2	355	1	2	1	2	M1 Stand Left.JPG	M1 Kick the Ball Left.JPG	1	Equal	1
3	241	Counter1	2	2295	3	4673	1	17	1	2	545	1	2	2	1	M1 Sit Right.jpg	M1 Type Right.jpg	2	Equal	1
3	242	Counter1	2	2295	3	4673	1	18	1	1	525	1	1	1	1	M1 Stand Left.JPG	M1 Stand Left Back Turn.jpg	1	Equal	0
3	243	Counter1	2	2295	3	4673	1	19	1	2	466	1	2	2	2	M1 Stand Right.jpg	M1 Kick the Ball Right.jpg	1	Equal	1
3	244	Counter1	2	2295	3	4673	1	20	1	2	435	2	2	1	2	F1 Sit Left.jpg	F1 Type Left.jpg	2	Equal	1
3	245	Counter1	2	2295	3	4673	1	21	1	2	416	1	2	1	1	M1 Sit Left.jpg	M1 Type Left.jpg	2	Equal	1
3	246	Counter1	2	2295	3	4673	1	22	1	2	698	2	2	1	2	F1 Sit Left.jpg	F1 Type Left.jpg	2	Equal	1
3	247	Counter1	2	2295	3	4673	1	23	1	1	905	1	1	2	2	M1 Sit Right.jpg	M1 Sit Right Back Turn.jpg	2	Equal	0
3	248	Counter1	2	2295	3	4673	1	24	1	1	465	2	1	1	2	F1 Stand Left.jpg	F1 Stand Left Back Turn.jpg	1	Equal	0
3	249	Counter1	2	2295	3	4673	1	25	1	2	313	2	2	2	1	F1 Stand Right.jpg	F1 Kick the Ball Right.jpg	1	Equal	1
3	250	Counter1	2	2295	3	4673	1	26	1	1	495	2	1	1	1	F1 Sit Left.jpg	F1 Sit Left Back Turn.jpg	2	Equal	0
3	251	Counter1	2	2295	3	4673	1	27	1	1	520	2	1	1	2	F1 Stand Left.jpg	F1 Stand Left Back Turn.jpg	1	Equal	0
3	252	Counter1	2	2295	3	4673	1	28	1	1	504	2	1	2	1	F1 Sit Right.jpg	F1 Sit Right Back Turn.jpg	2	Equal	0
3	253	Counter1	2	2295	3	4673	1	29	1	2	431	2	2	2	1	F1 Stand Right.jpg	F1 Kick the Ball Right.jpg	1	Equal	1
3	254	Counter1	2	2295	3	4673	1	30	1	1	497	2	1	2	2	F1 Stand Right.jpg	F1 Stand Right Back Turn.jpg	1	Equal	0
3	255	Counter1	2	2295	3	4673	1	31	1	2	318	2	2	2	2	F1 Sit Right.jpg	F1 Type Right.jpg	2	Equal	1
3	256	Counter1	2	2295	3	4673	1	32	1	1	435	2	1	2	1	F1 Sit Right.jpg	F1 Sit Right Back Turn.jpg	2	Equal	0
3	257	Counter1	3	9945	4	2206	2	1	1	2	1012	1	2	1	1	M1 Sit Left.jpg	M1 Type Left.jpg	2	MaleTypes	1
3	258	Counter1	3	9945	4	2206	2	2	1	2	277	2	2	2	1	F1 Stand Right.jpg	F1 Kick the Ball Right.jpg	1	MaleTypes	1
3	259	Counter1	3	9945	4	2206	2	3	1	1	515	2	1	2	1	F1 Sit Right.jpg	F1 Sit Right Back Turn.jpg	2	MaleTypes	0
3	260	Counter1	3	9945	4	2206	2	4	1	2	455	1	2	2	1	M1 Sit Right.jpg	M1 Type Right.jpg	2	MaleTypes	1
3	261	Counter1	3	9945	4	2206	2	5	1	2	481	1	2	2	2	M1 Stand Right.jpg	M1 Kick the Ball Right.jpg	1	MaleTypes	1
3	262	Counter1	3	9945	4	2206	2	6	1	2	299	2	2	1	1	F1 Stand Left.jpg	F1 Kick the Ball Left.jpg	1	MaleTypes	1
3	263	Counter1	3	9945	4	2206	2	7	1	1	401	1	1	2	1	M1 Stand Right.jpg	M1 Stand Right Back Turn.jpg	1	MaleTypes	0
3	264	Counter1	3	9945	4	2206	2	8	1	1	457	2	1	2	1	F1 Sit Right.jpg	F1 Sit Right Back Turn.jpg	2	MaleTypes	0
3	265	Counter1	3	9945	4	2206	2	9	1	1	456	1	1	1	2	M1 Sit Left.jpg	M1 Sit Left Back Turn.jpg	2	MaleTypes	0
3	266	Counter1	3	9945	4	2206	2	10	1	2	469	2	2	2	2	F1 Sit Right.jpg	F1 Type Right.jpg	2	MaleTypes	1
3	267	Counter1	3	9945	4	2206	2	11	1	1	408	1	1	2	1	M1 Stand Right.jpg	M1 Stand Right Back Turn.jpg	1	MaleTypes	0
3	268	Counter1	3	9945	4	2206	2	12	1	2	307	1	2	1	1	M1 Sit Left.jpg	M1 Type Left.jpg	2	MaleTypes	1
3	269	Counter1	3	9945	4	2206	2	13	1	1	441	1	1	1	1	M1 Stand Left.JPG	M1 Stand Left Back Turn.jpg	1	MaleTypes	0
3	270	Counter1	3	9945	4	2206	2	14	1	1	465	2	1	1	2	F1 Stand Left.jpg	F1 Stand Left Back Turn.jpg	1	MaleTypes	0
3	271	Counter1	3	9945	4	2206	2	15	1	1	436	2	1	2	1	F1 Sit Right.jpg	F1 Sit Right Back Turn.jpg	2	MaleTypes	0
3	272	Counter1	3	9945	4	2206	2	16	1	1	501	1	1	2	1	M1 Stand Right.jpg	M1 Stand Right Back Turn.jpg	1	MaleTypes	0
3	273	Counter1	3	9945	4	2206	2	17	1	2	486	1	2	1	2	M1 Stand Left.JPG	M1 Kick the Ball Left.JPG	1	MaleTypes	1
3	274	Counter1	3	9945	4	2206	2	18	1	1	702	2	1	1	1	F1 Sit Left.jpg	F1 Sit Left Back Turn.jpg	2	MaleTypes	0
3	275	Counter1	3	9945	4	2206	2	19	1	1	463	1	1	2	2	M1 Sit Right.jpg	M1 Sit Right Back Turn.jpg	2	MaleTypes	0
3	276	Counter1	3	9945	4	2206	2	20	1	2	496	1	2	2	1	M1 Sit Right.jpg	M1 Type Right.jpg	2	MaleTypes	1
3	277	Counter1	3	9945	4	2206	2	21	1	1	879	2	1	2	2	F1 Stand Right.jpg	F1 Stand Right Back Turn.jpg	1	MaleTypes	0
3	278	Counter1	3	9945	4	2206	2	22	1	1	588	1	1	1	1	M1 Stand Left.JPG	M1 Stand Left Back Turn.jpg	1	MaleTypes	0
3	279	Counter1	3	9945	4	2206	2	23	1	1	408	2	1	1	1	F1 Sit Left.jpg	F1 Sit Left Back Turn.jpg	2	MaleTypes	0
3	280	Counter1	3	9945	4	2206	2	24	1	2	474	2	2	1	1	F1 Stand Left.jpg	F1 Kick the Ball Left.jpg	1	MaleTypes	1
3	281	Counter1	3	9945	4	2206	2	25	1	2	327	2	2	1	1	F1 Stand Left.jpg	F1 Kick the Ball Left.jpg	1	MaleTypes	1
3	282	Counter1	3	9945	4	2206	2	26	1	1	491	1	1	1	1	M1 Stand Left.JPG	M1 Stand Left Back Turn.jpg	1	MaleTypes	0
3	283	Counter1	3	9945	4	2206	2	27	1	2	348	2	2	1	2	F1 Sit Left.jpg	F1 Type Left.jpg	2	MaleTypes	1
3	284	Counter1	3	9945	4	2206	2	28	1	2	345	2	2	2	1	F1 Stand Right.jpg	F1 Kick the Ball Right.jpg	1	MaleTypes	1
3	285	Counter1	3	9945	4	2206	2	29	1	2	306	2	2	2	1	F1 Stand Right.jpg	F1 Kick the Ball Right.jpg	1	MaleTypes	1
3	286	Counter1	3	9945	4	2206	2	30	1	2	804	1	2	1	1	M1 Sit Left.jpg	M1 Type Left.jpg	2	MaleTypes	1
3	287	Counter1	3	9945	4	2206	2	31	1	1	533	2	1	1	1	F1 Sit Left.jpg	F1 Sit Left Back Turn.jpg	2	MaleTypes	0
3	288	Counter1	3	9945	4	2206	2	32	1	2	284	1	2	2	1	M1 Sit Right.jpg	M1 Type Right.jpg	2	MaleTypes	1
4	1	Counter2	3	7314	2	6204	1	1	1	1	1535	2	1	1	1	F1 Sit Left.jpg	F1 Sit Left Back Turn.jpg	2	Equal	0
4	2	Counter2	3	7314	2	6204	1	2	1	2	780	2	2	1	2	F1 Sit Left.jpg	F1 Type Left.jpg	2	Equal	1
4	3	Counter2	3	7314	2	6204	1	3	1	1	837	1	1	1	1	M1 Stand Left.JPG	M1 Stand Left Back Turn.jpg	1	Equal	0
4	4	Counter2	3	7314	2	6204	1	4	1	1	1065	2	1	2	2	F1 Stand Right.jpg	F1 Stand Right Back Turn.jpg	1	Equal	0
4	5	Counter2	3	7314	2	6204	1	5	1	1	567	2	1	2	1	F1 Sit Right.jpg	F1 Sit Right Back Turn.jpg	2	Equal	0
4	6	Counter2	3	7314	2	6204	1	6	1	1	677	1	1	1	2	M1 Sit Left.jpg	M1 Sit Left Back Turn.jpg	2	Equal	0
4	7	Counter2	3	7314	2	6204	1	7	1	2	462	1	2	2	1	M1 Sit Right.jpg	M1 Type Right.jpg	2	Equal	1
4	8	Counter2	3	7314	2	6204	1	8	1	2	1192	2	2	2	1	F1 Stand Right.jpg	F1 Kick the Ball Right.jpg	1	Equal	1
4	9	Counter2	3	7314	2	6204	1	9	1	2	822	2	2	1	1	F1 Stand Left.jpg	F1 Kick the Ball Left.jpg	1	Equal	1
4	10	Counter2	3	7314	2	6204	1	10	1	1	887	2	1	2	1	F1 Sit Right.jpg	F1 Sit Right Back Turn.jpg	2	Equal	0
4	11	Counter2	3	7314	2	6204	1	11	0	2	1443	1	1	2	1	M1 Stand Right.jpg	M1 Stand Right Back Turn.jpg	1	Equal	0
4	12	Counter2	3	7314	2	6204	1	12	1	2	673	1	2	2	1	M1 Sit Right.jpg	M1 Type Right.jpg	2	Equal	1
4	13	Counter2	3	7314	2	6204	1	13	1	1	700	1	1	2	2	M1 Sit Right.jpg	M1 Sit Right Back Turn.jpg	2	Equal	0
4	14	Counter2	3	7314	2	6204	1	14	1	2	421	1	2	1	2	M1 Stand Left.JPG	M1 Kick the Ball Left.JPG	1	Equal	1
4	15	Counter2	3	7314	2	6204	1	15	1	1	878	2	1	1	2	F1 Stand Left.jpg	F1 Stand Left Back Turn.jpg	1	Equal	0
4	16	Counter2	3	7314	2	6204	1	16	1	1	923	1	1	2	2	M1 Sit Right.jpg	M1 Sit Right Back Turn.jpg	2	Equal	0
4	17	Counter2	3	7314	2	6204	1	17	1	2	1910	2	2	2	1	F1 Stand Right.jpg	F1 Kick the Ball Right.jpg	1	Equal	1
4	18	Counter2	3	7314	2	6204	1	18	1	2	852	2	2	2	2	F1 Sit Right.jpg	F1 Type Right.jpg	2	Equal	1
4	19	Counter2	3	7314	2	6204	1	19	1	2	1411	1	2	1	1	M1 Sit Left.jpg	M1 Type Left.jpg	2	Equal	1
4	20	Counter2	3	7314	2	6204	1	20	1	1	719	1	1	2	1	M1 Stand Right.jpg	M1 Stand Right Back Turn.jpg	1	Equal	0
4	21	Counter2	3	7314	2	6204	1	21	1	1	1089	2	1	2	2	F1 Stand Right.jpg	F1 Stand Right Back Turn.jpg	1	Equal	0
4	22	Counter2	3	7314	2	6204	1	22	1	2	1370	1	2	2	2	M1 Stand Right.jpg	M1 Kick the Ball Right.jpg	1	Equal	1
4	23	Counter2	3	7314	2	6204	1	23	0		0	1	1	1	2	M1 Sit Left.jpg	M1 Sit Left Back Turn.jpg	2	Equal	0
4	24	Counter2	3	7314	2	6204	1	24	1	2	1274	1	2	1	2	M1 Stand Left.JPG	M1 Kick the Ball Left.JPG	1	Equal	1
4	25	Counter2	3	7314	2	6204	1	25	1	1	734	2	1	1	1	F1 Sit Left.jpg	F1 Sit Left Back Turn.jpg	2	Equal	0
4	26	Counter2	3	7314	2	6204	1	26	1	2	629	2	2	2	2	F1 Sit Right.jpg	F1 Type Right.jpg	2	Equal	1
4	27	Counter2	3	7314	2	6204	1	27	1	2	577	1	2	2	2	M1 Stand Right.jpg	M1 Kick the Ball Right.jpg	1	Equal	1
4	28	Counter2	3	7314	2	6204	1	28	1	1	536	1	1	1	1	M1 Stand Left.JPG	M1 Stand Left Back Turn.jpg	1	Equal	0
4	29	Counter2	3	7314	2	6204	1	29	1	2	748	2	2	1	1	F1 Stand Left.jpg	F1 Kick the Ball Left.jpg	1	Equal	1
4	30	Counter2	3	7314	2	6204	1	30	1	2	1209	1	2	1	1	M1 Sit Left.jpg	M1 Type Left.jpg	2	Equal	1
4	31	Counter2	3	7314	2	6204	1	31	1	1	811	2	1	1	2	F1 Stand Left.jpg	F1 Stand Left Back Turn.jpg	1	Equal	0
4	32	Counter2	3	7314	2	6204	1	32	1	2	561	2	2	1	2	F1 Sit Left.jpg	F1 Type Left.jpg	2	Equal	1
4	33	Counter2	3	6450	2	12819	3	1	0		0	1	1	2	1	M1 Stand Right.jpg	M1 Stand Right Back Turn.jpg	1	FemaleTypes	0
4	34	Counter2	3	6450	2	12819	3	2	1	1	524	2	1	2	2	F1 Stand Right.jpg	F1 Stand Right Back Turn.jpg	1	FemaleTypes	0
4	35	Counter2	3	6450	2	12819	3	3	1	1	575	1	1	1	2	M1 Sit Left.jpg	M1 Sit Left Back Turn.jpg	2	FemaleTypes	0
4	36	Counter2	3	6450	2	12819	3	4	1	1	546	1	1	1	2	M1 Sit Left.jpg	M1 Sit Left Back Turn.jpg	2	FemaleTypes	0
4	37	Counter2	3	6450	2	12819	3	5	1	2	849	2	2	2	2	F1 Sit Right.jpg	F1 Type Right.jpg	2	FemaleTypes	1
4	38	Counter2	3	6450	2	12819	3	6	1	1	653	2	1	1	2	F1 Stand Left.jpg	F1 Stand Left Back Turn.jpg	1	FemaleTypes	0
4	39	Counter2	3	6450	2	12819	3	7	1	1	732	2	1	1	2	F1 Stand Left.jpg	F1 Stand Left Back Turn.jpg	1	FemaleTypes	0
4	40	Counter2	3	6450	2	12819	3	8	1	2	664	2	2	2	1	F1 Stand Right.jpg	F1 Kick the Ball Right.jpg	1	FemaleTypes	1
4	41	Counter2	3	6450	2	12819	3	9	1	1	665	1	1	2	2	M1 Sit Right.jpg	M1 Sit Right Back Turn.jpg	2	FemaleTypes	0
4	42	Counter2	3	6450	2	12819	3	10	1	1	797	2	1	2	2	F1 Stand Right.jpg	F1 Stand Right Back Turn.jpg	1	FemaleTypes	0
4	43	Counter2	3	6450	2	12819	3	11	1	1	506	2	1	1	2	F1 Stand Left.jpg	F1 Stand Left Back Turn.jpg	1	FemaleTypes	0
4	44	Counter2	3	6450	2	12819	3	12	1	2	576	1	2	1	2	M1 Stand Left.JPG	M1 Kick the Ball Left.JPG	1	FemaleTypes	1
4	45	Counter2	3	6450	2	12819	3	13	1	2	494	1	2	1	2	M1 Stand Left.JPG	M1 Kick the Ball Left.JPG	1	FemaleTypes	1
4	46	Counter2	3	6450	2	12819	3	14	0	1	563	2	2	2	2	F1 Sit Right.jpg	F1 Type Right.jpg	2	FemaleTypes	1
4	47	Counter2	3	6450	2	12819	3	15	1	2	358	1	2	2	2	M1 Stand Right.jpg	M1 Kick the Ball Right.jpg	1	FemaleTypes	1
4	48	Counter2	3	6450	2	12819	3	16	1	2	303	1	2	2	2	M1 Stand Right.jpg	M1 Kick the Ball Right.jpg	1	FemaleTypes	1
4	49	Counter2	3	6450	2	12819	3	17	1	2	562	2	2	1	1	F1 Stand Left.jpg	F1 Kick the Ball Left.jpg	1	FemaleTypes	1
4	50	Counter2	3	6450	2	12819	3	18	1	2	657	2	2	1	2	F1 Sit Left.jpg	F1 Type Left.jpg	2	FemaleTypes	1
4	51	Counter2	3	6450	2	12819	3	19	1	1	532	1	1	2	2	M1 Sit Right.jpg	M1 Sit Right Back Turn.jpg	2	FemaleTypes	0
4	52	Counter2	3	6450	2	12819	3	20	1	1	1146	2	1	2	2	F1 Stand Right.jpg	F1 Stand Right Back Turn.jpg	1	FemaleTypes	0
4	53	Counter2	3	6450	2	12819	3	21	1	2	727	1	2	1	2	M1 Stand Left.JPG	M1 Kick the Ball Left.JPG	1	FemaleTypes	1
4	54	Counter2	3	6450	2	12819	3	22	1	1	658	2	1	1	1	F1 Sit Left.jpg	F1 Sit Left Back Turn.jpg	2	FemaleTypes	0
4	55	Counter2	3	6450	2	12819	3	23	1	1	973	1	1	1	2	M1 Sit Left.jpg	M1 Sit Left Back Turn.jpg	2	FemaleTypes	0
4	56	Counter2	3	6450	2	12819	3	24	1	1	567	1	1	2	2	M1 Sit Right.jpg	M1 Sit Right Back Turn.jpg	2	FemaleTypes	0
4	57	Counter2	3	6450	2	12819	3	25	1	2	843	1	2	2	2	M1 Stand Right.jpg	M1 Kick the Ball Right.jpg	1	FemaleTypes	1
4	58	Counter2	3	6450	2	12819	3	26	1	2	615	2	2	2	2	F1 Sit Right.jpg	F1 Type Right.jpg	2	FemaleTypes	1
4	59	Counter2	3	6450	2	12819	3	27	1	1	651	2	1	2	1	F1 Sit Right.jpg	F1 Sit Right Back Turn.jpg	2	FemaleTypes	0
4	60	Counter2	3	6450	2	12819	3	28	1	2	718	2	2	1	2	F1 Sit Left.jpg	F1 Type Left.jpg	2	FemaleTypes	1
4	61	Counter2	3	6450	2	12819	3	29	1	2	504	1	2	2	1	M1 Sit Right.jpg	M1 Type Right.jpg	2	FemaleTypes	1
4	62	Counter2	3	6450	2	12819	3	30	1	2	598	1	2	1	1	M1 Sit Left.jpg	M1 Type Left.jpg	2	FemaleTypes	1
4	63	Counter2	3	6450	2	12819	3	31	1	2	598	2	2	1	2	F1 Sit Left.jpg	F1 Type Left.jpg	2	FemaleTypes	1
4	64	Counter2	3	6450	2	12819	3	32	1	1	577	1	1	1	1	M1 Stand Left.JPG	M1 Stand Left Back Turn.jpg	1	FemaleTypes	0
4	65	Counter2	3	4559	2	7897	1	1	1	2	765	1	2	2	2	M1 Stand Right.jpg	M1 Kick the Ball Right.jpg	1	Equal	1
4	66	Counter2	3	4559	2	7897	1	2	1	1	553	1	1	1	1	M1 Stand Left.JPG	M1 Stand Left Back Turn.jpg	1	Equal	0
4	67	Counter2	3	4559	2	7897	1	3	1	2	523	2	2	2	1	F1 Stand Right.jpg	F1 Kick the Ball Right.jpg	1	Equal	1
4	68	Counter2	3	4559	2	7897	1	4	1	1	649	2	1	1	1	F1 Sit Left.jpg	F1 Sit Left Back Turn.jpg	2	Equal	0
4	69	Counter2	3	4559	2	7897	1	5	1	2	535	1	2	2	1	M1 Sit Right.jpg	M1 Type Right.jpg	2	Equal	1
4	70	Counter2	3	4559	2	7897	1	6	1	2	1051	2	2	2	2	F1 Sit Right.jpg	F1 Type Right.jpg	2	Equal	1
4	71	Counter2	3	4559	2	7897	1	7	1	1	754	2	1	2	2	F1 Stand Right.jpg	F1 Stand Right Back Turn.jpg	1	Equal	0
4	72	Counter2	3	4559	2	7897	1	8	1	2	644	1	2	1	2	M1 Stand Left.JPG	M1 Kick the Ball Left.JPG	1	Equal	1
4	73	Counter2	3	4559	2	7897	1	9	1	2	519	1	2	2	1	M1 Sit Right.jpg	M1 Type Right.jpg	2	Equal	1
4	74	Counter2	3	4559	2	7897	1	10	1	1	766	1	1	1	2	M1 Sit Left.jpg	M1 Sit Left Back Turn.jpg	2	Equal	0
4	75	Counter2	3	4559	2	7897	1	11	1	1	526	2	1	1	1	F1 Sit Left.jpg	F1 Sit Left Back Turn.jpg	2	Equal	0
4	76	Counter2	3	4559	2	7897	1	12	1	2	620	2	2	2	2	F1 Sit Right.jpg	F1 Type Right.jpg	2	Equal	1
4	77	Counter2	3	4559	2	7897	1	13	1	1	737	1	1	2	1	M1 Stand Right.jpg	M1 Stand Right Back Turn.jpg	1	Equal	0
4	78	Counter2	3	4559	2	7897	1	14	1	2	586	1	2	1	1	M1 Sit Left.jpg	M1 Type Left.jpg	2	Equal	1
4	79	Counter2	3	4559	2	7897	1	15	1	2	601	2	2	2	1	F1 Stand Right.jpg	F1 Kick the Ball Right.jpg	1	Equal	1
4	80	Counter2	3	4559	2	7897	1	16	1	1	570	1	1	1	1	M1 Stand Left.JPG	M1 Stand Left Back Turn.jpg	1	Equal	0
4	81	Counter2	3	4559	2	7897	1	17	1	2	725	2	2	1	2	F1 Sit Left.jpg	F1 Type Left.jpg	2	Equal	1
4	82	Counter2	3	4559	2	7897	1	18	1	2	711	1	2	1	2	M1 Stand Left.JPG	M1 Kick the Ball Left.JPG	1	Equal	1
4	83	Counter2	3	4559	2	7897	1	19	1	1	536	1	1	2	2	M1 Sit Right.jpg	M1 Sit Right Back Turn.jpg	2	Equal	0
4	84	Counter2	3	4559	2	7897	1	20	1	2	700	2	2	1	1	F1 Stand Left.jpg	F1 Kick the Ball Left.jpg	1	Equal	1
4	85	Counter2	3	4559	2	7897	1	21	1	1	970	1	1	1	2	M1 Sit Left.jpg	M1 Sit Left Back Turn.jpg	2	Equal	0
4	86	Counter2	3	4559	2	7897	1	22	1	1	740	2	1	2	2	F1 Stand Right.jpg	F1 Stand Right Back Turn.jpg	1	Equal	0
4	87	Counter2	3	4559	2	7897	1	23	1	1	610	2	1	1	2	F1 Stand Left.jpg	F1 Stand Left Back Turn.jpg	1	Equal	0
4	88	Counter2	3	4559	2	7897	1	24	1	1	693	2	1	2	1	F1 Sit Right.jpg	F1 Sit Right Back Turn.jpg	2	Equal	0
4	89	Counter2	3	4559	2	7897	1	25	1	1	488	2	1	2	1	F1 Sit Right.jpg	F1 Sit Right Back Turn.jpg	2	Equal	0
4	90	Counter2	3	4559	2	7897	1	26	1	1	628	1	1	2	2	M1 Sit Right.jpg	M1 Sit Right Back Turn.jpg	2	Equal	0
4	91	Counter2	3	4559	2	7897	1	27	1	2	448	1	2	1	1	M1 Sit Left.jpg	M1 Type Left.jpg	2	Equal	1
4	92	Counter2	3	4559	2	7897	1	28	1	2	506	2	2	1	1	F1 Stand Left.jpg	F1 Kick the Ball Left.jpg	1	Equal	1
4	93	Counter2	3	4559	2	7897	1	29	1	1	764	2	1	1	2	F1 Stand Left.jpg	F1 Stand Left Back Turn.jpg	1	Equal	0
4	94	Counter2	3	4559	2	7897	1	30	1	2	709	2	2	1	2	F1 Sit Left.jpg	F1 Type Left.jpg	2	Equal	1
4	95	Counter2	3	4559	2	7897	1	31	1	2	715	1	2	2	2	M1 Stand Right.jpg	M1 Kick the Ball Right.jpg	1	Equal	1
4	96	Counter2	3	4559	2	7897	1	32	1	1	685	1	1	2	1	M1 Stand Right.jpg	M1 Stand Right Back Turn.jpg	1	Equal	0
4	97	Counter2	1	3073	1	8204	2	1	1	2	995	2	2	1	1	F1 Stand Left.jpg	F1 Kick the Ball Left.jpg	1	MaleTypes	1
4	98	Counter2	1	3073	1	8204	2	2	1	2	640	2	2	2	1	F1 Stand Right.jpg	F1 Kick the Ball Right.jpg	1	MaleTypes	1
4	99	Counter2	1	3073	1	8204	2	3	1	1	666	1	1	1	1	M1 Stand Left.JPG	M1 Stand Left Back Turn.jpg	1	MaleTypes	0
4	100	Counter2	1	3073	1	8204	2	4	1	1	538	2	1	1	1	F1 Sit Left.jpg	F1 Sit Left Back Turn.jpg	2	MaleTypes	0
4	101	Counter2	1	3073	1	8204	2	5	1	1	455	2	1	2	1	F1 Sit Right.jpg	F1 Sit Right Back Turn.jpg	2	MaleTypes	0
4	102	Counter2	1	3073	1	8204	2	6	1	1	800	1	1	1	1	M1 Stand Left.JPG	M1 Stand Left Back Turn.jpg	1	MaleTypes	0
4	103	Counter2	1	3073	1	8204	2	7	1	2	491	1	2	2	2	M1 Stand Right.jpg	M1 Kick the Ball Right.jpg	1	MaleTypes	1
4	104	Counter2	1	3073	1	8204	2	8	1	2	512	2	2	1	1	F1 Stand Left.jpg	F1 Kick the Ball Left.jpg	1	MaleTypes	1
4	105	Counter2	1	3073	1	8204	2	9	1	1	568	2	1	1	1	F1 Sit Left.jpg	F1 Sit Left Back Turn.jpg	2	MaleTypes	0
4	106	Counter2	1	3073	1	8204	2	10	1	1	621	1	1	2	1	M1 Stand Right.jpg	M1 Stand Right Back Turn.jpg	1	MaleTypes	0
4	107	Counter2	1	3073	1	8204	2	11	1	2	377	2	2	1	2	F1 Sit Left.jpg	F1 Type Left.jpg	2	MaleTypes	1
4	108	Counter2	1	3073	1	8204	2	12	1	1	607	1	1	2	1	M1 Stand Right.jpg	M1 Stand Right Back Turn.jpg	1	MaleTypes	0
4	109	Counter2	1	3073	1	8204	2	13	1	1	495	2	1	2	1	F1 Sit Right.jpg	F1 Sit Right Back Turn.jpg	2	MaleTypes	0
4	110	Counter2	1	3073	1	8204	2	14	1	2	466	2	2	1	1	F1 Stand Left.jpg	F1 Kick the Ball Left.jpg	1	MaleTypes	1
4	111	Counter2	1	3073	1	8204	2	15	1	1	568	1	1	2	1	M1 Stand Right.jpg	M1 Stand Right Back Turn.jpg	1	MaleTypes	0
4	112	Counter2	1	3073	1	8204	2	16	1	2	544	2	2	2	1	F1 Stand Right.jpg	F1 Kick the Ball Right.jpg	1	MaleTypes	1
4	113	Counter2	1	3073	1	8204	2	17	1	1	454	2	1	2	2	F1 Stand Right.jpg	F1 Stand Right Back Turn.jpg	1	MaleTypes	0
4	114	Counter2	1	3073	1	8204	2	18	1	1	609	2	1	2	1	F1 Sit Right.jpg	F1 Sit Right Back Turn.jpg	2	MaleTypes	0
4	115	Counter2	1	3073	1	8204	2	19	1	1	723	1	1	1	1	M1 Stand Left.JPG	M1 Stand Left Back Turn.jpg	1	MaleTypes	0
4	116	Counter2	1	3073	1	8204	2	20	1	2	543	1	2	2	1	M1 Sit Right.jpg	M1 Type Right.jpg	2	MaleTypes	1
4	117	Counter2	1	3073	1	8204	2	21	1	2	538	1	2	1	1	M1 Sit Left.jpg	M1 Type Left.jpg	2	MaleTypes	1
4	118	Counter2	1	3073	1	8204	2	22	1	2	648	2	2	2	2	F1 Sit Right.jpg	F1 Type Right.jpg	2	MaleTypes	1
4	119	Counter2	1	3073	1	8204	2	23	1	2	496	1	2	1	1	M1 Sit Left.jpg	M1 Type Left.jpg	2	MaleTypes	1
4	120	Counter2	1	3073	1	8204	2	24	1	1	604	1	1	2	2	M1 Sit Right.jpg	M1 Sit Right Back Turn.jpg	2	MaleTypes	0
4	121	Counter2	1	3073	1	8204	2	25	1	1	514	1	1	1	2	M1 Sit Left.jpg	M1 Sit Left Back Turn.jpg	2	MaleTypes	0
4	122	Counter2	1	3073	1	8204	2	26	1	1	578	2	1	1	1	F1 Sit Left.jpg	F1 Sit Left Back Turn.jpg	2	MaleTypes	0
4	123	Counter2	1	3073	1	8204	2	27	1	2	738	2	2	2	1	F1 Stand Right.jpg	F1 Kick the Ball Right.jpg	1	MaleTypes	1
4	124	Counter2	1	3073	1	8204	2	28	1	2	661	1	2	2	1	M1 Sit Right.jpg	M1 Type Right.jpg	2	MaleTypes	1
4	125	Counter2	1	3073	1	8204	2	29	1	2	708	1	2	1	2	M1 Stand Left.JPG	M1 Kick the Ball Left.JPG	1	MaleTypes	1
4	126	Counter2	1	3073	1	8204	2	30	1	2	539	1	2	1	1	M1 Sit Left.jpg	M1 Type Left.jpg	2	MaleTypes	1
4	127	Counter2	1	3073	1	8204	2	31	1	1	627	2	1	1	2	F1 Stand Left.jpg	F1 Stand Left Back Turn.jpg	1	MaleTypes	0
4	128	Counter2	1	3073	1	8204	2	32	1	2	588	1	2	2	1	M1 Sit Right.jpg	M1 Type Right.jpg	2	MaleTypes	1
4	129	Counter2	2	6116	3	6344	2	1	1	1	796	1	1	2	1	M1 Stand Right.jpg	M1 Stand Right Back Turn.jpg	1	MaleTypes	0
4	130	Counter2	2	6116	3	6344	2	2	1	2	650	1	2	1	2	M1 Stand Left.JPG	M1 Kick the Ball Left.JPG	1	MaleTypes	1
4	131	Counter2	2	6116	3	6344	2	3	1	1	530	1	1	1	1	M1 Stand Left.JPG	M1 Stand Left Back Turn.jpg	1	MaleTypes	0
4	132	Counter2	2	6116	3	6344	2	4	1	2	724	2	2	1	2	F1 Sit Left.jpg	F1 Type Left.jpg	2	MaleTypes	1
4	133	Counter2	2	6116	3	6344	2	5	1	2	421	1	2	1	1	M1 Sit Left.jpg	M1 Type Left.jpg	2	MaleTypes	1
4	134	Counter2	2	6116	3	6344	2	6	1	2	393	1	2	1	1	M1 Sit Left.jpg	M1 Type Left.jpg	2	MaleTypes	1
4	135	Counter2	2	6116	3	6344	2	7	1	1	530	1	1	2	2	M1 Sit Right.jpg	M1 Sit Right Back Turn.jpg	2	MaleTypes	0
4	136	Counter2	2	6116	3	6344	2	8	1	1	632	2	1	2	2	F1 Stand Right.jpg	F1 Stand Right Back Turn.jpg	1	MaleTypes	0
4	137	Counter2	2	6116	3	6344	2	9	1	2	872	2	2	1	1	F1 Stand Left.jpg	F1 Kick the Ball Left.jpg	1	MaleTypes	1
4	138	Counter2	2	6116	3	6344	2	10	1	2	704	1	2	2	1	M1 Sit Right.jpg	M1 Type Right.jpg	2	MaleTypes	1
4	139	Counter2	2	6116	3	6344	2	11	1	1	562	1	1	1	1	M1 Stand Left.JPG	M1 Stand Left Back Turn.jpg	1	MaleTypes	0
4	140	Counter2	2	6116	3	6344	2	12	1	2	701	1	2	2	2	M1 Stand Right.jpg	M1 Kick the Ball Right.jpg	1	MaleTypes	1
4	141	Counter2	2	6116	3	6344	2	13	1	1	543	2	1	2	1	F1 Sit Right.jpg	F1 Sit Right Back Turn.jpg	2	MaleTypes	0
4	142	Counter2	2	6116	3	6344	2	14	1	2	624	2	2	2	1	F1 Stand Right.jpg	F1 Kick the Ball Right.jpg	1	MaleTypes	1
4	143	Counter2	2	6116	3	6344	2	15	1	1	518	2	1	1	1	F1 Sit Left.jpg	F1 Sit Left Back Turn.jpg	2	MaleTypes	0
4	144	Counter2	2	6116	3	6344	2	16	1	2	757	1	2	1	1	M1 Sit Left.jpg	M1 Type Left.jpg	2	MaleTypes	1
4	145	Counter2	2	6116	3	6344	2	17	1	1	678	2	1	2	1	F1 Sit Right.jpg	F1 Sit Right Back Turn.jpg	2	MaleTypes	0
4	146	Counter2	2	6116	3	6344	2	18	1	2	739	1	2	2	1	M1 Sit Right.jpg	M1 Type Right.jpg	2	MaleTypes	1
4	147	Counter2	2	6116	3	6344	2	19	1	2	747	2	2	1	1	F1 Stand Left.jpg	F1 Kick the Ball Left.jpg	1	MaleTypes	1
4	148	Counter2	2	6116	3	6344	2	20	1	1	511	1	1	1	2	M1 Sit Left.jpg	M1 Sit Left Back Turn.jpg	2	MaleTypes	0
4	149	Counter2	2	6116	3	6344	2	21	1	1	498	2	1	2	1	F1 Sit Right.jpg	F1 Sit Right Back Turn.jpg	2	MaleTypes	0
4	150	Counter2	2	6116	3	6344	2	22	1	1	740	2	1	1	2	F1 Stand Left.jpg	F1 Stand Left Back Turn.jpg	1	MaleTypes	0
4	151	Counter2	2	6116	3	6344	2	23	0	2	950	1	1	2	1	M1 Stand Right.jpg	M1 Stand Right Back Turn.jpg	1	MaleTypes	0
4	152	Counter2	2	6116	3	6344	2	24	0	2	899	1	1	1	1	M1 Stand Left.JPG	M1 Stand Left Back Turn.jpg	1	MaleTypes	0
4	153	Counter2	2	6116	3	6344	2	25	1	2	657	2	2	1	1	F1 Stand Left.jpg	F1 Kick the Ball Left.jpg	1	MaleTypes	1
4	154	Counter2	2	6116	3	6344	2	26	1	2	538	2	2	2	1	F1 Stand Right.jpg	F1 Kick the Ball Right.jpg	1	MaleTypes	1
4	155	Counter2	2	6116	3	6344	2	27	1	1	557	1	1	2	1	M1 Stand Right.jpg	M1 Stand Right Back Turn.jpg	1	MaleTypes	0
4	156	Counter2	2	6116	3	6344	2	28	1	2	775	2	2	2	2	F1 Sit Right.jpg	F1 Type Right.jpg	2	MaleTypes	1
4	157	Counter2	2	6116	3	6344	2	29	1	1	604	2	1	1	1	F1 Sit Left.jpg	F1 Sit Left Back Turn.jpg	2	MaleTypes	0
4	158	Counter2	2	6116	3	6344	2	30	1	2	630	2	2	2	1	F1 Stand Right.jpg	F1 Kick the Ball Right.jpg	1	MaleTypes	1
4	159	Counter2	2	6116	3	6344	2	31	1	2	648	1	2	2	1	M1 Sit Right.jpg	M1 Type Right.jpg	2	MaleTypes	1
4	160	Counter2	2	6116	3	6344	2	32	1	1	842	2	1	1	1	F1 Sit Left.jpg	F1 Sit Left Back Turn.jpg	2	MaleTypes	0
4	161	Counter2	2	4113	2	19489	3	1	1	2	1601	2	2	2	2	F1 Sit Right.jpg	F1 Type Right.jpg	2	FemaleTypes	1
4	162	Counter2	2	4113	2	19489	3	2	1	1	569	1	1	1	2	M1 Sit Left.jpg	M1 Sit Left Back Turn.jpg	2	FemaleTypes	0
4	163	Counter2	2	4113	2	19489	3	3	1	1	1200	1	1	1	2	M1 Sit Left.jpg	M1 Sit Left Back Turn.jpg	2	FemaleTypes	0
4	164	Counter2	2	4113	2	19489	3	4	1	1	639	1	1	1	1	M1 Stand Left.JPG	M1 Stand Left Back Turn.jpg	1	FemaleTypes	0
4	165	Counter2	2	4113	2	19489	3	5	1	1	668	2	1	1	1	F1 Sit Left.jpg	F1 Sit Left Back Turn.jpg	2	FemaleTypes	0
4	166	Counter2	2	4113	2	19489	3	6	1	1	588	2	1	1	2	F1 Stand Left.jpg	F1 Stand Left Back Turn.jpg	1	FemaleTypes	0
4	167	Counter2	2	4113	2	19489	3	7	1	2	687	2	2	2	1	F1 Stand Right.jpg	F1 Kick the Ball Right.jpg	1	FemaleTypes	1
4	168	Counter2	2	4113	2	19489	3	8	1	2	542	1	2	2	2	M1 Stand Right.jpg	M1 Kick the Ball Right.jpg	1	FemaleTypes	1
4	169	Counter2	2	4113	2	19489	3	9	1	1	638	1	1	2	2	M1 Sit Right.jpg	M1 Sit Right Back Turn.jpg	2	FemaleTypes	0
4	170	Counter2	2	4113	2	19489	3	10	1	2	819	1	2	1	2	M1 Stand Left.JPG	M1 Kick the Ball Left.JPG	1	FemaleTypes	1
4	171	Counter2	2	4113	2	19489	3	11	1	1	604	2	1	2	2	F1 Stand Right.jpg	F1 Stand Right Back Turn.jpg	1	FemaleTypes	0
4	172	Counter2	2	4113	2	19489	3	12	1	2	686	1	2	2	1	M1 Sit Right.jpg	M1 Type Right.jpg	2	FemaleTypes	1
4	173	Counter2	2	4113	2	19489	3	13	1	1	890	1	1	2	2	M1 Sit Right.jpg	M1 Sit Right Back Turn.jpg	2	FemaleTypes	0
4	174	Counter2	2	4113	2	19489	3	14	1	2	948	2	2	1	1	F1 Stand Left.jpg	F1 Kick the Ball Left.jpg	1	FemaleTypes	1
4	175	Counter2	2	4113	2	19489	3	15	1	2	747	2	2	2	2	F1 Sit Right.jpg	F1 Type Right.jpg	2	FemaleTypes	1
4	176	Counter2	2	4113	2	19489	3	16	1	2	651	1	2	1	2	M1 Stand Left.JPG	M1 Kick the Ball Left.JPG	1	FemaleTypes	1
4	177	Counter2	2	4113	2	19489	3	17	1	1	602	2	1	1	2	F1 Stand Left.jpg	F1 Stand Left Back Turn.jpg	1	FemaleTypes	0
4	178	Counter2	2	4113	2	19489	3	18	1	2	1285	1	2	2	2	M1 Stand Right.jpg	M1 Kick the Ball Right.jpg	1	FemaleTypes	1
4	179	Counter2	2	4113	2	19489	3	19	1	2	534	2	2	1	2	F1 Sit Left.jpg	F1 Type Left.jpg	2	FemaleTypes	1
4	180	Counter2	2	4113	2	19489	3	20	1	1	559	1	1	1	2	M1 Sit Left.jpg	M1 Sit Left Back Turn.jpg	2	FemaleTypes	0
4	181	Counter2	2	4113	2	19489	3	21	1	2	539	1	2	1	1	M1 Sit Left.jpg	M1 Type Left.jpg	2	FemaleTypes	1
4	182	Counter2	2	4113	2	19489	3	22	1	2	746	2	2	1	2	F1 Sit Left.jpg	F1 Type Left.jpg	2	FemaleTypes	1
4	183	Counter2	2	4113	2	19489	3	23	1	2	774	2	2	2	2	F1 Sit Right.jpg	F1 Type Right.jpg	2	FemaleTypes	1
4	184	Counter2	2	4113	2	19489	3	24	1	1	589	2	1	2	1	F1 Sit Right.jpg	F1 Sit Right Back Turn.jpg	2	FemaleTypes	0
4	185	Counter2	2	4113	2	19489	3	25	1	1	607	2	1	1	2	F1 Stand Left.jpg	F1 Stand Left Back Turn.jpg	1	FemaleTypes	0
4	186	Counter2	2	4113	2	19489	3	26	1	1	644	2	1	2	2	F1 Stand Right.jpg	F1 Stand Right Back Turn.jpg	1	FemaleTypes	0
4	187	Counter2	2	4113	2	19489	3	27	1	2	722	2	2	1	2	F1 Sit Left.jpg	F1 Type Left.jpg	2	FemaleTypes	1
4	188	Counter2	2	4113	2	19489	3	28	1	1	854	1	1	2	2	M1 Sit Right.jpg	M1 Sit Right Back Turn.jpg	2	FemaleTypes	0
4	189	Counter2	2	4113	2	19489	3	29	1	1	911	2	1	2	2	F1 Stand Right.jpg	F1 Stand Right Back Turn.jpg	1	FemaleTypes	0
4	190	Counter2	2	4113	2	19489	3	30	1	2	674	1	2	2	2	M1 Stand Right.jpg	M1 Kick the Ball Right.jpg	1	FemaleTypes	1
4	191	Counter2	2	4113	2	19489	3	31	1	1	1072	1	1	2	1	M1 Stand Right.jpg	M1 Stand Right Back Turn.jpg	1	FemaleTypes	0
4	192	Counter2	2	4113	2	19489	3	32	1	2	856	1	2	1	2	M1 Stand Left.JPG	M1 Kick the Ball Left.JPG	1	FemaleTypes	1
4	193	Counter2	3	6999	2	6927	3	1	0		0	2	1	1	1	F1 Sit Left.jpg	F1 Sit Left Back Turn.jpg	2	FemaleTypes	0
4	194	Counter2	3	6999	2	6927	3	2	1	2	648	1	2	1	2	M1 Stand Left.JPG	M1 Kick the Ball Left.JPG	1	FemaleTypes	1
4	195	Counter2	3	6999	2	6927	3	3	1	1	542	1	1	1	2	M1 Sit Left.jpg	M1 Sit Left Back Turn.jpg	2	FemaleTypes	0
4	196	Counter2	3	6999	2	6927	3	4	1	1	826	1	1	1	2	M1 Sit Left.jpg	M1 Sit Left Back Turn.jpg	2	FemaleTypes	0
4	197	Counter2	3	6999	2	6927	3	5	1	2	1093	2	2	2	1	F1 Stand Right.jpg	F1 Kick the Ball Right.jpg	1	FemaleTypes	1
4	198	Counter2	3	6999	2	6927	3	6	1	2	692	1	2	1	1	M1 Sit Left.jpg	M1 Type Left.jpg	2	FemaleTypes	1
4	199	Counter2	3	6999	2	6927	3	7	1	2	696	2	2	1	1	F1 Stand Left.jpg	F1 Kick the Ball Left.jpg	1	FemaleTypes	1
4	200	Counter2	3	6999	2	6927	3	8	1	1	759	1	1	2	2	M1 Sit Right.jpg	M1 Sit Right Back Turn.jpg	2	FemaleTypes	0
4	201	Counter2	3	6999	2	6927	3	9	1	2	675	1	2	2	2	M1 Stand Right.jpg	M1 Kick the Ball Right.jpg	1	FemaleTypes	1
4	202	Counter2	3	6999	2	6927	3	10	1	1	620	1	1	2	1	M1 Stand Right.jpg	M1 Stand Right Back Turn.jpg	1	FemaleTypes	0
4	203	Counter2	3	6999	2	6927	3	11	1	2	588	2	2	1	2	F1 Sit Left.jpg	F1 Type Left.jpg	2	FemaleTypes	1
4	204	Counter2	3	6999	2	6927	3	12	1	2	649	2	2	2	2	F1 Sit Right.jpg	F1 Type Right.jpg	2	FemaleTypes	1
4	205	Counter2	3	6999	2	6927	3	13	1	1	590	1	1	2	2	M1 Sit Right.jpg	M1 Sit Right Back Turn.jpg	2	FemaleTypes	0
4	206	Counter2	3	6999	2	6927	3	14	1	1	779	2	1	2	2	F1 Stand Right.jpg	F1 Stand Right Back Turn.jpg	1	FemaleTypes	0
4	207	Counter2	3	6999	2	6927	3	15	1	1	546	2	1	1	2	F1 Stand Left.jpg	F1 Stand Left Back Turn.jpg	1	FemaleTypes	0
4	208	Counter2	3	6999	2	6927	3	16	1	2	1087	1	2	2	2	M1 Stand Right.jpg	M1 Kick the Ball Right.jpg	1	FemaleTypes	1
4	209	Counter2	3	6999	2	6927	3	17	1	1	1394	1	1	1	2	M1 Sit Left.jpg	M1 Sit Left Back Turn.jpg	2	FemaleTypes	0
4	210	Counter2	3	6999	2	6927	3	18	1	1	1158	2	1	1	2	F1 Stand Left.jpg	F1 Stand Left Back Turn.jpg	1	FemaleTypes	0
4	211	Counter2	3	6999	2	6927	3	19	1	1	893	2	1	2	1	F1 Sit Right.jpg	F1 Sit Right Back Turn.jpg	2	FemaleTypes	0
4	212	Counter2	3	6999	2	6927	3	20	1	2	878	2	2	2	2	F1 Sit Right.jpg	F1 Type Right.jpg	2	FemaleTypes	1
4	213	Counter2	3	6999	2	6927	3	21	1	1	870	1	1	1	1	M1 Stand Left.JPG	M1 Stand Left Back Turn.jpg	1	FemaleTypes	0
4	214	Counter2	3	6999	2	6927	3	22	1	2	820	2	2	1	2	F1 Sit Left.jpg	F1 Type Left.jpg	2	FemaleTypes	1
4	215	Counter2	3	6999	2	6927	3	23	1	2	794	1	2	2	2	M1 Stand Right.jpg	M1 Kick the Ball Right.jpg	1	FemaleTypes	1
4	216	Counter2	3	6999	2	6927	3	24	1	1	538	2	1	2	2	F1 Stand Right.jpg	F1 Stand Right Back Turn.jpg	1	FemaleTypes	0
4	217	Counter2	3	6999	2	6927	3	25	1	1	1082	2	1	1	2	F1 Stand Left.jpg	F1 Stand Left Back Turn.jpg	1	FemaleTypes	0
4	218	Counter2	3	6999	2	6927	3	26	1	1	1062	1	1	2	2	M1 Sit Right.jpg	M1 Sit Right Back Turn.jpg	2	FemaleTypes	0
4	219	Counter2	3	6999	2	6927	3	27	1	2	708	2	2	1	2	F1 Sit Left.jpg	F1 Type Left.jpg	2	FemaleTypes	1
4	220	Counter2	3	6999	2	6927	3	28	0	1	788	1	2	1	2	M1 Stand Left.JPG	M1 Kick the Ball Left.JPG	1	FemaleTypes	1
4	221	Counter2	3	6999	2	6927	3	29	1	1	622	2	1	2	2	F1 Stand Right.jpg	F1 Stand Right Back Turn.jpg	1	FemaleTypes	0
4	222	Counter2	3	6999	2	6927	3	30	1	2	619	2	2	2	2	F1 Sit Right.jpg	F1 Type Right.jpg	2	FemaleTypes	1
4	223	Counter2	3	6999	2	6927	3	31	1	2	612	1	2	1	2	M1 Stand Left.JPG	M1 Kick the Ball Left.JPG	1	FemaleTypes	1
4	224	Counter2	3	6999	2	6927	3	32	1	2	562	1	2	2	1	M1 Sit Right.jpg	M1 Type Right.jpg	2	FemaleTypes	1
4	225	Counter2	2	4099	2	11216	2	1	1	2	870	2	2	1	1	F1 Stand Left.jpg	F1 Kick the Ball Left.jpg	1	MaleTypes	1
4	226	Counter2	2	4099	2	11216	2	2	1	2	567	2	2	2	2	F1 Sit Right.jpg	F1 Type Right.jpg	2	MaleTypes	1
4	227	Counter2	2	4099	2	11216	2	3	1	1	1028	1	1	1	2	M1 Sit Left.jpg	M1 Sit Left Back Turn.jpg	2	MaleTypes	0
4	228	Counter2	2	4099	2	11216	2	4	1	2	814	1	2	2	1	M1 Sit Right.jpg	M1 Type Right.jpg	2	MaleTypes	1
4	229	Counter2	2	4099	2	11216	2	5	1	2	746	2	2	2	1	F1 Stand Right.jpg	F1 Kick the Ball Right.jpg	1	MaleTypes	1
4	230	Counter2	2	4099	2	11216	2	6	1	2	696	1	2	1	2	M1 Stand Left.JPG	M1 Kick the Ball Left.JPG	1	MaleTypes	1
4	231	Counter2	2	4099	2	11216	2	7	1	1	742	2	1	2	1	F1 Sit Right.jpg	F1 Sit Right Back Turn.jpg	2	MaleTypes	0
4	232	Counter2	2	4099	2	11216	2	8	1	1	784	2	1	2	2	F1 Stand Right.jpg	F1 Stand Right Back Turn.jpg	1	MaleTypes	0
4	233	Counter2	2	4099	2	11216	2	9	1	2	773	1	2	2	1	M1 Sit Right.jpg	M1 Type Right.jpg	2	MaleTypes	1
4	234	Counter2	2	4099	2	11216	2	10	1	1	759	1	1	2	2	M1 Sit Right.jpg	M1 Sit Right Back Turn.jpg	2	MaleTypes	0
4	235	Counter2	2	4099	2	11216	2	11	1	1	830	1	1	2	1	M1 Stand Right.jpg	M1 Stand Right Back Turn.jpg	1	MaleTypes	0
4	236	Counter2	2	4099	2	11216	2	12	1	2	734	2	2	1	2	F1 Sit Left.jpg	F1 Type Left.jpg	2	MaleTypes	1
4	237	Counter2	2	4099	2	11216	2	13	1	2	825	1	2	1	1	M1 Sit Left.jpg	M1 Type Left.jpg	2	MaleTypes	1
4	238	Counter2	2	4099	2	11216	2	14	1	1	940	1	1	1	1	M1 Stand Left.JPG	M1 Stand Left Back Turn.jpg	1	MaleTypes	0
4	239	Counter2	2	4099	2	11216	2	15	1	1	761	2	1	1	1	F1 Sit Left.jpg	F1 Sit Left Back Turn.jpg	2	MaleTypes	0
4	240	Counter2	2	4099	2	11216	2	16	1	2	850	2	2	1	1	F1 Stand Left.jpg	F1 Kick the Ball Left.jpg	1	MaleTypes	1
4	241	Counter2	2	4099	2	11216	2	17	1	1	736	2	1	1	1	F1 Sit Left.jpg	F1 Sit Left Back Turn.jpg	2	MaleTypes	0
4	242	Counter2	2	4099	2	11216	2	18	1	1	585	2	1	1	2	F1 Stand Left.jpg	F1 Stand Left Back Turn.jpg	1	MaleTypes	0
4	243	Counter2	2	4099	2	11216	2	19	1	2	1005	2	2	2	1	F1 Stand Right.jpg	F1 Kick the Ball Right.jpg	1	MaleTypes	1
4	244	Counter2	2	4099	2	11216	2	20	1	1	977	2	1	2	1	F1 Sit Right.jpg	F1 Sit Right Back Turn.jpg	2	MaleTypes	0
4	245	Counter2	2	4099	2	11216	2	21	1	1	645	1	1	2	1	M1 Stand Right.jpg	M1 Stand Right Back Turn.jpg	1	MaleTypes	0
4	246	Counter2	2	4099	2	11216	2	22	1	2	692	1	2	1	1	M1 Sit Left.jpg	M1 Type Left.jpg	2	MaleTypes	1
4	247	Counter2	2	4099	2	11216	2	23	1	2	880	1	2	1	1	M1 Sit Left.jpg	M1 Type Left.jpg	2	MaleTypes	1
4	248	Counter2	2	4099	2	11216	2	24	1	1	833	2	1	2	1	F1 Sit Right.jpg	F1 Sit Right Back Turn.jpg	2	MaleTypes	0
4	249	Counter2	2	4099	2	11216	2	25	1	2	1001	1	2	2	2	M1 Stand Right.jpg	M1 Kick the Ball Right.jpg	1	MaleTypes	1
4	250	Counter2	2	4099	2	11216	2	26	1	2	629	2	2	1	1	F1 Stand Left.jpg	F1 Kick the Ball Left.jpg	1	MaleTypes	1
4	251	Counter2	2	4099	2	11216	2	27	1	2	970	2	2	2	1	F1 Stand Right.jpg	F1 Kick the Ball Right.jpg	1	MaleTypes	1
4	252	Counter2	2	4099	2	11216	2	28	1	1	509	1	1	1	1	M1 Stand Left.JPG	M1 Stand Left Back Turn.jpg	1	MaleTypes	0
4	253	Counter2	2	4099	2	11216	2	29	1	1	1148	1	1	2	1	M1 Stand Right.jpg	M1 Stand Right Back Turn.jpg	1	MaleTypes	0
4	254	Counter2	2	4099	2	11216	2	30	1	1	798	1	1	1	1	M1 Stand Left.JPG	M1 Stand Left Back Turn.jpg	1	MaleTypes	0
4	255	Counter2	2	4099	2	11216	2	31	1	1	844	2	1	1	1	F1 Sit Left.jpg	F1 Sit Left Back Turn.jpg	2	MaleTypes	0
4	256	Counter2	2	4099	2	11216	2	32	1	2	767	1	2	2	1	M1 Sit Right.jpg	M1 Type Right.jpg	2	MaleTypes	1
4	257	Counter2	2	6746	4	6071	1	1	1	2	791	2	2	1	1	F1 Stand Left.jpg	F1 Kick the Ball Left.jpg	1	Equal	1
4	258	Counter2	2	6746	4	6071	1	2	1	1	621	2	1	2	2	F1 Stand Right.jpg	F1 Stand Right Back Turn.jpg	1	Equal	0
4	259	Counter2	2	6746	4	6071	1	3	1	1	683	2	1	2	1	F1 Sit Right.jpg	F1 Sit Right Back Turn.jpg	2	Equal	0
4	260	Counter2	2	6746	4	6071	1	4	1	1	648	2	1	1	1	F1 Sit Left.jpg	F1 Sit Left Back Turn.jpg	2	Equal	0
4	261	Counter2	2	6746	4	6071	1	5	1	1	519	1	1	1	2	M1 Sit Left.jpg	M1 Sit Left Back Turn.jpg	2	Equal	0
4	262	Counter2	2	6746	4	6071	1	6	1	1	713	1	1	1	1	M1 Stand Left.JPG	M1 Stand Left Back Turn.jpg	1	Equal	0
4	263	Counter2	2	6746	4	6071	1	7	1	2	760	1	2	1	2	M1 Stand Left.JPG	M1 Kick the Ball Left.JPG	1	Equal	1
4	264	Counter2	2	6746	4	6071	1	8	1	2	678	2	2	2	2	F1 Sit Right.jpg	F1 Type Right.jpg	2	Equal	1
4	265	Counter2	2	6746	4	6071	1	9	1	1	596	1	1	2	2	M1 Sit Right.jpg	M1 Sit Right Back Turn.jpg	2	Equal	0
4	266	Counter2	2	6746	4	6071	1	10	1	2	596	2	2	2	2	F1 Sit Right.jpg	F1 Type Right.jpg	2	Equal	1
4	267	Counter2	2	6746	4	6071	1	11	1	1	671	1	1	1	1	M1 Stand Left.JPG	M1 Stand Left Back Turn.jpg	1	Equal	0
4	268	Counter2	2	6746	4	6071	1	12	1	1	630	1	1	2	2	M1 Sit Right.jpg	M1 Sit Right Back Turn.jpg	2	Equal	0
4	269	Counter2	2	6746	4	6071	1	13	1	1	635	2	1	2	2	F1 Stand Right.jpg	F1 Stand Right Back Turn.jpg	1	Equal	0
4	270	Counter2	2	6746	4	6071	1	14	1	2	568	1	2	1	1	M1 Sit Left.jpg	M1 Type Left.jpg	2	Equal	1
4	271	Counter2	2	6746	4	6071	1	15	1	1	1164	2	1	1	2	F1 Stand Left.jpg	F1 Stand Left Back Turn.jpg	1	Equal	0
4	272	Counter2	2	6746	4	6071	1	16	1	2	734	2	2	2	1	F1 Stand Right.jpg	F1 Kick the Ball Right.jpg	1	Equal	1
4	273	Counter2	2	6746	4	6071	1	17	1	1	661	1	1	1	2	M1 Sit Left.jpg	M1 Sit Left Back Turn.jpg	2	Equal	0
4	274	Counter2	2	6746	4	6071	1	18	1	2	710	1	2	2	1	M1 Sit Right.jpg	M1 Type Right.jpg	2	Equal	1
4	275	Counter2	2	6746	4	6071	1	19	1	2	735	1	2	1	2	M1 Stand Left.JPG	M1 Kick the Ball Left.JPG	1	Equal	1
4	276	Counter2	2	6746	4	6071	1	20	1	2	798	2	2	1	1	F1 Stand Left.jpg	F1 Kick the Ball Left.jpg	1	Equal	1
4	277	Counter2	2	6746	4	6071	1	21	1	2	684	1	2	2	2	M1 Stand Right.jpg	M1 Kick the Ball Right.jpg	1	Equal	1
4	278	Counter2	2	6746	4	6071	1	22	1	2	654	2	2	1	2	F1 Sit Left.jpg	F1 Type Left.jpg	2	Equal	1
4	279	Counter2	2	6746	4	6071	1	23	1	2	691	1	2	1	1	M1 Sit Left.jpg	M1 Type Left.jpg	2	Equal	1
4	280	Counter2	2	6746	4	6071	1	24	1	1	1062	2	1	2	1	F1 Sit Right.jpg	F1 Sit Right Back Turn.jpg	2	Equal	0
4	281	Counter2	2	6746	4	6071	1	25	1	1	919	2	1	1	1	F1 Sit Left.jpg	F1 Sit Left Back Turn.jpg	2	Equal	0
4	282	Counter2	2	6746	4	6071	1	26	1	2	816	1	2	2	2	M1 Stand Right.jpg	M1 Kick the Ball Right.jpg	1	Equal	1
4	283	Counter2	2	6746	4	6071	1	27	1	2	762	2	2	1	2	F1 Sit Left.jpg	F1 Type Left.jpg	2	Equal	1
4	284	Counter2	2	6746	4	6071	1	28	1	1	908	2	1	1	2	F1 Stand Left.jpg	F1 Stand Left Back Turn.jpg	1	Equal	0
4	285	Counter2	2	6746	4	6071	1	29	1	1	828	1	1	2	1	M1 Stand Right.jpg	M1 Stand Right Back Turn.jpg	1	Equal	0
4	286	Counter2	2	6746	4	6071	1	30	0	1	848	2	2	2	1	F1 Stand Right.jpg	F1 Kick the Ball Right.jpg	1	Equal	1
4	287	Counter2	2	6746	4	6071	1	31	1	2	651	1	2	2	1	M1 Sit Right.jpg	M1 Type Right.jpg	2	Equal	1
4	288	Counter2	2	6746	4	6071	1	32	1	1	684	1	1	2	1	M1 Stand Right.jpg	M1 Stand Right Back Turn.jpg	1	Equal	0
5	1	Counter1	2	5858	2	3809	2	1	1	1	751	2	1	2	1	F1 Sit Right.jpg	F1 Sit Right Back Turn.jpg	2	MaleTypes	0
5	2	Counter1	2	5858	2	3809	2	2	1	1	1034	1	1	1	1	M1 Stand Left.JPG	M1 Stand Left Back Turn.jpg	1	MaleTypes	0
5	3	Counter1	2	5858	2	3809	2	3	1	2	555	2	2	1	2	F1 Sit Left.jpg	F1 Type Left.jpg	2	MaleTypes	1
5	4	Counter1	2	5858	2	3809	2	4	1	2	270	1	2	1	1	M1 Sit Left.jpg	M1 Type Left.jpg	2	MaleTypes	1
5	5	Counter1	2	5858	2	3809	2	5	0	2	457	1	1	2	1	M1 Stand Right.jpg	M1 Stand Right Back Turn.jpg	1	MaleTypes	0
5	6	Counter1	2	5858	2	3809	2	6	1	2	958	2	2	2	1	F1 Stand Right.jpg	F1 Kick the Ball Right.jpg	1	MaleTypes	1
5	7	Counter1	2	5858	2	3809	2	7	1	2	624	2	2	2	2	F1 Sit Right.jpg	F1 Type Right.jpg	2	MaleTypes	1
5	8	Counter1	2	5858	2	3809	2	8	1	1	544	2	1	1	1	F1 Sit Left.jpg	F1 Sit Left Back Turn.jpg	2	MaleTypes	0
5	9	Counter1	2	5858	2	3809	2	9	1	2	636	1	2	1	1	M1 Sit Left.jpg	M1 Type Left.jpg	2	MaleTypes	1
5	10	Counter1	2	5858	2	3809	2	10	1	2	775	2	2	1	1	F1 Stand Left.jpg	F1 Kick the Ball Left.jpg	1	MaleTypes	1
5	11	Counter1	2	5858	2	3809	2	11	1	2	568	1	2	1	1	M1 Sit Left.jpg	M1 Type Left.jpg	2	MaleTypes	1
5	12	Counter1	2	5858	2	3809	2	12	1	2	829	2	2	1	1	F1 Stand Left.jpg	F1 Kick the Ball Left.jpg	1	MaleTypes	1
5	13	Counter1	2	5858	2	3809	2	13	1	1	545	2	1	1	2	F1 Stand Left.jpg	F1 Stand Left Back Turn.jpg	1	MaleTypes	0
5	14	Counter1	2	5858	2	3809	2	14	1	1	875	1	1	1	1	M1 Stand Left.JPG	M1 Stand Left Back Turn.jpg	1	MaleTypes	0
5	15	Counter1	2	5858	2	3809	2	15	1	1	349	2	1	1	1	F1 Sit Left.jpg	F1 Sit Left Back Turn.jpg	2	MaleTypes	0
5	16	Counter1	2	5858	2	3809	2	16	1	2	510	2	2	2	1	F1 Stand Right.jpg	F1 Kick the Ball Right.jpg	1	MaleTypes	1
5	17	Counter1	2	5858	2	3809	2	17	1	2	574	1	2	2	1	M1 Sit Right.jpg	M1 Type Right.jpg	2	MaleTypes	1
5	18	Counter1	2	5858	2	3809	2	18	1	2	527	1	2	2	1	M1 Sit Right.jpg	M1 Type Right.jpg	2	MaleTypes	1
5	19	Counter1	2	5858	2	3809	2	19	1	2	776	1	2	1	2	M1 Stand Left.JPG	M1 Kick the Ball Left.JPG	1	MaleTypes	1
5	20	Counter1	2	5858	2	3809	2	20	1	1	397	2	1	2	1	F1 Sit Right.jpg	F1 Sit Right Back Turn.jpg	2	MaleTypes	0
5	21	Counter1	2	5858	2	3809	2	21	1	2	1232	1	2	2	2	M1 Stand Right.jpg	M1 Kick the Ball Right.jpg	1	MaleTypes	1
5	22	Counter1	2	5858	2	3809	2	22	1	1	1416	1	1	2	1	M1 Stand Right.jpg	M1 Stand Right Back Turn.jpg	1	MaleTypes	0
5	23	Counter1	2	5858	2	3809	2	23	1	1	414	2	1	2	1	F1 Sit Right.jpg	F1 Sit Right Back Turn.jpg	2	MaleTypes	0
5	24	Counter1	2	5858	2	3809	2	24	1	1	370	1	1	2	2	M1 Sit Right.jpg	M1 Sit Right Back Turn.jpg	2	MaleTypes	0
5	25	Counter1	2	5858	2	3809	2	25	0	2	324	2	1	1	1	F1 Sit Left.jpg	F1 Sit Left Back Turn.jpg	2	MaleTypes	0
5	26	Counter1	2	5858	2	3809	2	26	0	1	801	2	2	2	1	F1 Stand Right.jpg	F1 Kick the Ball Right.jpg	1	MaleTypes	1
5	27	Counter1	2	5858	2	3809	2	27	1	1	1128	1	1	2	1	M1 Stand Right.jpg	M1 Stand Right Back Turn.jpg	1	MaleTypes	0
5	28	Counter1	2	5858	2	3809	2	28	1	2	500	1	2	2	1	M1 Sit Right.jpg	M1 Type Right.jpg	2	MaleTypes	1
5	29	Counter1	2	5858	2	3809	2	29	1	1	401	1	1	1	1	M1 Stand Left.JPG	M1 Stand Left Back Turn.jpg	1	MaleTypes	0
5	30	Counter1	2	5858	2	3809	2	30	1	1	655	1	1	1	2	M1 Sit Left.jpg	M1 Sit Left Back Turn.jpg	2	MaleTypes	0
5	31	Counter1	2	5858	2	3809	2	31	1	2	617	2	2	1	1	F1 Stand Left.jpg	F1 Kick the Ball Left.jpg	1	MaleTypes	1
5	32	Counter1	2	5858	2	3809	2	32	1	1	585	2	1	2	2	F1 Stand Right.jpg	F1 Stand Right Back Turn.jpg	1	MaleTypes	0
5	33	Counter1	3	3510	2	4163	3	1	1	2	643	1	2	2	2	M1 Stand Right.jpg	M1 Kick the Ball Right.jpg	1	FemaleTypes	1
5	34	Counter1	3	3510	2	4163	3	2	1	2	523	1	2	1	2	M1 Stand Left.JPG	M1 Kick the Ball Left.JPG	1	FemaleTypes	1
5	35	Counter1	3	3510	2	4163	3	3	1	1	411	2	1	1	2	F1 Stand Left.jpg	F1 Stand Left Back Turn.jpg	1	FemaleTypes	0
5	36	Counter1	3	3510	2	4163	3	4	1	1	556	2	1	2	1	F1 Sit Right.jpg	F1 Sit Right Back Turn.jpg	2	FemaleTypes	0
5	37	Counter1	3	3510	2	4163	3	5	1	1	535	1	1	1	2	M1 Sit Left.jpg	M1 Sit Left Back Turn.jpg	2	FemaleTypes	0
5	38	Counter1	3	3510	2	4163	3	6	1	1	305	1	1	1	2	M1 Sit Left.jpg	M1 Sit Left Back Turn.jpg	2	FemaleTypes	0
5	39	Counter1	3	3510	2	4163	3	7	1	2	263	2	2	2	2	F1 Sit Right.jpg	F1 Type Right.jpg	2	FemaleTypes	1
5	40	Counter1	3	3510	2	4163	3	8	1	2	579	2	2	2	1	F1 Stand Right.jpg	F1 Kick the Ball Right.jpg	1	FemaleTypes	1
5	41	Counter1	3	3510	2	4163	3	9	1	2	280	1	2	1	2	M1 Stand Left.JPG	M1 Kick the Ball Left.JPG	1	FemaleTypes	1
5	42	Counter1	3	3510	2	4163	3	10	1	2	566	1	2	1	1	M1 Sit Left.jpg	M1 Type Left.jpg	2	FemaleTypes	1
5	43	Counter1	3	3510	2	4163	3	11	1	1	473	1	1	2	2	M1 Sit Right.jpg	M1 Sit Right Back Turn.jpg	2	FemaleTypes	0
5	44	Counter1	3	3510	2	4163	3	12	1	2	745	2	2	1	2	F1 Sit Left.jpg	F1 Type Left.jpg	2	FemaleTypes	1
5	45	Counter1	3	3510	2	4163	3	13	0	2	438	1	1	1	2	M1 Sit Left.jpg	M1 Sit Left Back Turn.jpg	2	FemaleTypes	0
5	46	Counter1	3	3510	2	4163	3	14	1	1	586	2	1	2	2	F1 Stand Right.jpg	F1 Stand Right Back Turn.jpg	1	FemaleTypes	0
5	47	Counter1	3	3510	2	4163	3	15	1	2	528	1	2	2	1	M1 Sit Right.jpg	M1 Type Right.jpg	2	FemaleTypes	1
5	48	Counter1	3	3510	2	4163	3	16	1	1	513	1	1	2	2	M1 Sit Right.jpg	M1 Sit Right Back Turn.jpg	2	FemaleTypes	0
5	49	Counter1	3	3510	2	4163	3	17	0	2	617	2	1	1	2	F1 Stand Left.jpg	F1 Stand Left Back Turn.jpg	1	FemaleTypes	0
5	50	Counter1	3	3510	2	4163	3	18	1	2	615	1	2	1	2	M1 Stand Left.JPG	M1 Kick the Ball Left.JPG	1	FemaleTypes	1
5	51	Counter1	3	3510	2	4163	3	19	1	2	768	2	2	1	2	F1 Sit Left.jpg	F1 Type Left.jpg	2	FemaleTypes	1
5	52	Counter1	3	3510	2	4163	3	20	1	2	425	1	2	2	2	M1 Stand Right.jpg	M1 Kick the Ball Right.jpg	1	FemaleTypes	1
5	53	Counter1	3	3510	2	4163	3	21	1	2	433	2	2	1	2	F1 Sit Left.jpg	F1 Type Left.jpg	2	FemaleTypes	1
5	54	Counter1	3	3510	2	4163	3	22	1	1	302	2	1	1	1	F1 Sit Left.jpg	F1 Sit Left Back Turn.jpg	2	FemaleTypes	0
5	55	Counter1	3	3510	2	4163	3	23	1	2	396	2	2	2	2	F1 Sit Right.jpg	F1 Type Right.jpg	2	FemaleTypes	1
5	56	Counter1	3	3510	2	4163	3	24	1	1	243	1	1	2	1	M1 Stand Right.jpg	M1 Stand Right Back Turn.jpg	1	FemaleTypes	0
5	57	Counter1	3	3510	2	4163	3	25	1	1	341	2	1	2	2	F1 Stand Right.jpg	F1 Stand Right Back Turn.jpg	1	FemaleTypes	0
5	58	Counter1	3	3510	2	4163	3	26	1	1	291	2	1	1	2	F1 Stand Left.jpg	F1 Stand Left Back Turn.jpg	1	FemaleTypes	0
5	59	Counter1	3	3510	2	4163	3	27	1	2	428	1	2	2	2	M1 Stand Right.jpg	M1 Kick the Ball Right.jpg	1	FemaleTypes	1
5	60	Counter1	3	3510	2	4163	3	28	1	1	422	2	1	2	2	F1 Stand Right.jpg	F1 Stand Right Back Turn.jpg	1	FemaleTypes	0
5	61	Counter1	3	3510	2	4163	3	29	1	1	380	1	1	2	2	M1 Sit Right.jpg	M1 Sit Right Back Turn.jpg	2	FemaleTypes	0
5	62	Counter1	3	3510	2	4163	3	30	0	2	309	1	1	1	1	M1 Stand Left.JPG	M1 Stand Left Back Turn.jpg	1	FemaleTypes	0
5	63	Counter1	3	3510	2	4163	3	31	1	2	1219	2	2	2	2	F1 Sit Right.jpg	F1 Type Right.jpg	2	FemaleTypes	1
5	64	Counter1	3	3510	2	4163	3	32	1	2	492	2	2	1	1	F1 Stand Left.jpg	F1 Kick the Ball Left.jpg	1	FemaleTypes	1
5	65	Counter1	3	4110	3	4587	2	1	1	1	730	1	1	2	1	M1 Stand Right.jpg	M1 Stand Right Back Turn.jpg	1	MaleTypes	0
5	66	Counter1	3	4110	3	4587	2	2	1	1	292	1	1	1	1	M1 Stand Left.JPG	M1 Stand Left Back Turn.jpg	1	MaleTypes	0
5	67	Counter1	3	4110	3	4587	2	3	1	2	443	2	2	1	1	F1 Stand Left.jpg	F1 Kick the Ball Left.jpg	1	MaleTypes	1
5	68	Counter1	3	4110	3	4587	2	4	1	1	555	1	1	1	2	M1 Sit Left.jpg	M1 Sit Left Back Turn.jpg	2	MaleTypes	0
5	69	Counter1	3	4110	3	4587	2	5	1	1	548	2	1	2	2	F1 Stand Right.jpg	F1 Stand Right Back Turn.jpg	1	MaleTypes	0
5	70	Counter1	3	4110	3	4587	2	6	1	1	415	1	1	2	2	M1 Sit Right.jpg	M1 Sit Right Back Turn.jpg	2	MaleTypes	0
5	71	Counter1	3	4110	3	4587	2	7	1	2	596	1	2	1	1	M1 Sit Left.jpg	M1 Type Left.jpg	2	MaleTypes	1
5	72	Counter1	3	4110	3	4587	2	8	1	2	253	1	2	1	1	M1 Sit Left.jpg	M1 Type Left.jpg	2	MaleTypes	1
5	73	Counter1	3	4110	3	4587	2	9	0	1	483	2	2	1	1	F1 Stand Left.jpg	F1 Kick the Ball Left.jpg	1	MaleTypes	1
5	74	Counter1	3	4110	3	4587	2	10	1	1	798	2	1	1	1	F1 Sit Left.jpg	F1 Sit Left Back Turn.jpg	2	MaleTypes	0
5	75	Counter1	3	4110	3	4587	2	11	1	1	236	1	1	2	1	M1 Stand Right.jpg	M1 Stand Right Back Turn.jpg	1	MaleTypes	0
5	76	Counter1	3	4110	3	4587	2	12	1	1	556	2	1	1	1	F1 Sit Left.jpg	F1 Sit Left Back Turn.jpg	2	MaleTypes	0
5	77	Counter1	3	4110	3	4587	2	13	1	2	422	1	2	1	2	M1 Stand Left.JPG	M1 Kick the Ball Left.JPG	1	MaleTypes	1
5	78	Counter1	3	4110	3	4587	2	14	1	2	343	1	2	2	2	M1 Stand Right.jpg	M1 Kick the Ball Right.jpg	1	MaleTypes	1
5	79	Counter1	3	4110	3	4587	2	15	1	2	293	2	2	2	2	F1 Sit Right.jpg	F1 Type Right.jpg	2	MaleTypes	1
5	80	Counter1	3	4110	3	4587	2	16	1	2	348	2	2	2	1	F1 Stand Right.jpg	F1 Kick the Ball Right.jpg	1	MaleTypes	1
5	81	Counter1	3	4110	3	4587	2	17	1	1	296	2	1	2	1	F1 Sit Right.jpg	F1 Sit Right Back Turn.jpg	2	MaleTypes	0
5	82	Counter1	3	4110	3	4587	2	18	1	1	678	1	1	1	1	M1 Stand Left.JPG	M1 Stand Left Back Turn.jpg	1	MaleTypes	0
5	83	Counter1	3	4110	3	4587	2	19	1	2	686	2	2	2	1	F1 Stand Right.jpg	F1 Kick the Ball Right.jpg	1	MaleTypes	1
5	84	Counter1	3	4110	3	4587	2	20	0	2	447	2	1	1	1	F1 Sit Left.jpg	F1 Sit Left Back Turn.jpg	2	MaleTypes	0
5	85	Counter1	3	4110	3	4587	2	21	0		0	2	2	1	2	F1 Sit Left.jpg	F1 Type Left.jpg	2	MaleTypes	1
5	86	Counter1	3	4110	3	4587	2	22	1	1	615	2	1	1	2	F1 Stand Left.jpg	F1 Stand Left Back Turn.jpg	1	MaleTypes	0
5	87	Counter1	3	4110	3	4587	2	23	1	2	1250	1	2	1	1	M1 Sit Left.jpg	M1 Type Left.jpg	2	MaleTypes	1
5	88	Counter1	3	4110	3	4587	2	24	1	1	765	1	1	1	1	M1 Stand Left.JPG	M1 Stand Left Back Turn.jpg	1	MaleTypes	0
5	89	Counter1	3	4110	3	4587	2	25	1	1	645	2	1	2	1	F1 Sit Right.jpg	F1 Sit Right Back Turn.jpg	2	MaleTypes	0
5	90	Counter1	3	4110	3	4587	2	26	1	2	439	2	2	2	1	F1 Stand Right.jpg	F1 Kick the Ball Right.jpg	1	MaleTypes	1
5	91	Counter1	3	4110	3	4587	2	27	1	1	833	2	1	2	1	F1 Sit Right.jpg	F1 Sit Right Back Turn.jpg	2	MaleTypes	0
5	92	Counter1	3	4110	3	4587	2	28	1	2	623	1	2	2	1	M1 Sit Right.jpg	M1 Type Right.jpg	2	MaleTypes	1
5	93	Counter1	3	4110	3	4587	2	29	0	1	818	2	2	1	1	F1 Stand Left.jpg	F1 Kick the Ball Left.jpg	1	MaleTypes	1
5	94	Counter1	3	4110	3	4587	2	30	1	1	557	1	1	2	1	M1 Stand Right.jpg	M1 Stand Right Back Turn.jpg	1	MaleTypes	0
5	95	Counter1	3	4110	3	4587	2	31	1	2	1151	1	2	2	1	M1 Sit Right.jpg	M1 Type Right.jpg	2	MaleTypes	1
5	96	Counter1	3	4110	3	4587	2	32	1	2	627	1	2	2	1	M1 Sit Right.jpg	M1 Type Right.jpg	2	MaleTypes	1
5	97	Counter1	1	5318	1	3603	3	1	1	1	593	2	1	1	2	F1 Stand Left.jpg	F1 Stand Left Back Turn.jpg	1	FemaleTypes	0
5	98	Counter1	1	5318	1	3603	3	2	1	2	599	2	2	1	1	F1 Stand Left.jpg	F1 Kick the Ball Left.jpg	1	FemaleTypes	1
5	99	Counter1	1	5318	1	3603	3	3	1	1	636	1	1	1	2	M1 Sit Left.jpg	M1 Sit Left Back Turn.jpg	2	FemaleTypes	0
5	100	Counter1	1	5318	1	3603	3	4	1	2	1031	2	2	2	1	F1 Stand Right.jpg	F1 Kick the Ball Right.jpg	1	FemaleTypes	1
5	101	Counter1	1	5318	1	3603	3	5	1	1	556	2	1	2	1	F1 Sit Right.jpg	F1 Sit Right Back Turn.jpg	2	FemaleTypes	0
5	102	Counter1	1	5318	1	3603	3	6	1	2	1162	1	2	1	1	M1 Sit Left.jpg	M1 Type Left.jpg	2	FemaleTypes	1
5	103	Counter1	1	5318	1	3603	3	7	1	1	429	1	1	2	2	M1 Sit Right.jpg	M1 Sit Right Back Turn.jpg	2	FemaleTypes	0
5	104	Counter1	1	5318	1	3603	3	8	1	2	1524	1	2	1	2	M1 Stand Left.JPG	M1 Kick the Ball Left.JPG	1	FemaleTypes	1
5	105	Counter1	1	5318	1	3603	3	9	1	2	552	1	2	2	1	M1 Sit Right.jpg	M1 Type Right.jpg	2	FemaleTypes	1
5	106	Counter1	1	5318	1	3603	3	10	1	1	1013	2	1	1	2	F1 Stand Left.jpg	F1 Stand Left Back Turn.jpg	1	FemaleTypes	0
5	107	Counter1	1	5318	1	3603	3	11	1	1	393	2	1	2	2	F1 Stand Right.jpg	F1 Stand Right Back Turn.jpg	1	FemaleTypes	0
5	108	Counter1	1	5318	1	3603	3	12	1	1	429	2	1	1	2	F1 Stand Left.jpg	F1 Stand Left Back Turn.jpg	1	FemaleTypes	0
5	109	Counter1	1	5318	1	3603	3	13	1	1	484	2	1	2	2	F1 Stand Right.jpg	F1 Stand Right Back Turn.jpg	1	FemaleTypes	0
5	110	Counter1	1	5318	1	3603	3	14	1	2	1011	1	2	2	2	M1 Stand Right.jpg	M1 Kick the Ball Right.jpg	1	FemaleTypes	1
5	111	Counter1	1	5318	1	3603	3	15	1	2	1415	2	2	1	2	F1 Sit Left.jpg	F1 Type Left.jpg	2	FemaleTypes	1
5	112	Counter1	1	5318	1	3603	3	16	1	1	414	2	1	2	2	F1 Stand Right.jpg	F1 Stand Right Back Turn.jpg	1	FemaleTypes	0
5	113	Counter1	1	5318	1	3603	3	17	1	2	857	1	2	2	2	M1 Stand Right.jpg	M1 Kick the Ball Right.jpg	1	FemaleTypes	1
5	114	Counter1	1	5318	1	3603	3	18	1	1	526	1	1	2	1	M1 Stand Right.jpg	M1 Stand Right Back Turn.jpg	1	FemaleTypes	0
5	115	Counter1	1	5318	1	3603	3	19	1	2	835	2	2	1	2	F1 Sit Left.jpg	F1 Type Left.jpg	2	FemaleTypes	1
5	116	Counter1	1	5318	1	3603	3	20	1	2	1210	1	2	2	2	M1 Stand Right.jpg	M1 Kick the Ball Right.jpg	1	FemaleTypes	1
5	117	Counter1	1	5318	1	3603	3	21	1	1	758	1	1	1	2	M1 Sit Left.jpg	M1 Sit Left Back Turn.jpg	2	FemaleTypes	0
5	118	Counter1	1	5318	1	3603	3	22	1	2	942	2	2	2	2	F1 Sit Right.jpg	F1 Type Right.jpg	2	FemaleTypes	1
5	119	Counter1	1	5318	1	3603	3	23	1	2	381	2	2	1	2	F1 Sit Left.jpg	F1 Type Left.jpg	2	FemaleTypes	1
5	120	Counter1	1	5318	1	3603	3	24	1	1	627	1	1	2	2	M1 Sit Right.jpg	M1 Sit Right Back Turn.jpg	2	FemaleTypes	0
5	121	Counter1	1	5318	1	3603	3	25	1	1	313	1	1	2	2	M1 Sit Right.jpg	M1 Sit Right Back Turn.jpg	2	FemaleTypes	0
5	122	Counter1	1	5318	1	3603	3	26	1	2	319	2	2	2	2	F1 Sit Right.jpg	F1 Type Right.jpg	2	FemaleTypes	1
5	123	Counter1	1	5318	1	3603	3	27	1	1	531	2	1	1	1	F1 Sit Left.jpg	F1 Sit Left Back Turn.jpg	2	FemaleTypes	0
5	124	Counter1	1	5318	1	3603	3	28	1	2	829	1	2	1	2	M1 Stand Left.JPG	M1 Kick the Ball Left.JPG	1	FemaleTypes	1
5	125	Counter1	1	5318	1	3603	3	29	1	2	554	2	2	2	2	F1 Sit Right.jpg	F1 Type Right.jpg	2	FemaleTypes	1
5	126	Counter1	1	5318	1	3603	3	30	1	1	739	1	1	1	2	M1 Sit Left.jpg	M1 Sit Left Back Turn.jpg	2	FemaleTypes	0
5	127	Counter1	1	5318	1	3603	3	31	1	2	325	1	2	1	2	M1 Stand Left.JPG	M1 Kick the Ball Left.JPG	1	FemaleTypes	1
5	128	Counter1	1	5318	1	3603	3	32	1	1	411	1	1	1	1	M1 Stand Left.JPG	M1 Stand Left Back Turn.jpg	1	FemaleTypes	0
5	129	Counter1	2	3421	2	6776	1	1	1	1	517	1	1	2	2	M1 Sit Right.jpg	M1 Sit Right Back Turn.jpg	2	Equal	0
5	130	Counter1	2	3421	2	6776	1	2	1	2	742	2	2	1	2	F1 Sit Left.jpg	F1 Type Left.jpg	2	Equal	1
5	131	Counter1	2	3421	2	6776	1	3	1	2	525	2	2	2	1	F1 Stand Right.jpg	F1 Kick the Ball Right.jpg	1	Equal	1
5	132	Counter1	2	3421	2	6776	1	4	1	2	972	1	2	1	1	M1 Sit Left.jpg	M1 Type Left.jpg	2	Equal	1
5	133	Counter1	2	3421	2	6776	1	5	1	1	690	2	1	1	1	F1 Sit Left.jpg	F1 Sit Left Back Turn.jpg	2	Equal	0
5	134	Counter1	2	3421	2	6776	1	6	1	2	696	2	2	1	2	F1 Sit Left.jpg	F1 Type Left.jpg	2	Equal	1
5	135	Counter1	2	3421	2	6776	1	7	1	1	425	2	1	2	1	F1 Sit Right.jpg	F1 Sit Right Back Turn.jpg	2	Equal	0
5	136	Counter1	2	3421	2	6776	1	8	1	1	685	2	1	2	1	F1 Sit Right.jpg	F1 Sit Right Back Turn.jpg	2	Equal	0
5	137	Counter1	2	3421	2	6776	1	9	1	2	468	1	2	2	2	M1 Stand Right.jpg	M1 Kick the Ball Right.jpg	1	Equal	1
5	138	Counter1	2	3421	2	6776	1	10	1	1	373	1	1	2	1	M1 Stand Right.jpg	M1 Stand Right Back Turn.jpg	1	Equal	0
5	139	Counter1	2	3421	2	6776	1	11	1	2	1330	1	2	2	1	M1 Sit Right.jpg	M1 Type Right.jpg	2	Equal	1
5	140	Counter1	2	3421	2	6776	1	12	1	1	391	2	1	2	2	F1 Stand Right.jpg	F1 Stand Right Back Turn.jpg	1	Equal	0
5	141	Counter1	2	3421	2	6776	1	13	1	1	728	1	1	1	1	M1 Stand Left.JPG	M1 Stand Left Back Turn.jpg	1	Equal	0
5	142	Counter1	2	3421	2	6776	1	14	1	2	554	2	2	2	2	F1 Sit Right.jpg	F1 Type Right.jpg	2	Equal	1
5	143	Counter1	2	3421	2	6776	1	15	1	2	551	2	2	1	1	F1 Stand Left.jpg	F1 Kick the Ball Left.jpg	1	Equal	1
5	144	Counter1	2	3421	2	6776	1	16	1	2	503	1	2	2	1	M1 Sit Right.jpg	M1 Type Right.jpg	2	Equal	1
5	145	Counter1	2	3421	2	6776	1	17	1	1	406	1	1	1	1	M1 Stand Left.JPG	M1 Stand Left Back Turn.jpg	1	Equal	0
5	146	Counter1	2	3421	2	6776	1	18	1	1	416	1	1	2	2	M1 Sit Right.jpg	M1 Sit Right Back Turn.jpg	2	Equal	0
5	147	Counter1	2	3421	2	6776	1	19	1	1	416	1	1	2	1	M1 Stand Right.jpg	M1 Stand Right Back Turn.jpg	1	Equal	0
5	148	Counter1	2	3421	2	6776	1	20	1	2	364	2	2	2	2	F1 Sit Right.jpg	F1 Type Right.jpg	2	Equal	1
5	149	Counter1	2	3421	2	6776	1	21	1	2	580	2	2	2	1	F1 Stand Right.jpg	F1 Kick the Ball Right.jpg	1	Equal	1
5	150	Counter1	2	3421	2	6776	1	22	1	2	719	2	2	1	1	F1 Stand Left.jpg	F1 Kick the Ball Left.jpg	1	Equal	1
5	151	Counter1	2	3421	2	6776	1	23	1	2	468	1	2	1	2	M1 Stand Left.JPG	M1 Kick the Ball Left.JPG	1	Equal	1
5	152	Counter1	2	3421	2	6776	1	24	1	2	467	1	2	1	1	M1 Sit Left.jpg	M1 Type Left.jpg	2	Equal	1
5	153	Counter1	2	3421	2	6776	1	25	1	1	461	2	1	2	2	F1 Stand Right.jpg	F1 Stand Right Back Turn.jpg	1	Equal	0
5	154	Counter1	2	3421	2	6776	1	26	1	1	602	2	1	1	1	F1 Sit Left.jpg	F1 Sit Left Back Turn.jpg	2	Equal	0
5	155	Counter1	2	3421	2	6776	1	27	1	1	508	2	1	1	2	F1 Stand Left.jpg	F1 Stand Left Back Turn.jpg	1	Equal	0
5	156	Counter1	2	3421	2	6776	1	28	1	2	468	1	2	1	2	M1 Stand Left.JPG	M1 Kick the Ball Left.JPG	1	Equal	1
5	157	Counter1	2	3421	2	6776	1	29	1	1	553	1	1	1	2	M1 Sit Left.jpg	M1 Sit Left Back Turn.jpg	2	Equal	0
5	158	Counter1	2	3421	2	6776	1	30	1	1	538	2	1	1	2	F1 Stand Left.jpg	F1 Stand Left Back Turn.jpg	1	Equal	0
5	159	Counter1	2	3421	2	6776	1	31	1	1	520	1	1	1	2	M1 Sit Left.jpg	M1 Sit Left Back Turn.jpg	2	Equal	0
5	160	Counter1	2	3421	2	6776	1	32	1	2	591	1	2	2	2	M1 Stand Right.jpg	M1 Kick the Ball Right.jpg	1	Equal	1
5	161	Counter1	3	4389	2	4161	3	1	1	1	649	1	1	2	2	M1 Sit Right.jpg	M1 Sit Right Back Turn.jpg	2	FemaleTypes	0
5	162	Counter1	3	4389	2	4161	3	2	1	2	548	1	2	1	2	M1 Stand Left.JPG	M1 Kick the Ball Left.JPG	1	FemaleTypes	1
5	163	Counter1	3	4389	2	4161	3	3	1	1	432	2	1	1	2	F1 Stand Left.jpg	F1 Stand Left Back Turn.jpg	1	FemaleTypes	0
5	164	Counter1	3	4389	2	4161	3	4	1	1	401	1	1	1	2	M1 Sit Left.jpg	M1 Sit Left Back Turn.jpg	2	FemaleTypes	0
5	165	Counter1	3	4389	2	4161	3	5	1	2	481	1	2	2	2	M1 Stand Right.jpg	M1 Kick the Ball Right.jpg	1	FemaleTypes	1
5	166	Counter1	3	4389	2	4161	3	6	1	1	1130	2	1	1	2	F1 Stand Left.jpg	F1 Stand Left Back Turn.jpg	1	FemaleTypes	0
5	167	Counter1	3	4389	2	4161	3	7	1	2	424	2	2	1	2	F1 Sit Left.jpg	F1 Type Left.jpg	2	FemaleTypes	1
5	168	Counter1	3	4389	2	4161	3	8	1	2	422	1	2	2	1	M1 Sit Right.jpg	M1 Type Right.jpg	2	FemaleTypes	1
5	169	Counter1	3	4389	2	4161	3	9	1	2	790	2	2	2	1	F1 Stand Right.jpg	F1 Kick the Ball Right.jpg	1	FemaleTypes	1
5	170	Counter1	3	4389	2	4161	3	10	1	1	216	1	1	1	2	M1 Sit Left.jpg	M1 Sit Left Back Turn.jpg	2	FemaleTypes	0
5	171	Counter1	3	4389	2	4161	3	11	1	2	415	2	2	2	2	F1 Sit Right.jpg	F1 Type Right.jpg	2	FemaleTypes	1
5	172	Counter1	3	4389	2	4161	3	12	1	2	518	2	2	2	2	F1 Sit Right.jpg	F1 Type Right.jpg	2	FemaleTypes	1
5	173	Counter1	3	4389	2	4161	3	13	1	2	401	2	2	2	2	F1 Sit Right.jpg	F1 Type Right.jpg	2	FemaleTypes	1
5	174	Counter1	3	4389	2	4161	3	14	1	1	374	1	1	2	2	M1 Sit Right.jpg	M1 Sit Right Back Turn.jpg	2	FemaleTypes	0
5	175	Counter1	3	4389	2	4161	3	15	1	1	847	2	1	2	2	F1 Stand Right.jpg	F1 Stand Right Back Turn.jpg	1	FemaleTypes	0
5	176	Counter1	3	4389	2	4161	3	16	1	1	451	1	1	1	1	M1 Stand Left.JPG	M1 Stand Left Back Turn.jpg	1	FemaleTypes	0
5	177	Counter1	3	4389	2	4161	3	17	1	1	310	2	1	2	1	F1 Sit Right.jpg	F1 Sit Right Back Turn.jpg	2	FemaleTypes	0
5	178	Counter1	3	4389	2	4161	3	18	1	1	442	2	1	1	1	F1 Sit Left.jpg	F1 Sit Left Back Turn.jpg	2	FemaleTypes	0
5	179	Counter1	3	4389	2	4161	3	19	1	2	373	1	2	2	2	M1 Stand Right.jpg	M1 Kick the Ball Right.jpg	1	FemaleTypes	1
5	180	Counter1	3	4389	2	4161	3	20	1	2	273	2	2	1	1	F1 Stand Left.jpg	F1 Kick the Ball Left.jpg	1	FemaleTypes	1
5	181	Counter1	3	4389	2	4161	3	21	1	1	366	2	1	2	2	F1 Stand Right.jpg	F1 Stand Right Back Turn.jpg	1	FemaleTypes	0
5	182	Counter1	3	4389	2	4161	3	22	1	1	429	2	1	2	2	F1 Stand Right.jpg	F1 Stand Right Back Turn.jpg	1	FemaleTypes	0
5	183	Counter1	3	4389	2	4161	3	23	1	1	449	1	1	2	1	M1 Stand Right.jpg	M1 Stand Right Back Turn.jpg	1	FemaleTypes	0
5	184	Counter1	3	4389	2	4161	3	24	0	1	444	2	2	1	2	F1 Sit Left.jpg	F1 Type Left.jpg	2	FemaleTypes	1
5	185	Counter1	3	4389	2	4161	3	25	1	2	793	1	2	1	2	M1 Stand Left.JPG	M1 Kick the Ball Left.JPG	1	FemaleTypes	1
5	186	Counter1	3	4389	2	4161	3	26	1	1	558	1	1	2	2	M1 Sit Right.jpg	M1 Sit Right Back Turn.jpg	2	FemaleTypes	0
5	187	Counter1	3	4389	2	4161	3	27	1	1	711	2	1	1	2	F1 Stand Left.jpg	F1 Stand Left Back Turn.jpg	1	FemaleTypes	0
5	188	Counter1	3	4389	2	4161	3	28	1	2	1218	1	2	1	1	M1 Sit Left.jpg	M1 Type Left.jpg	2	FemaleTypes	1
5	189	Counter1	3	4389	2	4161	3	29	1	2	1398	2	2	1	2	F1 Sit Left.jpg	F1 Type Left.jpg	2	FemaleTypes	1
5	190	Counter1	3	4389	2	4161	3	30	1	2	1282	1	2	1	2	M1 Stand Left.JPG	M1 Kick the Ball Left.JPG	1	FemaleTypes	1
5	191	Counter1	3	4389	2	4161	3	31	0	1	290	1	2	2	2	M1 Stand Right.jpg	M1 Kick the Ball Right.jpg	1	FemaleTypes	1
5	192	Counter1	3	4389	2	4161	3	32	1	1	459	1	1	1	2	M1 Sit Left.jpg	M1 Sit Left Back Turn.jpg	2	FemaleTypes	0
5	193	Counter1	2	1776	3	6207	2	1	1	1	1170	2	1	2	1	F1 Sit Right.jpg	F1 Sit Right Back Turn.jpg	2	MaleTypes	0
5	194	Counter1	2	1776	3	6207	2	2	1	1	286	1	1	1	1	M1 Stand Left.JPG	M1 Stand Left Back Turn.jpg	1	MaleTypes	0
5	195	Counter1	2	1776	3	6207	2	3	1	2	405	2	2	1	1	F1 Stand Left.jpg	F1 Kick the Ball Left.jpg	1	MaleTypes	1
5	196	Counter1	2	1776	3	6207	2	4	1	1	494	2	1	2	1	F1 Sit Right.jpg	F1 Sit Right Back Turn.jpg	2	MaleTypes	0
5	197	Counter1	2	1776	3	6207	2	5	1	2	478	2	2	2	2	F1 Sit Right.jpg	F1 Type Right.jpg	2	MaleTypes	1
5	198	Counter1	2	1776	3	6207	2	6	1	1	425	1	1	2	1	M1 Stand Right.jpg	M1 Stand Right Back Turn.jpg	1	MaleTypes	0
5	199	Counter1	2	1776	3	6207	2	7	1	2	773	1	2	2	1	M1 Sit Right.jpg	M1 Type Right.jpg	2	MaleTypes	1
5	200	Counter1	2	1776	3	6207	2	8	1	2	267	2	2	1	1	F1 Stand Left.jpg	F1 Kick the Ball Left.jpg	1	MaleTypes	1
5	201	Counter1	2	1776	3	6207	2	9	1	2	371	2	2	2	1	F1 Stand Right.jpg	F1 Kick the Ball Right.jpg	1	MaleTypes	1
5	202	Counter1	2	1776	3	6207	2	10	1	1	327	2	1	1	2	F1 Stand Left.jpg	F1 Stand Left Back Turn.jpg	1	MaleTypes	0
5	203	Counter1	2	1776	3	6207	2	11	1	2	859	2	2	2	1	F1 Stand Right.jpg	F1 Kick the Ball Right.jpg	1	MaleTypes	1
5	204	Counter1	2	1776	3	6207	2	12	1	1	424	1	1	1	2	M1 Sit Left.jpg	M1 Sit Left Back Turn.jpg	2	MaleTypes	0
5	205	Counter1	2	1776	3	6207	2	13	1	2	764	1	2	2	1	M1 Sit Right.jpg	M1 Type Right.jpg	2	MaleTypes	1
5	206	Counter1	2	1776	3	6207	2	14	1	1	355	2	1	2	1	F1 Sit Right.jpg	F1 Sit Right Back Turn.jpg	2	MaleTypes	0
5	207	Counter1	2	1776	3	6207	2	15	1	1	336	1	1	1	1	M1 Stand Left.JPG	M1 Stand Left Back Turn.jpg	1	MaleTypes	0
5	208	Counter1	2	1776	3	6207	2	16	0	2	346	1	1	2	1	M1 Stand Right.jpg	M1 Stand Right Back Turn.jpg	1	MaleTypes	0
5	209	Counter1	2	1776	3	6207	2	17	1	1	600	1	1	2	2	M1 Sit Right.jpg	M1 Sit Right Back Turn.jpg	2	MaleTypes	0
5	210	Counter1	2	1776	3	6207	2	18	1	1	504	2	1	2	2	F1 Stand Right.jpg	F1 Stand Right Back Turn.jpg	1	MaleTypes	0
5	211	Counter1	2	1776	3	6207	2	19	1	2	605	1	2	1	1	M1 Sit Left.jpg	M1 Type Left.jpg	2	MaleTypes	1
5	212	Counter1	2	1776	3	6207	2	20	1	2	498	1	2	1	2	M1 Stand Left.JPG	M1 Kick the Ball Left.JPG	1	MaleTypes	1
5	213	Counter1	2	1776	3	6207	2	21	1	2	863	2	2	2	1	F1 Stand Right.jpg	F1 Kick the Ball Right.jpg	1	MaleTypes	1
5	214	Counter1	2	1776	3	6207	2	22	1	2	468	2	2	1	2	F1 Sit Left.jpg	F1 Type Left.jpg	2	MaleTypes	1
5	215	Counter1	2	1776	3	6207	2	23	1	1	344	2	1	1	1	F1 Sit Left.jpg	F1 Sit Left Back Turn.jpg	2	MaleTypes	0
5	216	Counter1	2	1776	3	6207	2	24	1	2	389	1	2	1	1	M1 Sit Left.jpg	M1 Type Left.jpg	2	MaleTypes	1
5	217	Counter1	2	1776	3	6207	2	25	1	2	1949	2	2	1	1	F1 Stand Left.jpg	F1 Kick the Ball Left.jpg	1	MaleTypes	1
5	218	Counter1	2	1776	3	6207	2	26	1	1	402	1	1	2	1	M1 Stand Right.jpg	M1 Stand Right Back Turn.jpg	1	MaleTypes	0
5	219	Counter1	2	1776	3	6207	2	27	1	2	563	1	2	2	2	M1 Stand Right.jpg	M1 Kick the Ball Right.jpg	1	MaleTypes	1
5	220	Counter1	2	1776	3	6207	2	28	1	1	495	2	1	1	1	F1 Sit Left.jpg	F1 Sit Left Back Turn.jpg	2	MaleTypes	0
5	221	Counter1	2	1776	3	6207	2	29	0	1	446	1	2	1	1	M1 Sit Left.jpg	M1 Type Left.jpg	2	MaleTypes	1
5	222	Counter1	2	1776	3	6207	2	30	1	1	534	1	1	1	1	M1 Stand Left.JPG	M1 Stand Left Back Turn.jpg	1	MaleTypes	0
5	223	Counter1	2	1776	3	6207	2	31	1	2	1327	1	2	2	1	M1 Sit Right.jpg	M1 Type Right.jpg	2	MaleTypes	1
5	224	Counter1	2	1776	3	6207	2	32	1	1	327	2	1	1	1	F1 Sit Left.jpg	F1 Sit Left Back Turn.jpg	2	MaleTypes	0
5	225	Counter1	1	7954	2	2719	1	1	1	2	304	1	2	1	2	M1 Stand Left.JPG	M1 Kick the Ball Left.JPG	1	Equal	1
5	226	Counter1	1	7954	2	2719	1	2	1	2	448	1	2	1	1	M1 Sit Left.jpg	M1 Type Left.jpg	2	Equal	1
5	227	Counter1	1	7954	2	2719	1	3	1	1	294	2	1	2	1	F1 Sit Right.jpg	F1 Sit Right Back Turn.jpg	2	Equal	0
5	228	Counter1	1	7954	2	2719	1	4	1	1	501	2	1	1	2	F1 Stand Left.jpg	F1 Stand Left Back Turn.jpg	1	Equal	0
5	229	Counter1	1	7954	2	2719	1	5	1	2	335	1	2	1	1	M1 Sit Left.jpg	M1 Type Left.jpg	2	Equal	1
5	230	Counter1	1	7954	2	2719	1	6	1	2	298	2	2	1	1	F1 Stand Left.jpg	F1 Kick the Ball Left.jpg	1	Equal	1
5	231	Counter1	1	7954	2	2719	1	7	1	2	516	1	2	2	2	M1 Stand Right.jpg	M1 Kick the Ball Right.jpg	1	Equal	1
5	232	Counter1	1	7954	2	2719	1	8	1	1	339	2	1	1	2	F1 Stand Left.jpg	F1 Stand Left Back Turn.jpg	1	Equal	0
5	233	Counter1	1	7954	2	2719	1	9	1	1	879	2	1	1	1	F1 Sit Left.jpg	F1 Sit Left Back Turn.jpg	2	Equal	0
5	234	Counter1	1	7954	2	2719	1	10	1	2	517	1	2	2	1	M1 Sit Right.jpg	M1 Type Right.jpg	2	Equal	1
5	235	Counter1	1	7954	2	2719	1	11	1	2	606	1	2	1	2	M1 Stand Left.JPG	M1 Kick the Ball Left.JPG	1	Equal	1
5	236	Counter1	1	7954	2	2719	1	12	1	1	410	1	1	2	2	M1 Sit Right.jpg	M1 Sit Right Back Turn.jpg	2	Equal	0
5	237	Counter1	1	7954	2	2719	1	13	1	2	394	1	2	2	1	M1 Sit Right.jpg	M1 Type Right.jpg	2	Equal	1
5	238	Counter1	1	7954	2	2719	1	14	1	2	516	2	2	1	2	F1 Sit Left.jpg	F1 Type Left.jpg	2	Equal	1
5	239	Counter1	1	7954	2	2719	1	15	1	1	532	1	1	1	2	M1 Sit Left.jpg	M1 Sit Left Back Turn.jpg	2	Equal	0
5	240	Counter1	1	7954	2	2719	1	16	1	1	476	1	1	2	1	M1 Stand Right.jpg	M1 Stand Right Back Turn.jpg	1	Equal	0
5	241	Counter1	1	7954	2	2719	1	17	1	1	559	2	1	1	1	F1 Sit Left.jpg	F1 Sit Left Back Turn.jpg	2	Equal	0
5	242	Counter1	1	7954	2	2719	1	18	1	1	518	1	1	2	1	M1 Stand Right.jpg	M1 Stand Right Back Turn.jpg	1	Equal	0
5	243	Counter1	1	7954	2	2719	1	19	1	1	328	1	1	1	2	M1 Sit Left.jpg	M1 Sit Left Back Turn.jpg	2	Equal	0
5	244	Counter1	1	7954	2	2719	1	20	1	1	389	2	1	2	2	F1 Stand Right.jpg	F1 Stand Right Back Turn.jpg	1	Equal	0
5	245	Counter1	1	7954	2	2719	1	21	1	1	349	2	1	2	1	F1 Sit Right.jpg	F1 Sit Right Back Turn.jpg	2	Equal	0
5	246	Counter1	1	7954	2	2719	1	22	1	2	379	1	2	2	2	M1 Stand Right.jpg	M1 Kick the Ball Right.jpg	1	Equal	1
5	247	Counter1	1	7954	2	2719	1	23	1	2	428	2	2	1	1	F1 Stand Left.jpg	F1 Kick the Ball Left.jpg	1	Equal	1
5	248	Counter1	1	7954	2	2719	1	24	1	2	536	2	2	2	2	F1 Sit Right.jpg	F1 Type Right.jpg	2	Equal	1
5	249	Counter1	1	7954	2	2719	1	25	1	2	362	2	2	2	1	F1 Stand Right.jpg	F1 Kick the Ball Right.jpg	1	Equal	1
5	250	Counter1	1	7954	2	2719	1	26	1	1	766	1	1	1	1	M1 Stand Left.JPG	M1 Stand Left Back Turn.jpg	1	Equal	0
5	251	Counter1	1	7954	2	2719	1	27	1	2	390	2	2	2	1	F1 Stand Right.jpg	F1 Kick the Ball Right.jpg	1	Equal	1
5	252	Counter1	1	7954	2	2719	1	28	1	1	536	1	1	1	1	M1 Stand Left.JPG	M1 Stand Left Back Turn.jpg	1	Equal	0
5	253	Counter1	1	7954	2	2719	1	29	1	2	1123	2	2	2	2	F1 Sit Right.jpg	F1 Type Right.jpg	2	Equal	1
5	254	Counter1	1	7954	2	2719	1	30	1	2	764	2	2	1	2	F1 Sit Left.jpg	F1 Type Left.jpg	2	Equal	1
5	255	Counter1	1	7954	2	2719	1	31	1	1	618	1	1	2	2	M1 Sit Right.jpg	M1 Sit Right Back Turn.jpg	2	Equal	0
5	256	Counter1	1	7954	2	2719	1	32	1	1	420	2	1	2	2	F1 Stand Right.jpg	F1 Stand Right Back Turn.jpg	1	Equal	0
5	257	Counter1	3	4214	3	4889	1	1	1	1	648	2	1	1	1	F1 Sit Left.jpg	F1 Sit Left Back Turn.jpg	2	Equal	0
5	258	Counter1	3	4214	3	4889	1	2	1	2	862	2	2	2	2	F1 Sit Right.jpg	F1 Type Right.jpg	2	Equal	1
5	259	Counter1	3	4214	3	4889	1	3	1	2	572	1	2	2	2	M1 Stand Right.jpg	M1 Kick the Ball Right.jpg	1	Equal	1
5	260	Counter1	3	4214	3	4889	1	4	1	2	482	1	2	1	2	M1 Stand Left.JPG	M1 Kick the Ball Left.JPG	1	Equal	1
5	261	Counter1	3	4214	3	4889	1	5	1	2	243	2	2	1	2	F1 Sit Left.jpg	F1 Type Left.jpg	2	Equal	1
5	262	Counter1	3	4214	3	4889	1	6	1	2	375	2	2	2	1	F1 Stand Right.jpg	F1 Kick the Ball Right.jpg	1	Equal	1
5	263	Counter1	3	4214	3	4889	1	7	1	1	266	1	1	1	2	M1 Sit Left.jpg	M1 Sit Left Back Turn.jpg	2	Equal	0
5	264	Counter1	3	4214	3	4889	1	8	1	1	324	1	1	1	1	M1 Stand Left.JPG	M1 Stand Left Back Turn.jpg	1	Equal	0
5	265	Counter1	3	4214	3	4889	1	9	1	2	594	1	2	2	1	M1 Sit Right.jpg	M1 Type Right.jpg	2	Equal	1
5	266	Counter1	3	4214	3	4889	1	10	1	2	1856	2	2	1	1	F1 Stand Left.jpg	F1 Kick the Ball Left.jpg	1	Equal	1
5	267	Counter1	3	4214	3	4889	1	11	1	1	555	1	1	1	1	M1 Stand Left.JPG	M1 Stand Left Back Turn.jpg	1	Equal	0
5	268	Counter1	3	4214	3	4889	1	12	0	2	420	2	1	1	1	F1 Sit Left.jpg	F1 Sit Left Back Turn.jpg	2	Equal	0
5	269	Counter1	3	4214	3	4889	1	13	1	1	1156	2	1	2	2	F1 Stand Right.jpg	F1 Stand Right Back Turn.jpg	1	Equal	0
5	270	Counter1	3	4214	3	4889	1	14	1	1	259	2	1	2	1	F1 Sit Right.jpg	F1 Sit Right Back Turn.jpg	2	Equal	0
5	271	Counter1	3	4214	3	4889	1	15	1	1	275	2	1	1	2	F1 Stand Left.jpg	F1 Stand Left Back Turn.jpg	1	Equal	0
5	272	Counter1	3	4214	3	4889	1	16	1	1	421	1	1	1	2	M1 Sit Left.jpg	M1 Sit Left Back Turn.jpg	2	Equal	0
5	273	Counter1	3	4214	3	4889	1	17	1	1	461	2	1	2	1	F1 Sit Right.jpg	F1 Sit Right Back Turn.jpg	2	Equal	0
5	274	Counter1	3	4214	3	4889	1	18	1	2	354	2	2	1	1	F1 Stand Left.jpg	F1 Kick the Ball Left.jpg	1	Equal	1
5	275	Counter1	3	4214	3	4889	1	19	1	2	287	2	2	1	2	F1 Sit Left.jpg	F1 Type Left.jpg	2	Equal	1
5	276	Counter1	3	4214	3	4889	1	20	1	2	767	1	2	2	2	M1 Stand Right.jpg	M1 Kick the Ball Right.jpg	1	Equal	1
5	277	Counter1	3	4214	3	4889	1	21	1	1	423	1	1	2	1	M1 Stand Right.jpg	M1 Stand Right Back Turn.jpg	1	Equal	0
5	278	Counter1	3	4214	3	4889	1	22	1	1	605	2	1	2	2	F1 Stand Right.jpg	F1 Stand Right Back Turn.jpg	1	Equal	0
5	279	Counter1	3	4214	3	4889	1	23	1	1	536	2	1	1	2	F1 Stand Left.jpg	F1 Stand Left Back Turn.jpg	1	Equal	0
5	280	Counter1	3	4214	3	4889	1	24	1	2	922	2	2	2	2	F1 Sit Right.jpg	F1 Type Right.jpg	2	Equal	1
5	281	Counter1	3	4214	3	4889	1	25	1	2	758	2	2	2	1	F1 Stand Right.jpg	F1 Kick the Ball Right.jpg	1	Equal	1
5	282	Counter1	3	4214	3	4889	1	26	1	1	466	1	1	2	1	M1 Stand Right.jpg	M1 Stand Right Back Turn.jpg	1	Equal	0
5	283	Counter1	3	4214	3	4889	1	27	1	2	618	1	2	1	1	M1 Sit Left.jpg	M1 Type Left.jpg	2	Equal	1
5	284	Counter1	3	4214	3	4889	1	28	1	2	508	1	2	1	2	M1 Stand Left.JPG	M1 Kick the Ball Left.JPG	1	Equal	1
5	285	Counter1	3	4214	3	4889	1	29	1	1	773	1	1	2	2	M1 Sit Right.jpg	M1 Sit Right Back Turn.jpg	2	Equal	0
5	286	Counter1	3	4214	3	4889	1	30	1	2	637	1	2	2	1	M1 Sit Right.jpg	M1 Type Right.jpg	2	Equal	1
5	287	Counter1	3	4214	3	4889	1	31	1	1	420	1	1	2	2	M1 Sit Right.jpg	M1 Sit Right Back Turn.jpg	2	Equal	0
5	288	Counter1	3	4214	3	4889	1	32	1	2	850	1	2	1	1	M1 Sit Left.jpg	M1 Type Left.jpg	2	Equal	1
6	1	Counter2	3	1524	3	6935	3	1	1	1	665	2	1	2	2	F1 Stand Right.jpg	F1 Stand Right Back Turn.jpg	1	FemaleTypes	0
6	2	Counter2	3	1524	3	6935	3	2	1	2	661	1	2	2	2	M1 Stand Right.jpg	M1 Kick the Ball Right.jpg	1	FemaleTypes	1
6	3	Counter2	3	1524	3	6935	3	3	1	1	532	1	1	1	2	M1 Sit Left.jpg	M1 Sit Left Back Turn.jpg	2	FemaleTypes	0
6	4	Counter2	3	1524	3	6935	3	4	1	1	449	1	1	1	2	M1 Sit Left.jpg	M1 Sit Left Back Turn.jpg	2	FemaleTypes	0
6	5	Counter2	3	1524	3	6935	3	5	1	1	769	2	1	1	2	F1 Stand Left.jpg	F1 Stand Left Back Turn.jpg	1	FemaleTypes	0
6	6	Counter2	3	1524	3	6935	3	6	1	2	440	1	2	1	2	M1 Stand Left.JPG	M1 Kick the Ball Left.JPG	1	FemaleTypes	1
6	7	Counter2	3	1524	3	6935	3	7	1	1	493	1	1	2	2	M1 Sit Right.jpg	M1 Sit Right Back Turn.jpg	2	FemaleTypes	0
6	8	Counter2	3	1524	3	6935	3	8	1	1	565	2	1	2	2	F1 Stand Right.jpg	F1 Stand Right Back Turn.jpg	1	FemaleTypes	0
6	9	Counter2	3	1524	3	6935	3	9	1	1	424	2	1	2	2	F1 Stand Right.jpg	F1 Stand Right Back Turn.jpg	1	FemaleTypes	0
6	10	Counter2	3	1524	3	6935	3	10	1	1	804	1	1	2	1	M1 Stand Right.jpg	M1 Stand Right Back Turn.jpg	1	FemaleTypes	0
6	11	Counter2	3	1524	3	6935	3	11	1	1	504	1	1	1	1	M1 Stand Left.JPG	M1 Stand Left Back Turn.jpg	1	FemaleTypes	0
6	12	Counter2	3	1524	3	6935	3	12	1	2	457	1	2	2	1	M1 Sit Right.jpg	M1 Type Right.jpg	2	FemaleTypes	1
6	13	Counter2	3	1524	3	6935	3	13	1	2	491	1	2	2	2	M1 Stand Right.jpg	M1 Kick the Ball Right.jpg	1	FemaleTypes	1
6	14	Counter2	3	1524	3	6935	3	14	1	1	551	2	1	1	1	F1 Sit Left.jpg	F1 Sit Left Back Turn.jpg	2	FemaleTypes	0
6	15	Counter2	3	1524	3	6935	3	15	1	2	550	2	2	2	2	F1 Sit Right.jpg	F1 Type Right.jpg	2	FemaleTypes	1
6	16	Counter2	3	1524	3	6935	3	16	1	1	520	2	1	1	2	F1 Stand Left.jpg	F1 Stand Left Back Turn.jpg	1	FemaleTypes	0
6	17	Counter2	3	1524	3	6935	3	17	1	2	555	2	2	2	1	F1 Stand Right.jpg	F1 Kick the Ball Right.jpg	1	FemaleTypes	1
6	18	Counter2	3	1524	3	6935	3	18	1	1	562	2	1	1	2	F1 Stand Left.jpg	F1 Stand Left Back Turn.jpg	1	FemaleTypes	0
6	19	Counter2	3	1524	3	6935	3	19	1	2	531	2	2	1	1	F1 Stand Left.jpg	F1 Kick the Ball Left.jpg	1	FemaleTypes	1
6	20	Counter2	3	1524	3	6935	3	20	1	1	703	1	1	1	2	M1 Sit Left.jpg	M1 Sit Left Back Turn.jpg	2	FemaleTypes	0
6	21	Counter2	3	1524	3	6935	3	21	1	2	403	2	2	1	2	F1 Sit Left.jpg	F1 Type Left.jpg	2	FemaleTypes	1
6	22	Counter2	3	1524	3	6935	3	22	1	2	399	2	2	1	2	F1 Sit Left.jpg	F1 Type Left.jpg	2	FemaleTypes	1
6	23	Counter2	3	1524	3	6935	3	23	1	2	371	2	2	1	2	F1 Sit Left.jpg	F1 Type Left.jpg	2	FemaleTypes	1
6	24	Counter2	3	1524	3	6935	3	24	1	1	485	1	1	2	2	M1 Sit Right.jpg	M1 Sit Right Back Turn.jpg	2	FemaleTypes	0
6	25	Counter2	3	1524	3	6935	3	25	0	1	830	1	2	1	2	M1 Stand Left.JPG	M1 Kick the Ball Left.JPG	1	FemaleTypes	1
6	26	Counter2	3	1524	3	6935	3	26	1	1	1133	1	1	2	2	M1 Sit Right.jpg	M1 Sit Right Back Turn.jpg	2	FemaleTypes	0
6	27	Counter2	3	1524	3	6935	3	27	1	2	453	1	2	1	1	M1 Sit Left.jpg	M1 Type Left.jpg	2	FemaleTypes	1
6	28	Counter2	3	1524	3	6935	3	28	1	2	961	2	2	2	2	F1 Sit Right.jpg	F1 Type Right.jpg	2	FemaleTypes	1
6	29	Counter2	3	1524	3	6935	3	29	1	2	728	1	2	2	2	M1 Stand Right.jpg	M1 Kick the Ball Right.jpg	1	FemaleTypes	1
6	30	Counter2	3	1524	3	6935	3	30	1	1	551	2	1	2	1	F1 Sit Right.jpg	F1 Sit Right Back Turn.jpg	2	FemaleTypes	0
6	31	Counter2	3	1524	3	6935	3	31	1	2	704	2	2	2	2	F1 Sit Right.jpg	F1 Type Right.jpg	2	FemaleTypes	1
6	32	Counter2	3	1524	3	6935	3	32	1	2	729	1	2	1	2	M1 Stand Left.JPG	M1 Kick the Ball Left.JPG	1	FemaleTypes	1
6	33	Counter2	2	3413	2	5390	1	1	1	2	706	2	2	2	1	F1 Stand Right.jpg	F1 Kick the Ball Right.jpg	1	Equal	1
6	34	Counter2	2	3413	2	5390	1	2	1	2	643	1	2	1	2	M1 Stand Left.JPG	M1 Kick the Ball Left.JPG	1	Equal	1
6	35	Counter2	2	3413	2	5390	1	3	1	2	540	2	2	1	1	F1 Stand Left.jpg	F1 Kick the Ball Left.jpg	1	Equal	1
6	36	Counter2	2	3413	2	5390	1	4	1	1	733	2	1	1	2	F1 Stand Left.jpg	F1 Stand Left Back Turn.jpg	1	Equal	0
6	37	Counter2	2	3413	2	5390	1	5	1	1	559	2	1	2	2	F1 Stand Right.jpg	F1 Stand Right Back Turn.jpg	1	Equal	0
6	38	Counter2	2	3413	2	5390	1	6	1	1	699	1	1	2	1	M1 Stand Right.jpg	M1 Stand Right Back Turn.jpg	1	Equal	0
6	39	Counter2	2	3413	2	5390	1	7	1	2	456	2	2	1	2	F1 Sit Left.jpg	F1 Type Left.jpg	2	Equal	1
6	40	Counter2	2	3413	2	5390	1	8	1	2	567	2	2	1	2	F1 Sit Left.jpg	F1 Type Left.jpg	2	Equal	1
6	41	Counter2	2	3413	2	5390	1	9	1	2	618	2	2	2	1	F1 Stand Right.jpg	F1 Kick the Ball Right.jpg	1	Equal	1
6	42	Counter2	2	3413	2	5390	1	10	1	1	677	1	1	2	2	M1 Sit Right.jpg	M1 Sit Right Back Turn.jpg	2	Equal	0
6	43	Counter2	2	3413	2	5390	1	11	0	1	497	1	2	1	1	M1 Sit Left.jpg	M1 Type Left.jpg	2	Equal	1
6	44	Counter2	2	3413	2	5390	1	12	1	2	830	2	2	2	2	F1 Sit Right.jpg	F1 Type Right.jpg	2	Equal	1
6	45	Counter2	2	3413	2	5390	1	13	1	2	678	1	2	2	1	M1 Sit Right.jpg	M1 Type Right.jpg	2	Equal	1
6	46	Counter2	2	3413	2	5390	1	14	1	2	870	1	2	2	2	M1 Stand Right.jpg	M1 Kick the Ball Right.jpg	1	Equal	1
6	47	Counter2	2	3413	2	5390	1	15	1	2	636	1	2	2	1	M1 Sit Right.jpg	M1 Type Right.jpg	2	Equal	1
6	48	Counter2	2	3413	2	5390	1	16	1	2	508	1	2	1	1	M1 Sit Left.jpg	M1 Type Left.jpg	2	Equal	1
6	49	Counter2	2	3413	2	5390	1	17	1	1	596	2	1	1	1	F1 Sit Left.jpg	F1 Sit Left Back Turn.jpg	2	Equal	0
6	50	Counter2	2	3413	2	5390	1	18	1	1	656	2	1	2	2	F1 Stand Right.jpg	F1 Stand Right Back Turn.jpg	1	Equal	0
6	51	Counter2	2	3413	2	5390	1	19	1	1	515	1	1	1	1	M1 Stand Left.JPG	M1 Stand Left Back Turn.jpg	1	Equal	0
6	52	Counter2	2	3413	2	5390	1	20	1	1	495	1	1	2	1	M1 Stand Right.jpg	M1 Stand Right Back Turn.jpg	1	Equal	0
6	53	Counter2	2	3413	2	5390	1	21	1	1	535	2	1	2	1	F1 Sit Right.jpg	F1 Sit Right Back Turn.jpg	2	Equal	0
6	54	Counter2	2	3413	2	5390	1	22	1	1	486	2	1	1	2	F1 Stand Left.jpg	F1 Stand Left Back Turn.jpg	1	Equal	0
6	55	Counter2	2	3413	2	5390	1	23	1	1	400	1	1	1	2	M1 Sit Left.jpg	M1 Sit Left Back Turn.jpg	2	Equal	0
6	56	Counter2	2	3413	2	5390	1	24	1	2	623	2	2	1	1	F1 Stand Left.jpg	F1 Kick the Ball Left.jpg	1	Equal	1
6	57	Counter2	2	3413	2	5390	1	25	1	1	512	1	1	2	2	M1 Sit Right.jpg	M1 Sit Right Back Turn.jpg	2	Equal	0
6	58	Counter2	2	3413	2	5390	1	26	1	2	675	2	2	2	2	F1 Sit Right.jpg	F1 Type Right.jpg	2	Equal	1
6	59	Counter2	2	3413	2	5390	1	27	1	2	497	1	2	2	2	M1 Stand Right.jpg	M1 Kick the Ball Right.jpg	1	Equal	1
6	60	Counter2	2	3413	2	5390	1	28	1	1	1747	2	1	1	1	F1 Sit Left.jpg	F1 Sit Left Back Turn.jpg	2	Equal	0
6	61	Counter2	2	3413	2	5390	1	29	1	2	763	1	2	1	2	M1 Stand Left.JPG	M1 Kick the Ball Left.JPG	1	Equal	1
6	62	Counter2	2	3413	2	5390	1	30	1	1	546	1	1	1	1	M1 Stand Left.JPG	M1 Stand Left Back Turn.jpg	1	Equal	0
6	63	Counter2	2	3413	2	5390	1	31	1	1	589	2	1	2	1	F1 Sit Right.jpg	F1 Sit Right Back Turn.jpg	2	Equal	0
6	64	Counter2	2	3413	2	5390	1	32	1	1	501	1	1	1	2	M1 Sit Left.jpg	M1 Sit Left Back Turn.jpg	2	Equal	0
6	65	Counter2	2	1674	3	3504	3	1	1	1	735	1	1	1	2	M1 Sit Left.jpg	M1 Sit Left Back Turn.jpg	2	FemaleTypes	0
6	66	Counter2	2	1674	3	3504	3	2	1	1	744	1	1	1	1	M1 Stand Left.JPG	M1 Stand Left Back Turn.jpg	1	FemaleTypes	0
6	67	Counter2	2	1674	3	3504	3	3	1	2	653	1	2	2	1	M1 Sit Right.jpg	M1 Type Right.jpg	2	FemaleTypes	1
6	68	Counter2	2	1674	3	3504	3	4	1	1	566	2	1	2	1	F1 Sit Right.jpg	F1 Sit Right Back Turn.jpg	2	FemaleTypes	0
6	69	Counter2	2	1674	3	3504	3	5	1	2	989	2	2	1	2	F1 Sit Left.jpg	F1 Type Left.jpg	2	FemaleTypes	1
6	70	Counter2	2	1674	3	3504	3	6	1	1	612	2	1	1	2	F1 Stand Left.jpg	F1 Stand Left Back Turn.jpg	1	FemaleTypes	0
6	71	Counter2	2	1674	3	3504	3	7	1	1	547	1	1	1	2	M1 Sit Left.jpg	M1 Sit Left Back Turn.jpg	2	FemaleTypes	0
6	72	Counter2	2	1674	3	3504	3	8	1	1	611	2	1	2	2	F1 Stand Right.jpg	F1 Stand Right Back Turn.jpg	1	FemaleTypes	0
6	73	Counter2	2	1674	3	3504	3	9	1	1	438	2	1	1	2	F1 Stand Left.jpg	F1 Stand Left Back Turn.jpg	1	FemaleTypes	0
6	74	Counter2	2	1674	3	3504	3	10	1	1	624	1	1	1	2	M1 Sit Left.jpg	M1 Sit Left Back Turn.jpg	2	FemaleTypes	0
6	75	Counter2	2	1674	3	3504	3	11	1	1	462	2	1	1	2	F1 Stand Left.jpg	F1 Stand Left Back Turn.jpg	1	FemaleTypes	0
6	76	Counter2	2	1674	3	3504	3	12	1	2	587	2	2	1	1	F1 Stand Left.jpg	F1 Kick the Ball Left.jpg	1	FemaleTypes	1
6	77	Counter2	2	1674	3	3504	3	13	1	2	491	1	2	1	2	M1 Stand Left.JPG	M1 Kick the Ball Left.JPG	1	FemaleTypes	1
6	78	Counter2	2	1674	3	3504	3	14	1	1	527	2	1	2	2	F1 Stand Right.jpg	F1 Stand Right Back Turn.jpg	1	FemaleTypes	0
6	79	Counter2	2	1674	3	3504	3	15	1	2	699	2	2	2	2	F1 Sit Right.jpg	F1 Type Right.jpg	2	FemaleTypes	1
6	80	Counter2	2	1674	3	3504	3	16	1	1	494	1	1	2	2	M1 Sit Right.jpg	M1 Sit Right Back Turn.jpg	2	FemaleTypes	0
6	81	Counter2	2	1674	3	3504	3	17	1	2	632	2	2	1	2	F1 Sit Left.jpg	F1 Type Left.jpg	2	FemaleTypes	1
6	82	Counter2	2	1674	3	3504	3	18	1	2	586	1	2	2	2	M1 Stand Right.jpg	M1 Kick the Ball Right.jpg	1	FemaleTypes	1
6	83	Counter2	2	1674	3	3504	3	19	1	1	602	1	1	2	1	M1 Stand Right.jpg	M1 Stand Right Back Turn.jpg	1	FemaleTypes	0
6	84	Counter2	2	1674	3	3504	3	20	0	2	566	1	1	2	2	M1 Sit Right.jpg	M1 Sit Right Back Turn.jpg	2	FemaleTypes	0
6	85	Counter2	2	1674	3	3504	3	21	1	2	588	1	2	1	2	M1 Stand Left.JPG	M1 Kick the Ball Left.JPG	1	FemaleTypes	1
6	86	Counter2	2	1674	3	3504	3	22	1	2	512	1	2	2	2	M1 Stand Right.jpg	M1 Kick the Ball Right.jpg	1	FemaleTypes	1
6	87	Counter2	2	1674	3	3504	3	23	1	2	536	2	2	2	1	F1 Stand Right.jpg	F1 Kick the Ball Right.jpg	1	FemaleTypes	1
6	88	Counter2	2	1674	3	3504	3	24	1	2	551	1	2	1	2	M1 Stand Left.JPG	M1 Kick the Ball Left.JPG	1	FemaleTypes	1
6	89	Counter2	2	1674	3	3504	3	25	1	1	608	2	1	2	2	F1 Stand Right.jpg	F1 Stand Right Back Turn.jpg	1	FemaleTypes	0
6	90	Counter2	2	1674	3	3504	3	26	1	2	474	2	2	1	2	F1 Sit Left.jpg	F1 Type Left.jpg	2	FemaleTypes	1
6	91	Counter2	2	1674	3	3504	3	27	1	1	1025	1	1	2	2	M1 Sit Right.jpg	M1 Sit Right Back Turn.jpg	2	FemaleTypes	0
6	92	Counter2	2	1674	3	3504	3	28	1	1	508	2	1	1	1	F1 Sit Left.jpg	F1 Sit Left Back Turn.jpg	2	FemaleTypes	0
6	93	Counter2	2	1674	3	3504	3	29	1	2	568	2	2	2	2	F1 Sit Right.jpg	F1 Type Right.jpg	2	FemaleTypes	1
6	94	Counter2	2	1674	3	3504	3	30	1	2	540	2	2	2	2	F1 Sit Right.jpg	F1 Type Right.jpg	2	FemaleTypes	1
6	95	Counter2	2	1674	3	3504	3	31	1	2	691	1	2	1	1	M1 Sit Left.jpg	M1 Type Left.jpg	2	FemaleTypes	1
6	96	Counter2	2	1674	3	3504	3	32	1	2	771	1	2	2	2	M1 Stand Right.jpg	M1 Kick the Ball Right.jpg	1	FemaleTypes	1
6	97	Counter2	1	2039	1	2973	2	1	1	1	1122	2	1	2	2	F1 Stand Right.jpg	F1 Stand Right Back Turn.jpg	1	MaleTypes	0
6	98	Counter2	1	2039	1	2973	2	2	1	2	456	2	2	1	1	F1 Stand Left.jpg	F1 Kick the Ball Left.jpg	1	MaleTypes	1
6	99	Counter2	1	2039	1	2973	2	3	1	2	420	2	2	1	2	F1 Sit Left.jpg	F1 Type Left.jpg	2	MaleTypes	1
6	100	Counter2	1	2039	1	2973	2	4	1	2	408	2	2	2	1	F1 Stand Right.jpg	F1 Kick the Ball Right.jpg	1	MaleTypes	1
6	101	Counter2	1	2039	1	2973	2	5	1	1	651	1	1	1	1	M1 Stand Left.JPG	M1 Stand Left Back Turn.jpg	1	MaleTypes	0
6	102	Counter2	1	2039	1	2973	2	6	1	1	416	1	1	2	1	M1 Stand Right.jpg	M1 Stand Right Back Turn.jpg	1	MaleTypes	0
6	103	Counter2	1	2039	1	2973	2	7	1	1	614	2	1	2	1	F1 Sit Right.jpg	F1 Sit Right Back Turn.jpg	2	MaleTypes	0
6	104	Counter2	1	2039	1	2973	2	8	1	1	547	1	1	2	1	M1 Stand Right.jpg	M1 Stand Right Back Turn.jpg	1	MaleTypes	0
6	105	Counter2	1	2039	1	2973	2	9	1	1	466	1	1	1	1	M1 Stand Left.JPG	M1 Stand Left Back Turn.jpg	1	MaleTypes	0
6	106	Counter2	1	2039	1	2973	2	10	1	2	542	2	2	2	2	F1 Sit Right.jpg	F1 Type Right.jpg	2	MaleTypes	1
6	107	Counter2	1	2039	1	2973	2	11	1	1	529	1	1	2	2	M1 Sit Right.jpg	M1 Sit Right Back Turn.jpg	2	MaleTypes	0
6	108	Counter2	1	2039	1	2973	2	12	1	1	398	1	1	1	1	M1 Stand Left.JPG	M1 Stand Left Back Turn.jpg	1	MaleTypes	0
6	109	Counter2	1	2039	1	2973	2	13	1	2	521	1	2	1	1	M1 Sit Left.jpg	M1 Type Left.jpg	2	MaleTypes	1
6	110	Counter2	1	2039	1	2973	2	14	1	2	551	1	2	1	2	M1 Stand Left.JPG	M1 Kick the Ball Left.JPG	1	MaleTypes	1
6	111	Counter2	1	2039	1	2973	2	15	1	1	1273	2	1	2	1	F1 Sit Right.jpg	F1 Sit Right Back Turn.jpg	2	MaleTypes	0
6	112	Counter2	1	2039	1	2973	2	16	1	2	694	1	2	1	1	M1 Sit Left.jpg	M1 Type Left.jpg	2	MaleTypes	1
6	113	Counter2	1	2039	1	2973	2	17	1	1	596	1	1	1	2	M1 Sit Left.jpg	M1 Sit Left Back Turn.jpg	2	MaleTypes	0
6	114	Counter2	1	2039	1	2973	2	18	1	2	585	1	2	2	1	M1 Sit Right.jpg	M1 Type Right.jpg	2	MaleTypes	1
6	115	Counter2	1	2039	1	2973	2	19	1	2	442	1	2	2	1	M1 Sit Right.jpg	M1 Type Right.jpg	2	MaleTypes	1
6	116	Counter2	1	2039	1	2973	2	20	1	1	662	2	1	1	2	F1 Stand Left.jpg	F1 Stand Left Back Turn.jpg	1	MaleTypes	0
6	117	Counter2	1	2039	1	2973	2	21	1	1	532	2	1	1	1	F1 Sit Left.jpg	F1 Sit Left Back Turn.jpg	2	MaleTypes	0
6	118	Counter2	1	2039	1	2973	2	22	1	2	738	2	2	2	1	F1 Stand Right.jpg	F1 Kick the Ball Right.jpg	1	MaleTypes	1
6	119	Counter2	1	2039	1	2973	2	23	1	2	577	1	2	2	1	M1 Sit Right.jpg	M1 Type Right.jpg	2	MaleTypes	1
6	120	Counter2	1	2039	1	2973	2	24	1	1	566	2	1	1	1	F1 Sit Left.jpg	F1 Sit Left Back Turn.jpg	2	MaleTypes	0
6	121	Counter2	1	2039	1	2973	2	25	1	1	799	1	1	2	1	M1 Stand Right.jpg	M1 Stand Right Back Turn.jpg	1	MaleTypes	0
6	122	Counter2	1	2039	1	2973	2	26	1	2	957	2	2	1	1	F1 Stand Left.jpg	F1 Kick the Ball Left.jpg	1	MaleTypes	1
6	123	Counter2	1	2039	1	2973	2	27	1	2	391	2	2	2	1	F1 Stand Right.jpg	F1 Kick the Ball Right.jpg	1	MaleTypes	1
6	124	Counter2	1	2039	1	2973	2	28	1	2	502	1	2	1	1	M1 Sit Left.jpg	M1 Type Left.jpg	2	MaleTypes	1
6	125	Counter2	1	2039	1	2973	2	29	1	2	975	1	2	2	2	M1 Stand Right.jpg	M1 Kick the Ball Right.jpg	1	MaleTypes	1
6	126	Counter2	1	2039	1	2973	2	30	1	2	448	2	2	1	1	F1 Stand Left.jpg	F1 Kick the Ball Left.jpg	1	MaleTypes	1
6	127	Counter2	1	2039	1	2973	2	31	1	1	842	2	1	1	1	F1 Sit Left.jpg	F1 Sit Left Back Turn.jpg	2	MaleTypes	0
6	128	Counter2	1	2039	1	2973	2	32	1	1	588	2	1	2	1	F1 Sit Right.jpg	F1 Sit Right Back Turn.jpg	2	MaleTypes	0
6	129	Counter2	3	5655	4	3825	3	1	1	2	520	2	2	2	2	F1 Sit Right.jpg	F1 Type Right.jpg	2	FemaleTypes	1
6	130	Counter2	3	5655	4	3825	3	2	1	1	629	2	1	1	2	F1 Stand Left.jpg	F1 Stand Left Back Turn.jpg	1	FemaleTypes	0
6	131	Counter2	3	5655	4	3825	3	3	1	2	552	1	2	2	2	M1 Stand Right.jpg	M1 Kick the Ball Right.jpg	1	FemaleTypes	1
6	132	Counter2	3	5655	4	3825	3	4	1	2	480	2	2	1	2	F1 Sit Left.jpg	F1 Type Left.jpg	2	FemaleTypes	1
6	133	Counter2	3	5655	4	3825	3	5	1	2	606	2	2	1	1	F1 Stand Left.jpg	F1 Kick the Ball Left.jpg	1	FemaleTypes	1
6	134	Counter2	3	5655	4	3825	3	6	1	1	471	1	1	1	2	M1 Sit Left.jpg	M1 Sit Left Back Turn.jpg	2	FemaleTypes	0
6	135	Counter2	3	5655	4	3825	3	7	1	2	771	2	2	2	2	F1 Sit Right.jpg	F1 Type Right.jpg	2	FemaleTypes	1
6	136	Counter2	3	5655	4	3825	3	8	1	2	799	1	2	1	2	M1 Stand Left.JPG	M1 Kick the Ball Left.JPG	1	FemaleTypes	1
6	137	Counter2	3	5655	4	3825	3	9	1	2	717	1	2	2	1	M1 Sit Right.jpg	M1 Type Right.jpg	2	FemaleTypes	1
6	138	Counter2	3	5655	4	3825	3	10	1	1	596	1	1	2	1	M1 Stand Right.jpg	M1 Stand Right Back Turn.jpg	1	FemaleTypes	0
6	139	Counter2	3	5655	4	3825	3	11	1	1	392	2	1	2	2	F1 Stand Right.jpg	F1 Stand Right Back Turn.jpg	1	FemaleTypes	0
6	140	Counter2	3	5655	4	3825	3	12	1	1	412	2	1	1	2	F1 Stand Left.jpg	F1 Stand Left Back Turn.jpg	1	FemaleTypes	0
6	141	Counter2	3	5655	4	3825	3	13	1	2	484	2	2	1	2	F1 Sit Left.jpg	F1 Type Left.jpg	2	FemaleTypes	1
6	142	Counter2	3	5655	4	3825	3	14	1	1	579	1	1	2	2	M1 Sit Right.jpg	M1 Sit Right Back Turn.jpg	2	FemaleTypes	0
6	143	Counter2	3	5655	4	3825	3	15	1	2	858	1	2	2	2	M1 Stand Right.jpg	M1 Kick the Ball Right.jpg	1	FemaleTypes	1
6	144	Counter2	3	5655	4	3825	3	16	1	1	528	1	1	1	2	M1 Sit Left.jpg	M1 Sit Left Back Turn.jpg	2	FemaleTypes	0
6	145	Counter2	3	5655	4	3825	3	17	1	1	447	2	1	1	1	F1 Sit Left.jpg	F1 Sit Left Back Turn.jpg	2	FemaleTypes	0
6	146	Counter2	3	5655	4	3825	3	18	1	2	530	2	2	2	2	F1 Sit Right.jpg	F1 Type Right.jpg	2	FemaleTypes	1
6	147	Counter2	3	5655	4	3825	3	19	1	2	637	1	2	1	2	M1 Stand Left.JPG	M1 Kick the Ball Left.JPG	1	FemaleTypes	1
6	148	Counter2	3	5655	4	3825	3	20	1	1	486	1	1	1	2	M1 Sit Left.jpg	M1 Sit Left Back Turn.jpg	2	FemaleTypes	0
6	149	Counter2	3	5655	4	3825	3	21	1	1	552	1	1	2	2	M1 Sit Right.jpg	M1 Sit Right Back Turn.jpg	2	FemaleTypes	0
6	150	Counter2	3	5655	4	3825	3	22	1	2	504	1	2	1	1	M1 Sit Left.jpg	M1 Type Left.jpg	2	FemaleTypes	1
6	151	Counter2	3	5655	4	3825	3	23	1	2	598	1	2	2	2	M1 Stand Right.jpg	M1 Kick the Ball Right.jpg	1	FemaleTypes	1
6	152	Counter2	3	5655	4	3825	3	24	1	2	448	1	2	1	2	M1 Stand Left.JPG	M1 Kick the Ball Left.JPG	1	FemaleTypes	1
6	153	Counter2	3	5655	4	3825	3	25	1	1	538	2	1	2	2	F1 Stand Right.jpg	F1 Stand Right Back Turn.jpg	1	FemaleTypes	0
6	154	Counter2	3	5655	4	3825	3	26	1	1	508	1	1	2	2	M1 Sit Right.jpg	M1 Sit Right Back Turn.jpg	2	FemaleTypes	0
6	155	Counter2	3	5655	4	3825	3	27	1	1	1055	1	1	1	1	M1 Stand Left.JPG	M1 Stand Left Back Turn.jpg	1	FemaleTypes	0
6	156	Counter2	3	5655	4	3825	3	28	1	1	504	2	1	2	2	F1 Stand Right.jpg	F1 Stand Right Back Turn.jpg	1	FemaleTypes	0
6	157	Counter2	3	5655	4	3825	3	29	1	2	511	2	2	2	1	F1 Stand Right.jpg	F1 Kick the Ball Right.jpg	1	FemaleTypes	1
6	158	Counter2	3	5655	4	3825	3	30	1	1	433	2	1	1	2	F1 Stand Left.jpg	F1 Stand Left Back Turn.jpg	1	FemaleTypes	0
6	159	Counter2	3	5655	4	3825	3	31	1	2	454	2	2	1	2	F1 Sit Left.jpg	F1 Type Left.jpg	2	FemaleTypes	1
6	160	Counter2	3	5655	4	3825	3	32	1	1	482	2	1	2	1	F1 Sit Right.jpg	F1 Sit Right Back Turn.jpg	2	FemaleTypes	0
6	161	Counter2	1	1378	1	1998	2	1	1	1	800	1	1	2	2	M1 Sit Right.jpg	M1 Sit Right Back Turn.jpg	2	MaleTypes	0
6	162	Counter2	1	1378	1	1998	2	2	1	1	886	2	1	2	2	F1 Stand Right.jpg	F1 Stand Right Back Turn.jpg	1	MaleTypes	0
6	163	Counter2	1	1378	1	1998	2	3	1	2	607	2	2	2	1	F1 Stand Right.jpg	F1 Kick the Ball Right.jpg	1	MaleTypes	1
6	164	Counter2	1	1378	1	1998	2	4	1	2	417	1	2	1	2	M1 Stand Left.JPG	M1 Kick the Ball Left.JPG	1	MaleTypes	1
6	165	Counter2	1	1378	1	1998	2	5	1	2	523	1	2	1	1	M1 Sit Left.jpg	M1 Type Left.jpg	2	MaleTypes	1
6	166	Counter2	1	1378	1	1998	2	6	1	1	1452	1	1	1	1	M1 Stand Left.JPG	M1 Stand Left Back Turn.jpg	1	MaleTypes	0
6	167	Counter2	1	1378	1	1998	2	7	1	2	440	1	2	2	1	M1 Sit Right.jpg	M1 Type Right.jpg	2	MaleTypes	1
6	168	Counter2	1	1378	1	1998	2	8	1	2	437	2	2	1	2	F1 Sit Left.jpg	F1 Type Left.jpg	2	MaleTypes	1
6	169	Counter2	1	1378	1	1998	2	9	1	1	546	2	1	2	1	F1 Sit Right.jpg	F1 Sit Right Back Turn.jpg	2	MaleTypes	0
6	170	Counter2	1	1378	1	1998	2	10	1	1	543	1	1	2	1	M1 Stand Right.jpg	M1 Stand Right Back Turn.jpg	1	MaleTypes	0
6	171	Counter2	1	1378	1	1998	2	11	1	2	406	1	2	1	1	M1 Sit Left.jpg	M1 Type Left.jpg	2	MaleTypes	1
6	172	Counter2	1	1378	1	1998	2	12	1	2	423	1	2	2	1	M1 Sit Right.jpg	M1 Type Right.jpg	2	MaleTypes	1
6	173	Counter2	1	1378	1	1998	2	13	1	1	424	1	1	1	1	M1 Stand Left.JPG	M1 Stand Left Back Turn.jpg	1	MaleTypes	0
6	174	Counter2	1	1378	1	1998	2	14	1	1	623	2	1	2	1	F1 Sit Right.jpg	F1 Sit Right Back Turn.jpg	2	MaleTypes	0
6	175	Counter2	1	1378	1	1998	2	15	1	1	420	2	1	1	1	F1 Sit Left.jpg	F1 Sit Left Back Turn.jpg	2	MaleTypes	0
6	176	Counter2	1	1378	1	1998	2	16	1	2	341	2	2	1	1	F1 Stand Left.jpg	F1 Kick the Ball Left.jpg	1	MaleTypes	1
6	177	Counter2	1	1378	1	1998	2	17	1	1	543	1	1	1	2	M1 Sit Left.jpg	M1 Sit Left Back Turn.jpg	2	MaleTypes	0
6	178	Counter2	1	1378	1	1998	2	18	1	1	596	1	1	2	1	M1 Stand Right.jpg	M1 Stand Right Back Turn.jpg	1	MaleTypes	0
6	179	Counter2	1	1378	1	1998	2	19	1	1	584	2	1	1	1	F1 Sit Left.jpg	F1 Sit Left Back Turn.jpg	2	MaleTypes	0
6	180	Counter2	1	1378	1	1998	2	20	1	2	403	2	2	1	1	F1 Stand Left.jpg	F1 Kick the Ball Left.jpg	1	MaleTypes	1
6	181	Counter2	1	1378	1	1998	2	21	1	2	335	2	2	1	1	F1 Stand Left.jpg	F1 Kick the Ball Left.jpg	1	MaleTypes	1
6	182	Counter2	1	1378	1	1998	2	22	1	1	428	1	1	2	1	M1 Stand Right.jpg	M1 Stand Right Back Turn.jpg	1	MaleTypes	0
6	183	Counter2	1	1378	1	1998	2	23	1	2	454	2	2	2	1	F1 Stand Right.jpg	F1 Kick the Ball Right.jpg	1	MaleTypes	1
6	184	Counter2	1	1378	1	1998	2	24	1	1	576	2	1	1	1	F1 Sit Left.jpg	F1 Sit Left Back Turn.jpg	2	MaleTypes	0
6	185	Counter2	1	1378	1	1998	2	25	1	2	933	1	2	2	2	M1 Stand Right.jpg	M1 Kick the Ball Right.jpg	1	MaleTypes	1
6	186	Counter2	1	1378	1	1998	2	26	1	2	602	1	2	2	1	M1 Sit Right.jpg	M1 Type Right.jpg	2	MaleTypes	1
6	187	Counter2	1	1378	1	1998	2	27	1	1	733	1	1	1	1	M1 Stand Left.JPG	M1 Stand Left Back Turn.jpg	1	MaleTypes	0
6	188	Counter2	1	1378	1	1998	2	28	1	2	677	2	2	2	1	F1 Stand Right.jpg	F1 Kick the Ball Right.jpg	1	MaleTypes	1
6	189	Counter2	1	1378	1	1998	2	29	1	2	577	1	2	1	1	M1 Sit Left.jpg	M1 Type Left.jpg	2	MaleTypes	1
6	190	Counter2	1	1378	1	1998	2	30	1	2	1140	2	2	2	2	F1 Sit Right.jpg	F1 Type Right.jpg	2	MaleTypes	1
6	191	Counter2	1	1378	1	1998	2	31	1	1	806	2	1	1	2	F1 Stand Left.jpg	F1 Stand Left Back Turn.jpg	1	MaleTypes	0
6	192	Counter2	1	1378	1	1998	2	32	1	1	484	2	1	2	1	F1 Sit Right.jpg	F1 Sit Right Back Turn.jpg	2	MaleTypes	0
6	193	Counter2	3	1953	2	3403	1	1	1	2	494	2	2	1	2	F1 Sit Left.jpg	F1 Type Left.jpg	2	Equal	1
6	194	Counter2	3	1953	2	3403	1	2	1	2	482	2	2	2	2	F1 Sit Right.jpg	F1 Type Right.jpg	2	Equal	1
6	195	Counter2	3	1953	2	3403	1	3	1	2	440	1	2	1	1	M1 Sit Left.jpg	M1 Type Left.jpg	2	Equal	1
6	196	Counter2	3	1953	2	3403	1	4	1	1	462	2	1	1	2	F1 Stand Left.jpg	F1 Stand Left Back Turn.jpg	1	Equal	0
6	197	Counter2	3	1953	2	3403	1	5	1	1	469	2	1	2	1	F1 Sit Right.jpg	F1 Sit Right Back Turn.jpg	2	Equal	0
6	198	Counter2	3	1953	2	3403	1	6	1	1	424	1	1	1	2	M1 Sit Left.jpg	M1 Sit Left Back Turn.jpg	2	Equal	0
6	199	Counter2	3	1953	2	3403	1	7	1	2	456	1	2	2	2	M1 Stand Right.jpg	M1 Kick the Ball Right.jpg	1	Equal	1
6	200	Counter2	3	1953	2	3403	1	8	1	2	332	1	2	2	2	M1 Stand Right.jpg	M1 Kick the Ball Right.jpg	1	Equal	1
6	201	Counter2	3	1953	2	3403	1	9	1	1	525	2	1	2	1	F1 Sit Right.jpg	F1 Sit Right Back Turn.jpg	2	Equal	0
6	202	Counter2	3	1953	2	3403	1	10	1	2	819	2	2	1	1	F1 Stand Left.jpg	F1 Kick the Ball Left.jpg	1	Equal	1
6	203	Counter2	3	1953	2	3403	1	11	1	2	595	1	2	1	1	M1 Sit Left.jpg	M1 Type Left.jpg	2	Equal	1
6	204	Counter2	3	1953	2	3403	1	12	1	1	507	2	1	1	1	F1 Sit Left.jpg	F1 Sit Left Back Turn.jpg	2	Equal	0
6	205	Counter2	3	1953	2	3403	1	13	1	2	505	2	2	2	2	F1 Sit Right.jpg	F1 Type Right.jpg	2	Equal	1
6	206	Counter2	3	1953	2	3403	1	14	1	1	629	2	1	2	2	F1 Stand Right.jpg	F1 Stand Right Back Turn.jpg	1	Equal	0
6	207	Counter2	3	1953	2	3403	1	15	1	1	753	1	1	2	1	M1 Stand Right.jpg	M1 Stand Right Back Turn.jpg	1	Equal	0
6	208	Counter2	3	1953	2	3403	1	16	1	2	448	2	2	2	1	F1 Stand Right.jpg	F1 Kick the Ball Right.jpg	1	Equal	1
6	209	Counter2	3	1953	2	3403	1	17	1	2	471	1	2	2	1	M1 Sit Right.jpg	M1 Type Right.jpg	2	Equal	1
6	210	Counter2	3	1953	2	3403	1	18	1	1	502	2	1	1	1	F1 Sit Left.jpg	F1 Sit Left Back Turn.jpg	2	Equal	0
6	211	Counter2	3	1953	2	3403	1	19	1	1	570	1	1	1	2	M1 Sit Left.jpg	M1 Sit Left Back Turn.jpg	2	Equal	0
6	212	Counter2	3	1953	2	3403	1	20	1	2	414	2	2	2	1	F1 Stand Right.jpg	F1 Kick the Ball Right.jpg	1	Equal	1
6	213	Counter2	3	1953	2	3403	1	21	1	2	391	1	2	1	2	M1 Stand Left.JPG	M1 Kick the Ball Left.JPG	1	Equal	1
6	214	Counter2	3	1953	2	3403	1	22	1	2	367	1	2	1	2	M1 Stand Left.JPG	M1 Kick the Ball Left.JPG	1	Equal	1
6	215	Counter2	3	1953	2	3403	1	23	1	1	438	1	1	2	2	M1 Sit Right.jpg	M1 Sit Right Back Turn.jpg	2	Equal	0
6	216	Counter2	3	1953	2	3403	1	24	1	1	497	2	1	2	2	F1 Stand Right.jpg	F1 Stand Right Back Turn.jpg	1	Equal	0
6	217	Counter2	3	1953	2	3403	1	25	1	1	469	2	1	1	2	F1 Stand Left.jpg	F1 Stand Left Back Turn.jpg	1	Equal	0
6	218	Counter2	3	1953	2	3403	1	26	1	1	504	1	1	2	2	M1 Sit Right.jpg	M1 Sit Right Back Turn.jpg	2	Equal	0
6	219	Counter2	3	1953	2	3403	1	27	1	1	474	1	1	2	1	M1 Stand Right.jpg	M1 Stand Right Back Turn.jpg	1	Equal	0
6	220	Counter2	3	1953	2	3403	1	28	0	1	385	2	2	1	1	F1 Stand Left.jpg	F1 Kick the Ball Left.jpg	1	Equal	1
6	221	Counter2	3	1953	2	3403	1	29	1	2	603	1	2	2	1	M1 Sit Right.jpg	M1 Type Right.jpg	2	Equal	1
6	222	Counter2	3	1953	2	3403	1	30	1	2	420	2	2	1	2	F1 Sit Left.jpg	F1 Type Left.jpg	2	Equal	1
6	223	Counter2	3	1953	2	3403	1	31	1	1	515	1	1	1	1	M1 Stand Left.JPG	M1 Stand Left Back Turn.jpg	1	Equal	0
6	224	Counter2	3	1953	2	3403	1	32	1	1	416	1	1	1	1	M1 Stand Left.JPG	M1 Stand Left Back Turn.jpg	1	Equal	0
6	225	Counter2	1	6019	2	2736	2	1	1	2	794	2	2	1	1	F1 Stand Left.jpg	F1 Kick the Ball Left.jpg	1	MaleTypes	1
6	226	Counter2	1	6019	2	2736	2	2	1	1	499	1	1	2	1	M1 Stand Right.jpg	M1 Stand Right Back Turn.jpg	1	MaleTypes	0
6	227	Counter2	1	6019	2	2736	2	3	1	1	499	1	1	1	1	M1 Stand Left.JPG	M1 Stand Left Back Turn.jpg	1	MaleTypes	0
6	228	Counter2	1	6019	2	2736	2	4	1	2	424	2	2	1	2	F1 Sit Left.jpg	F1 Type Left.jpg	2	MaleTypes	1
6	229	Counter2	1	6019	2	2736	2	5	1	1	526	2	1	1	2	F1 Stand Left.jpg	F1 Stand Left Back Turn.jpg	1	MaleTypes	0
6	230	Counter2	1	6019	2	2736	2	6	1	1	1769	1	1	2	2	M1 Sit Right.jpg	M1 Sit Right Back Turn.jpg	2	MaleTypes	0
6	231	Counter2	1	6019	2	2736	2	7	1	1	399	1	1	1	2	M1 Sit Left.jpg	M1 Sit Left Back Turn.jpg	2	MaleTypes	0
6	232	Counter2	1	6019	2	2736	2	8	1	2	499	1	2	1	1	M1 Sit Left.jpg	M1 Type Left.jpg	2	MaleTypes	1
6	233	Counter2	1	6019	2	2736	2	9	1	2	581	1	2	1	2	M1 Stand Left.JPG	M1 Kick the Ball Left.JPG	1	MaleTypes	1
6	234	Counter2	1	6019	2	2736	2	10	1	1	672	2	1	2	1	F1 Sit Right.jpg	F1 Sit Right Back Turn.jpg	2	MaleTypes	0
6	235	Counter2	1	6019	2	2736	2	11	1	1	377	2	1	1	1	F1 Sit Left.jpg	F1 Sit Left Back Turn.jpg	2	MaleTypes	0
6	236	Counter2	1	6019	2	2736	2	12	1	2	573	1	2	2	1	M1 Sit Right.jpg	M1 Type Right.jpg	2	MaleTypes	1
6	237	Counter2	1	6019	2	2736	2	13	1	1	535	2	1	2	1	F1 Sit Right.jpg	F1 Sit Right Back Turn.jpg	2	MaleTypes	0
6	238	Counter2	1	6019	2	2736	2	14	1	1	486	1	1	1	1	M1 Stand Left.JPG	M1 Stand Left Back Turn.jpg	1	MaleTypes	0
6	239	Counter2	1	6019	2	2736	2	15	1	1	389	1	1	2	1	M1 Stand Right.jpg	M1 Stand Right Back Turn.jpg	1	MaleTypes	0
6	240	Counter2	1	6019	2	2736	2	16	1	2	294	1	2	2	1	M1 Sit Right.jpg	M1 Type Right.jpg	2	MaleTypes	1
6	241	Counter2	1	6019	2	2736	2	17	0	2	380	1	1	1	1	M1 Stand Left.JPG	M1 Stand Left Back Turn.jpg	1	MaleTypes	0
6	242	Counter2	1	6019	2	2736	2	18	1	2	492	1	2	1	1	M1 Sit Left.jpg	M1 Type Left.jpg	2	MaleTypes	1
6	243	Counter2	1	6019	2	2736	2	19	1	1	538	2	1	2	2	F1 Stand Right.jpg	F1 Stand Right Back Turn.jpg	1	MaleTypes	0
6	244	Counter2	1	6019	2	2736	2	20	1	2	507	2	2	1	1	F1 Stand Left.jpg	F1 Kick the Ball Left.jpg	1	MaleTypes	1
6	245	Counter2	1	6019	2	2736	2	21	1	2	643	2	2	2	1	F1 Stand Right.jpg	F1 Kick the Ball Right.jpg	1	MaleTypes	1
6	246	Counter2	1	6019	2	2736	2	22	1	2	927	2	2	2	2	F1 Sit Right.jpg	F1 Type Right.jpg	2	MaleTypes	1
6	247	Counter2	1	6019	2	2736	2	23	1	2	378	2	2	2	1	F1 Stand Right.jpg	F1 Kick the Ball Right.jpg	1	MaleTypes	1
6	248	Counter2	1	6019	2	2736	2	24	1	2	327	1	2	2	2	M1 Stand Right.jpg	M1 Kick the Ball Right.jpg	1	MaleTypes	1
6	249	Counter2	1	6019	2	2736	2	25	1	1	459	1	1	2	1	M1 Stand Right.jpg	M1 Stand Right Back Turn.jpg	1	MaleTypes	0
6	250	Counter2	1	6019	2	2736	2	26	1	1	749	2	1	1	1	F1 Sit Left.jpg	F1 Sit Left Back Turn.jpg	2	MaleTypes	0
6	251	Counter2	1	6019	2	2736	2	27	1	2	263	2	2	1	1	F1 Stand Left.jpg	F1 Kick the Ball Left.jpg	1	MaleTypes	1
6	252	Counter2	1	6019	2	2736	2	28	1	1	345	2	1	2	1	F1 Sit Right.jpg	F1 Sit Right Back Turn.jpg	2	MaleTypes	0
6	253	Counter2	1	6019	2	2736	2	29	1	2	337	2	2	2	1	F1 Stand Right.jpg	F1 Kick the Ball Right.jpg	1	MaleTypes	1
6	254	Counter2	1	6019	2	2736	2	30	1	1	384	2	1	1	1	F1 Sit Left.jpg	F1 Sit Left Back Turn.jpg	2	MaleTypes	0
6	255	Counter2	1	6019	2	2736	2	31	1	2	424	1	2	2	1	M1 Sit Right.jpg	M1 Type Right.jpg	2	MaleTypes	1
6	256	Counter2	1	6019	2	2736	2	32	1	2	578	1	2	1	1	M1 Sit Left.jpg	M1 Type Left.jpg	2	MaleTypes	1
6	257	Counter2	3	1215	3	2692	1	1	1	2	609	1	2	2	2	M1 Stand Right.jpg	M1 Kick the Ball Right.jpg	1	Equal	1
6	258	Counter2	3	1215	3	2692	1	2	1	2	425	2	2	1	2	F1 Sit Left.jpg	F1 Type Left.jpg	2	Equal	1
6	259	Counter2	3	1215	3	2692	1	3	1	1	476	1	1	2	1	M1 Stand Right.jpg	M1 Stand Right Back Turn.jpg	1	Equal	0
6	260	Counter2	3	1215	3	2692	1	4	1	2	895	2	2	2	2	F1 Sit Right.jpg	F1 Type Right.jpg	2	Equal	1
6	261	Counter2	3	1215	3	2692	1	5	0	1	554	2	2	2	1	F1 Stand Right.jpg	F1 Kick the Ball Right.jpg	1	Equal	1
6	262	Counter2	3	1215	3	2692	1	6	1	2	1139	1	2	1	2	M1 Stand Left.JPG	M1 Kick the Ball Left.JPG	1	Equal	1
6	263	Counter2	3	1215	3	2692	1	7	1	2	382	1	2	2	2	M1 Stand Right.jpg	M1 Kick the Ball Right.jpg	1	Equal	1
6	264	Counter2	3	1215	3	2692	1	8	1	1	861	1	1	1	2	M1 Sit Left.jpg	M1 Sit Left Back Turn.jpg	2	Equal	0
6	265	Counter2	3	1215	3	2692	1	9	1	1	653	2	1	2	2	F1 Stand Right.jpg	F1 Stand Right Back Turn.jpg	1	Equal	0
6	266	Counter2	3	1215	3	2692	1	10	1	2	469	2	2	1	1	F1 Stand Left.jpg	F1 Kick the Ball Left.jpg	1	Equal	1
6	267	Counter2	3	1215	3	2692	1	11	1	1	756	2	1	1	1	F1 Sit Left.jpg	F1 Sit Left Back Turn.jpg	2	Equal	0
6	268	Counter2	3	1215	3	2692	1	12	1	1	1262	2	1	1	2	F1 Stand Left.jpg	F1 Stand Left Back Turn.jpg	1	Equal	0
6	269	Counter2	3	1215	3	2692	1	13	1	1	414	2	1	1	2	F1 Stand Left.jpg	F1 Stand Left Back Turn.jpg	1	Equal	0
6	270	Counter2	3	1215	3	2692	1	14	1	1	455	2	1	1	1	F1 Sit Left.jpg	F1 Sit Left Back Turn.jpg	2	Equal	0
6	271	Counter2	3	1215	3	2692	1	15	1	2	507	1	2	1	1	M1 Sit Left.jpg	M1 Type Left.jpg	2	Equal	1
6	272	Counter2	3	1215	3	2692	1	16	1	2	614	2	2	2	2	F1 Sit Right.jpg	F1 Type Right.jpg	2	Equal	1
6	273	Counter2	3	1215	3	2692	1	17	0	2	603	1	1	1	2	M1 Sit Left.jpg	M1 Sit Left Back Turn.jpg	2	Equal	0
6	274	Counter2	3	1215	3	2692	1	18	1	2	728	1	2	2	1	M1 Sit Right.jpg	M1 Type Right.jpg	2	Equal	1
6	275	Counter2	3	1215	3	2692	1	19	1	1	486	1	1	2	1	M1 Stand Right.jpg	M1 Stand Right Back Turn.jpg	1	Equal	0
6	276	Counter2	3	1215	3	2692	1	20	1	2	690	1	2	1	1	M1 Sit Left.jpg	M1 Type Left.jpg	2	Equal	1
6	277	Counter2	3	1215	3	2692	1	21	1	2	648	2	2	1	1	F1 Stand Left.jpg	F1 Kick the Ball Left.jpg	1	Equal	1
6	278	Counter2	3	1215	3	2692	1	22	1	1	1186	2	1	2	2	F1 Stand Right.jpg	F1 Stand Right Back Turn.jpg	1	Equal	0
6	279	Counter2	3	1215	3	2692	1	23	1	1	517	1	1	2	2	M1 Sit Right.jpg	M1 Sit Right Back Turn.jpg	2	Equal	0
6	280	Counter2	3	1215	3	2692	1	24	1	1	452	2	1	2	1	F1 Sit Right.jpg	F1 Sit Right Back Turn.jpg	2	Equal	0
6	281	Counter2	3	1215	3	2692	1	25	1	2	541	1	2	1	2	M1 Stand Left.JPG	M1 Kick the Ball Left.JPG	1	Equal	1
6	282	Counter2	3	1215	3	2692	1	26	1	2	649	2	2	1	2	F1 Sit Left.jpg	F1 Type Left.jpg	2	Equal	1
6	283	Counter2	3	1215	3	2692	1	27	1	2	518	1	2	2	1	M1 Sit Right.jpg	M1 Type Right.jpg	2	Equal	1
6	284	Counter2	3	1215	3	2692	1	28	1	1	745	2	1	2	1	F1 Sit Right.jpg	F1 Sit Right Back Turn.jpg	2	Equal	0
6	285	Counter2	3	1215	3	2692	1	29	1	1	669	1	1	1	1	M1 Stand Left.JPG	M1 Stand Left Back Turn.jpg	1	Equal	0
6	286	Counter2	3	1215	3	2692	1	30	1	1	550	1	1	1	1	M1 Stand Left.JPG	M1 Stand Left Back Turn.jpg	1	Equal	0
6	287	Counter2	3	1215	3	2692	1	31	1	2	499	2	2	2	1	F1 Stand Right.jpg	F1 Kick the Ball Right.jpg	1	Equal	1
6	288	Counter2	3	1215	3	2692	1	32	0	2	588	1	1	2	2	M1 Sit Right.jpg	M1 Sit Right Back Turn.jpg	2	Equal	0
7	1	Counter1	2	5718	2	5764	1	1	1	2	1080	1	2	1	1	M1 Sit Left.jpg	M1 Type Left.jpg	2	Equal	1
7	2	Counter1	2	5718	2	5764	1	2	1	1	711	2	1	2	2	F1 Stand Right.jpg	F1 Stand Right Back Turn.jpg	1	Equal	0
7	3	Counter1	2	5718	2	5764	1	3	1	1	456	1	1	2	2	M1 Sit Right.jpg	M1 Sit Right Back Turn.jpg	2	Equal	0
7	4	Counter1	2	5718	2	5764	1	4	1	2	401	2	2	1	1	F1 Stand Left.jpg	F1 Kick the Ball Left.jpg	1	Equal	1
7	5	Counter1	2	5718	2	5764	1	5	1	1	513	1	1	1	2	M1 Sit Left.jpg	M1 Sit Left Back Turn.jpg	2	Equal	0
7	6	Counter1	2	5718	2	5764	1	6	1	2	444	2	2	2	1	F1 Stand Right.jpg	F1 Kick the Ball Right.jpg	1	Equal	1
7	7	Counter1	2	5718	2	5764	1	7	1	2	481	2	2	2	2	F1 Sit Right.jpg	F1 Type Right.jpg	2	Equal	1
7	8	Counter1	2	5718	2	5764	1	8	1	1	499	1	1	1	1	M1 Stand Left.JPG	M1 Stand Left Back Turn.jpg	1	Equal	0
7	9	Counter1	2	5718	2	5764	1	9	1	2	398	2	2	2	1	F1 Stand Right.jpg	F1 Kick the Ball Right.jpg	1	Equal	1
7	10	Counter1	2	5718	2	5764	1	10	1	1	583	2	1	2	1	F1 Sit Right.jpg	F1 Sit Right Back Turn.jpg	2	Equal	0
7	11	Counter1	2	5718	2	5764	1	11	1	1	699	1	1	2	1	M1 Stand Right.jpg	M1 Stand Right Back Turn.jpg	1	Equal	0
7	12	Counter1	2	5718	2	5764	1	12	1	1	829	2	1	1	2	F1 Stand Left.jpg	F1 Stand Left Back Turn.jpg	1	Equal	0
7	13	Counter1	2	5718	2	5764	1	13	1	1	523	2	1	2	1	F1 Sit Right.jpg	F1 Sit Right Back Turn.jpg	2	Equal	0
7	14	Counter1	2	5718	2	5764	1	14	1	2	450	1	2	2	2	M1 Stand Right.jpg	M1 Kick the Ball Right.jpg	1	Equal	1
7	15	Counter1	2	5718	2	5764	1	15	1	1	587	1	1	1	1	M1 Stand Left.JPG	M1 Stand Left Back Turn.jpg	1	Equal	0
7	16	Counter1	2	5718	2	5764	1	16	1	2	837	2	2	2	2	F1 Sit Right.jpg	F1 Type Right.jpg	2	Equal	1
7	17	Counter1	2	5718	2	5764	1	17	1	1	392	2	1	1	1	F1 Sit Left.jpg	F1 Sit Left Back Turn.jpg	2	Equal	0
7	18	Counter1	2	5718	2	5764	1	18	1	2	575	1	2	1	2	M1 Stand Left.JPG	M1 Kick the Ball Left.JPG	1	Equal	1
7	19	Counter1	2	5718	2	5764	1	19	1	1	473	2	1	2	2	F1 Stand Right.jpg	F1 Stand Right Back Turn.jpg	1	Equal	0
7	20	Counter1	2	5718	2	5764	1	20	1	1	419	1	1	1	2	M1 Sit Left.jpg	M1 Sit Left Back Turn.jpg	2	Equal	0
7	21	Counter1	2	5718	2	5764	1	21	1	2	444	2	2	1	2	F1 Sit Left.jpg	F1 Type Left.jpg	2	Equal	1
7	22	Counter1	2	5718	2	5764	1	22	0	1	551	1	2	1	1	M1 Sit Left.jpg	M1 Type Left.jpg	2	Equal	1
7	23	Counter1	2	5718	2	5764	1	23	1	2	505	1	2	2	1	M1 Sit Right.jpg	M1 Type Right.jpg	2	Equal	1
7	24	Counter1	2	5718	2	5764	1	24	1	1	687	1	1	2	2	M1 Sit Right.jpg	M1 Sit Right Back Turn.jpg	2	Equal	0
7	25	Counter1	2	5718	2	5764	1	25	1	2	569	1	2	2	2	M1 Stand Right.jpg	M1 Kick the Ball Right.jpg	1	Equal	1
7	26	Counter1	2	5718	2	5764	1	26	1	2	387	1	2	2	1	M1 Sit Right.jpg	M1 Type Right.jpg	2	Equal	1
7	27	Counter1	2	5718	2	5764	1	27	1	2	443	1	2	1	2	M1 Stand Left.JPG	M1 Kick the Ball Left.JPG	1	Equal	1
7	28	Counter1	2	5718	2	5764	1	28	1	1	437	2	1	1	1	F1 Sit Left.jpg	F1 Sit Left Back Turn.jpg	2	Equal	0
7	29	Counter1	2	5718	2	5764	1	29	1	2	338	2	2	1	1	F1 Stand Left.jpg	F1 Kick the Ball Left.jpg	1	Equal	1
7	30	Counter1	2	5718	2	5764	1	30	1	2	424	2	2	1	2	F1 Sit Left.jpg	F1 Type Left.jpg	2	Equal	1
7	31	Counter1	2	5718	2	5764	1	31	1	1	579	1	1	2	1	M1 Stand Right.jpg	M1 Stand Right Back Turn.jpg	1	Equal	0
7	32	Counter1	2	5718	2	5764	1	32	1	1	666	2	1	1	2	F1 Stand Left.jpg	F1 Stand Left Back Turn.jpg	1	Equal	0
7	33	Counter1	1	7515	2	5645	3	1	1	2	644	2	2	1	1	F1 Stand Left.jpg	F1 Kick the Ball Left.jpg	1	FemaleTypes	1
7	34	Counter1	1	7515	2	5645	3	2	1	1	438	1	1	1	2	M1 Sit Left.jpg	M1 Sit Left Back Turn.jpg	2	FemaleTypes	0
7	35	Counter1	1	7515	2	5645	3	3	1	1	582	1	1	2	1	M1 Stand Right.jpg	M1 Stand Right Back Turn.jpg	1	FemaleTypes	0
7	36	Counter1	1	7515	2	5645	3	4	1	2	408	1	2	1	1	M1 Sit Left.jpg	M1 Type Left.jpg	2	FemaleTypes	1
7	37	Counter1	1	7515	2	5645	3	5	0	1	334	1	2	2	2	M1 Stand Right.jpg	M1 Kick the Ball Right.jpg	1	FemaleTypes	1
7	38	Counter1	1	7515	2	5645	3	6	1	1	491	2	1	1	2	F1 Stand Left.jpg	F1 Stand Left Back Turn.jpg	1	FemaleTypes	0
7	39	Counter1	1	7515	2	5645	3	7	1	2	422	1	2	1	2	M1 Stand Left.JPG	M1 Kick the Ball Left.JPG	1	FemaleTypes	1
7	40	Counter1	1	7515	2	5645	3	8	1	2	499	1	2	1	2	M1 Stand Left.JPG	M1 Kick the Ball Left.JPG	1	FemaleTypes	1
7	41	Counter1	1	7515	2	5645	3	9	0	1	367	2	2	1	2	F1 Sit Left.jpg	F1 Type Left.jpg	2	FemaleTypes	1
7	42	Counter1	1	7515	2	5645	3	10	1	1	843	1	1	1	1	M1 Stand Left.JPG	M1 Stand Left Back Turn.jpg	1	FemaleTypes	0
7	43	Counter1	1	7515	2	5645	3	11	1	1	600	2	1	1	2	F1 Stand Left.jpg	F1 Stand Left Back Turn.jpg	1	FemaleTypes	0
7	44	Counter1	1	7515	2	5645	3	12	1	1	519	2	1	1	2	F1 Stand Left.jpg	F1 Stand Left Back Turn.jpg	1	FemaleTypes	0
7	45	Counter1	1	7515	2	5645	3	13	1	1	525	2	1	1	1	F1 Sit Left.jpg	F1 Sit Left Back Turn.jpg	2	FemaleTypes	0
7	46	Counter1	1	7515	2	5645	3	14	1	2	540	2	2	1	2	F1 Sit Left.jpg	F1 Type Left.jpg	2	FemaleTypes	1
7	47	Counter1	1	7515	2	5645	3	15	1	1	452	1	1	1	2	M1 Sit Left.jpg	M1 Sit Left Back Turn.jpg	2	FemaleTypes	0
7	48	Counter1	1	7515	2	5645	3	16	1	2	642	1	2	2	2	M1 Stand Right.jpg	M1 Kick the Ball Right.jpg	1	FemaleTypes	1
7	49	Counter1	1	7515	2	5645	3	17	1	2	486	1	2	1	2	M1 Stand Left.JPG	M1 Kick the Ball Left.JPG	1	FemaleTypes	1
7	50	Counter1	1	7515	2	5645	3	18	1	2	542	2	2	1	2	F1 Sit Left.jpg	F1 Type Left.jpg	2	FemaleTypes	1
7	51	Counter1	1	7515	2	5645	3	19	1	1	474	1	1	2	2	M1 Sit Right.jpg	M1 Sit Right Back Turn.jpg	2	FemaleTypes	0
7	52	Counter1	1	7515	2	5645	3	20	1	2	530	2	2	2	2	F1 Sit Right.jpg	F1 Type Right.jpg	2	FemaleTypes	1
7	53	Counter1	1	7515	2	5645	3	21	1	2	486	2	2	2	2	F1 Sit Right.jpg	F1 Type Right.jpg	2	FemaleTypes	1
7	54	Counter1	1	7515	2	5645	3	22	1	2	382	1	2	2	1	M1 Sit Right.jpg	M1 Type Right.jpg	2	FemaleTypes	1
7	55	Counter1	1	7515	2	5645	3	23	1	1	403	1	1	1	2	M1 Sit Left.jpg	M1 Sit Left Back Turn.jpg	2	FemaleTypes	0
7	56	Counter1	1	7515	2	5645	3	24	1	1	778	2	1	2	2	F1 Stand Right.jpg	F1 Stand Right Back Turn.jpg	1	FemaleTypes	0
7	57	Counter1	1	7515	2	5645	3	25	1	1	442	1	1	2	2	M1 Sit Right.jpg	M1 Sit Right Back Turn.jpg	2	FemaleTypes	0
7	58	Counter1	1	7515	2	5645	3	26	1	1	400	2	1	2	2	F1 Stand Right.jpg	F1 Stand Right Back Turn.jpg	1	FemaleTypes	0
7	59	Counter1	1	7515	2	5645	3	27	1	2	537	2	2	2	2	F1 Sit Right.jpg	F1 Type Right.jpg	2	FemaleTypes	1
7	60	Counter1	1	7515	2	5645	3	28	1	2	618	2	2	2	1	F1 Stand Right.jpg	F1 Kick the Ball Right.jpg	1	FemaleTypes	1
7	61	Counter1	1	7515	2	5645	3	29	1	1	519	1	1	2	2	M1 Sit Right.jpg	M1 Sit Right Back Turn.jpg	2	FemaleTypes	0
7	62	Counter1	1	7515	2	5645	3	30	1	2	626	1	2	2	2	M1 Stand Right.jpg	M1 Kick the Ball Right.jpg	1	FemaleTypes	1
7	63	Counter1	1	7515	2	5645	3	31	1	1	381	2	1	2	2	F1 Stand Right.jpg	F1 Stand Right Back Turn.jpg	1	FemaleTypes	0
7	64	Counter1	1	7515	2	5645	3	32	1	1	549	2	1	2	1	F1 Sit Right.jpg	F1 Sit Right Back Turn.jpg	2	FemaleTypes	0
7	65	Counter1	2	9197	3	5233	3	1	1	1	594	1	1	1	2	M1 Sit Left.jpg	M1 Sit Left Back Turn.jpg	2	FemaleTypes	0
7	66	Counter1	2	9197	3	5233	3	2	1	1	647	1	1	1	1	M1 Stand Left.JPG	M1 Stand Left Back Turn.jpg	1	FemaleTypes	0
7	67	Counter1	2	9197	3	5233	3	3	1	1	459	1	1	1	2	M1 Sit Left.jpg	M1 Sit Left Back Turn.jpg	2	FemaleTypes	0
7	68	Counter1	2	9197	3	5233	3	4	0	1	467	1	2	1	2	M1 Stand Left.JPG	M1 Kick the Ball Left.JPG	1	FemaleTypes	1
7	69	Counter1	2	9197	3	5233	3	5	1	1	572	2	1	1	2	F1 Stand Left.jpg	F1 Stand Left Back Turn.jpg	1	FemaleTypes	0
7	70	Counter1	2	9197	3	5233	3	6	1	1	459	2	1	2	2	F1 Stand Right.jpg	F1 Stand Right Back Turn.jpg	1	FemaleTypes	0
7	71	Counter1	2	9197	3	5233	3	7	1	1	468	2	1	2	1	F1 Sit Right.jpg	F1 Sit Right Back Turn.jpg	2	FemaleTypes	0
7	72	Counter1	2	9197	3	5233	3	8	1	1	428	1	1	2	2	M1 Sit Right.jpg	M1 Sit Right Back Turn.jpg	2	FemaleTypes	0
7	73	Counter1	2	9197	3	5233	3	9	1	2	554	2	2	2	2	F1 Sit Right.jpg	F1 Type Right.jpg	2	FemaleTypes	1
7	74	Counter1	2	9197	3	5233	3	10	1	2	520	1	2	2	1	M1 Sit Right.jpg	M1 Type Right.jpg	2	FemaleTypes	1
7	75	Counter1	2	9197	3	5233	3	11	0	1	518	1	2	1	2	M1 Stand Left.JPG	M1 Kick the Ball Left.JPG	1	FemaleTypes	1
7	76	Counter1	2	9197	3	5233	3	12	1	1	679	1	1	2	1	M1 Stand Right.jpg	M1 Stand Right Back Turn.jpg	1	FemaleTypes	0
7	77	Counter1	2	9197	3	5233	3	13	1	1	505	2	1	1	1	F1 Sit Left.jpg	F1 Sit Left Back Turn.jpg	2	FemaleTypes	0
7	78	Counter1	2	9197	3	5233	3	14	1	2	481	2	2	2	2	F1 Sit Right.jpg	F1 Type Right.jpg	2	FemaleTypes	1
7	79	Counter1	2	9197	3	5233	3	15	1	2	521	2	2	1	1	F1 Stand Left.jpg	F1 Kick the Ball Left.jpg	1	FemaleTypes	1
7	80	Counter1	2	9197	3	5233	3	16	1	2	503	2	2	2	2	F1 Sit Right.jpg	F1 Type Right.jpg	2	FemaleTypes	1
7	81	Counter1	2	9197	3	5233	3	17	1	1	814	1	1	1	2	M1 Sit Left.jpg	M1 Sit Left Back Turn.jpg	2	FemaleTypes	0
7	82	Counter1	2	9197	3	5233	3	18	1	1	722	1	1	2	2	M1 Sit Right.jpg	M1 Sit Right Back Turn.jpg	2	FemaleTypes	0
7	83	Counter1	2	9197	3	5233	3	19	1	1	460	2	1	1	2	F1 Stand Left.jpg	F1 Stand Left Back Turn.jpg	1	FemaleTypes	0
7	84	Counter1	2	9197	3	5233	3	20	1	2	488	1	2	2	2	M1 Stand Right.jpg	M1 Kick the Ball Right.jpg	1	FemaleTypes	1
7	85	Counter1	2	9197	3	5233	3	21	1	2	522	2	2	1	2	F1 Sit Left.jpg	F1 Type Left.jpg	2	FemaleTypes	1
7	86	Counter1	2	9197	3	5233	3	22	1	1	665	2	1	2	2	F1 Stand Right.jpg	F1 Stand Right Back Turn.jpg	1	FemaleTypes	0
7	87	Counter1	2	9197	3	5233	3	23	1	2	1114	1	2	2	2	M1 Stand Right.jpg	M1 Kick the Ball Right.jpg	1	FemaleTypes	1
7	88	Counter1	2	9197	3	5233	3	24	1	2	620	2	2	2	1	F1 Stand Right.jpg	F1 Kick the Ball Right.jpg	1	FemaleTypes	1
7	89	Counter1	2	9197	3	5233	3	25	1	1	640	2	1	1	2	F1 Stand Left.jpg	F1 Stand Left Back Turn.jpg	1	FemaleTypes	0
7	90	Counter1	2	9197	3	5233	3	26	1	2	556	1	2	1	2	M1 Stand Left.JPG	M1 Kick the Ball Left.JPG	1	FemaleTypes	1
7	91	Counter1	2	9197	3	5233	3	27	1	1	501	2	1	2	2	F1 Stand Right.jpg	F1 Stand Right Back Turn.jpg	1	FemaleTypes	0
7	92	Counter1	2	9197	3	5233	3	28	1	2	669	2	2	1	2	F1 Sit Left.jpg	F1 Type Left.jpg	2	FemaleTypes	1
7	93	Counter1	2	9197	3	5233	3	29	1	1	927	1	1	2	2	M1 Sit Right.jpg	M1 Sit Right Back Turn.jpg	2	FemaleTypes	0
7	94	Counter1	2	9197	3	5233	3	30	1	2	747	1	2	1	1	M1 Sit Left.jpg	M1 Type Left.jpg	2	FemaleTypes	1
7	95	Counter1	2	9197	3	5233	3	31	1	2	511	2	2	1	2	F1 Sit Left.jpg	F1 Type Left.jpg	2	FemaleTypes	1
7	96	Counter1	2	9197	3	5233	3	32	0	1	535	1	2	2	2	M1 Stand Right.jpg	M1 Kick the Ball Right.jpg	1	FemaleTypes	1
7	97	Counter1	1	4487	2	9422	1	1	1	2	596	1	2	1	1	M1 Sit Left.jpg	M1 Type Left.jpg	2	Equal	1
7	98	Counter1	1	4487	2	9422	1	2	1	2	560	2	2	1	1	F1 Stand Left.jpg	F1 Kick the Ball Left.jpg	1	Equal	1
7	99	Counter1	1	4487	2	9422	1	3	1	2	486	1	2	2	2	M1 Stand Right.jpg	M1 Kick the Ball Right.jpg	1	Equal	1
7	100	Counter1	1	4487	2	9422	1	4	1	2	438	1	2	2	1	M1 Sit Right.jpg	M1 Type Right.jpg	2	Equal	1
7	101	Counter1	1	4487	2	9422	1	5	1	1	649	1	1	2	2	M1 Sit Right.jpg	M1 Sit Right Back Turn.jpg	2	Equal	0
7	102	Counter1	1	4487	2	9422	1	6	1	1	645	1	1	1	1	M1 Stand Left.JPG	M1 Stand Left Back Turn.jpg	1	Equal	0
7	103	Counter1	1	4487	2	9422	1	7	1	1	442	1	1	2	1	M1 Stand Right.jpg	M1 Stand Right Back Turn.jpg	1	Equal	0
7	104	Counter1	1	4487	2	9422	1	8	1	2	534	1	2	1	1	M1 Sit Left.jpg	M1 Type Left.jpg	2	Equal	1
7	105	Counter1	1	4487	2	9422	1	9	1	2	561	2	2	2	2	F1 Sit Right.jpg	F1 Type Right.jpg	2	Equal	1
7	106	Counter1	1	4487	2	9422	1	10	1	2	638	2	2	2	1	F1 Stand Right.jpg	F1 Kick the Ball Right.jpg	1	Equal	1
7	107	Counter1	1	4487	2	9422	1	11	1	2	566	2	2	1	2	F1 Sit Left.jpg	F1 Type Left.jpg	2	Equal	1
7	108	Counter1	1	4487	2	9422	1	12	1	1	572	2	1	1	2	F1 Stand Left.jpg	F1 Stand Left Back Turn.jpg	1	Equal	0
7	109	Counter1	1	4487	2	9422	1	13	1	1	567	2	1	1	1	F1 Sit Left.jpg	F1 Sit Left Back Turn.jpg	2	Equal	0
7	110	Counter1	1	4487	2	9422	1	14	1	2	530	1	2	1	2	M1 Stand Left.JPG	M1 Kick the Ball Left.JPG	1	Equal	1
7	111	Counter1	1	4487	2	9422	1	15	0	2	449	2	1	1	2	F1 Stand Left.jpg	F1 Stand Left Back Turn.jpg	1	Equal	0
7	112	Counter1	1	4487	2	9422	1	16	1	2	1719	1	2	1	2	M1 Stand Left.JPG	M1 Kick the Ball Left.JPG	1	Equal	1
7	113	Counter1	1	4487	2	9422	1	17	1	1	580	1	1	2	1	M1 Stand Right.jpg	M1 Stand Right Back Turn.jpg	1	Equal	0
[truncated: 12,559 more rows]

## Sheet: Ex2 questionnaire data
Participant	Age	Gender	Handedness		Q1	Q2	Q3	Q4	Q5	Q6	Q7	Q8	Q9	Q10	Q11	Q12	Q13	Q14	Q15	Q16	Q17	Q18	Q19	Q20	Q21
[truncated: 50 more rows]
